# Supplementary material for: Targeting SOX10-deficient cells to reduce the dormant-invasive phenotype state in melanoma
Source: Nat Commun. 2022 Mar 16;13:1381. doi: 10.1038/s41467-022-28801-y (PMC8927161; doi:10.1038/s41467-022-28801-y)
Supplement: Supplementary file 4 — Source data [file 41467_2022_28801_MOESM4_ESM.zip]

Archive with 9 entries (8 files):
- Source Data/
- Source Data/full_blots_NC_Final_Revision.pptx
- __MACOSX/Source Data/._full_blots_NC_Final_Revision.pptx
- Source Data/GSEA supplemental.xlsx
- __MACOSX/Source Data/._GSEA supplemental.xlsx
- Source Data/MeWo-MCE-AntiCancer-DataSummary.xlsx
- __MACOSX/Source Data/._MeWo-MCE-AntiCancer-DataSummary.xlsx
- Source Data/Source data.xlsx
- __MACOSX/Source Data/._Source data.xlsx
