# Supplementary material for: Targeting SOX10-deficient cells to reduce the dormant-invasive phenotype state in melanoma
Source: Nat Commun. 2022 Mar 16;13:1381. doi: 10.1038/s41467-022-28801-y (PMC8927161; doi:10.1038/s41467-022-28801-y)
Supplement: Supplementary file 4 — Source data [file 41467_2022_28801_MOESM4_ESM.zip › Source Data/GSEA supplemental.xlsx]

## Sheet: Layout
Sheet number	Sheet name	Comparison	Collection	Figure
Sheet 2	Figure 2C, Suppl. Figure 1A-1	A375_gSOX10_2 vs A375	Hallmark	2C, Suppl. 1A
Sheet 3	Figure 2D-1	A375_gSOX10_2 vs A375	Proliferative Invasive	2D
Sheet 4	Suppl. Figure 1A-1	A375_gSOX10_2 vs A375	C5 BP	Suppl. 1A
Sheet 5	Figure 2C, Suppl. Figure 1A-2	A375_gSOX10_4 vs A375	Hallmark	2C, Suppl. 1A
Sheet 6	Figure 2D-2	A375_gSOX10_4 vs A375	Proliferative Invasive	2D
Sheet 7	Suppl. Figure 1A-2	A375_gSOX10_4 vs A375	C5 BP	Suppl. 1A
Sheet 8	Figure 2C, Suppl. Figure 1A-3	MeWo_gSOX10_2 vs MeWo	Hallmark	2C, Suppl. 1A
Sheet 9	Figure 2D-3	MeWo_gSOX10_2 vs MeWo	Proliferative Invasive	2D
Sheet 10	Suppl. Figure 1A-3	MeWo_gSOX10_2 vs MeWo	BP GOBP	Suppl. 1A
Sheet 11	Figure 2C, Suppl. Figure 1A-4	MeWo_gSOX10_4 vs MeWo	Hallmark	2C, Suppl. 1A
Sheet 12	Figure 2D-4	MeWo_gSOX10_4 vs MeWo	Proliferative Invasive	2D
Sheet 13	Suppl. Figure 1A-4	MeWo_gSOX10_4 vs MeWo	BP GOBP	Suppl. 1A

## Sheet: Figure 2C, Suppl. Figure 1A-1
Comparion	Collection
A375_gSOX10_2 vs A375	Hallmark
NAME	GS<br> follow link to MSigDB	GS DETAILS	SIZE	ES	NES	NOM p-val	FDR q-val	FWER p-val	RANK AT MAX	LEADING EDGE
HALLMARK_EPITHELIAL_MESENCHYMAL_TRANSITION	HALLMARK_EPITHELIAL_MESENCHYMAL_TRANSITION	Details ...	198	0.639584	2.54554	0	0	0	3630	tags=48%, list=17%, signal=58%
HALLMARK_ANGIOGENESIS	HALLMARK_ANGIOGENESIS	Details ...	33	0.731962	2.17805	0	0	0	2745	tags=58%, list=13%, signal=66%
HALLMARK_COAGULATION	HALLMARK_COAGULATION	Details ...	122	0.576265	2.14036	0	0	0	3103	tags=41%, list=14%, signal=48%
HALLMARK_UV_RESPONSE_DN	HALLMARK_UV_RESPONSE_DN	Details ...	142	0.544901	2.08044	0	0	0	2688	tags=37%, list=12%, signal=42%
HALLMARK_APICAL_JUNCTION	HALLMARK_APICAL_JUNCTION	Details ...	195	0.481679	1.90922	0	0	0	3610	tags=36%, list=17%, signal=43%
HALLMARK_INTERFERON_ALPHA_RESPONSE	HALLMARK_INTERFERON_ALPHA_RESPONSE	Details ...	96	0.525315	1.87512	0	0	0	3756	tags=48%, list=17%, signal=58%
HALLMARK_KRAS_SIGNALING_UP	HALLMARK_KRAS_SIGNALING_UP	Details ...	189	0.473834	1.87335	0	0.000146825	0.001	3046	tags=33%, list=14%, signal=38%
HALLMARK_MYOGENESIS	HALLMARK_MYOGENESIS	Details ...	190	0.467904	1.84495	0	0.000128472	0.001	3387	tags=35%, list=16%, signal=41%
HALLMARK_INFLAMMATORY_RESPONSE	HALLMARK_INFLAMMATORY_RESPONSE	Details ...	189	0.45904	1.80448	0	0.000219611	0.002	3139	tags=29%, list=15%, signal=33%
HALLMARK_XENOBIOTIC_METABOLISM	HALLMARK_XENOBIOTIC_METABOLISM	Details ...	187	0.447942	1.77729	0	0.000406142	0.004	5151	tags=45%, list=24%, signal=59%
HALLMARK_HEME_METABOLISM	HALLMARK_HEME_METABOLISM	Details ...	187	0.438316	1.7185	0	0.00200902	0.021	3808	tags=34%, list=18%, signal=41%
HALLMARK_HYPOXIA	HALLMARK_HYPOXIA	Details ...	196	0.436109	1.70489	0	0.00219453	0.025	4686	tags=39%, list=22%, signal=49%
HALLMARK_PROTEIN_SECRETION	HALLMARK_PROTEIN_SECRETION	Details ...	96	0.474483	1.70235	0	0.00211467	0.026	5495	tags=50%, list=26%, signal=67%
HALLMARK_P53_PATHWAY	HALLMARK_P53_PATHWAY	Details ...	197	0.430257	1.70063	0	0.00203317	0.027	3970	tags=42%, list=18%, signal=51%
HALLMARK_COMPLEMENT	HALLMARK_COMPLEMENT	Details ...	186	0.416342	1.64764	0	0.00302365	0.042	4014	tags=32%, list=19%, signal=39%
HALLMARK_INTERFERON_GAMMA_RESPONSE	HALLMARK_INTERFERON_GAMMA_RESPONSE	Details ...	192	0.415627	1.62648	0	0.00372747	0.055	3067	tags=35%, list=14%, signal=41%
HALLMARK_TNFA_SIGNALING_VIA_NFKB	HALLMARK_TNFA_SIGNALING_VIA_NFKB	Details ...	197	0.406974	1.61322	0	0.00384993	0.06	4712	tags=39%, list=22%, signal=49%
HALLMARK_CHOLESTEROL_HOMEOSTASIS	HALLMARK_CHOLESTEROL_HOMEOSTASIS	Details ...	72	0.449524	1.54023	0.00740741	0.008442	0.133	4762	tags=43%, list=22%, signal=55%
HALLMARK_APOPTOSIS	HALLMARK_APOPTOSIS	Details ...	159	0.400676	1.53351	0.0013587	0.00875147	0.146	4275	tags=36%, list=20%, signal=45%
HALLMARK_KRAS_SIGNALING_DN	HALLMARK_KRAS_SIGNALING_DN	Details ...	167	0.385912	1.50306	0.00426136	0.0122061	0.211	4141	tags=29%, list=19%, signal=36%
HALLMARK_ADIPOGENESIS	HALLMARK_ADIPOGENESIS	Details ...	194	0.374263	1.47612	0.00133156	0.0161718	0.274	3947	tags=29%, list=18%, signal=35%
HALLMARK_GLYCOLYSIS	HALLMARK_GLYCOLYSIS	Details ...	195	0.374409	1.47381	0.00265957	0.0160053	0.285	4324	tags=33%, list=20%, signal=41%
HALLMARK_IL6_JAK_STAT3_SIGNALING	HALLMARK_IL6_JAK_STAT3_SIGNALING	Details ...	80	0.414111	1.47166	0.0105105	0.0156339	0.29	2449	tags=26%, list=11%, signal=30%
HALLMARK_TGF_BETA_SIGNALING	HALLMARK_TGF_BETA_SIGNALING	Details ...	53	0.43557	1.43527	0.0264386	0.0228496	0.408	6676	tags=58%, list=31%, signal=85%
HALLMARK_BILE_ACID_METABOLISM	HALLMARK_BILE_ACID_METABOLISM	Details ...	108	0.367424	1.35261	0.0405797	0.0510871	0.707	5160	tags=39%, list=24%, signal=51%
HALLMARK_APICAL_SURFACE	HALLMARK_APICAL_SURFACE	Details ...	43	0.424545	1.34697	0.0841121	0.051409	0.721	1424	tags=19%, list=7%, signal=20%
HALLMARK_IL2_STAT5_SIGNALING	HALLMARK_IL2_STAT5_SIGNALING	Details ...	193	0.340711	1.34419	0.0161074	0.051108	0.732	5084	tags=41%, list=24%, signal=53%
HALLMARK_WNT_BETA_CATENIN_SIGNALING	HALLMARK_WNT_BETA_CATENIN_SIGNALING	Details ...	40	0.415906	1.29795	0.125	0.0765067	0.871	1858	tags=28%, list=9%, signal=30%
HALLMARK_ESTROGEN_RESPONSE_EARLY	HALLMARK_ESTROGEN_RESPONSE_EARLY	Details ...	198	0.323261	1.27636	0.0443864	0.0895356	0.921	4685	tags=38%, list=22%, signal=49%
HALLMARK_FATTY_ACID_METABOLISM	HALLMARK_FATTY_ACID_METABOLISM	Details ...	150	0.306213	1.18073	0.135989	0.185813	0.994	4198	tags=30%, list=20%, signal=37%
HALLMARK_PANCREAS_BETA_CELLS	HALLMARK_PANCREAS_BETA_CELLS	Details ...	33	0.397028	1.1658	0.223881	0.19996	0.996	1656	tags=12%, list=8%, signal=13%
HALLMARK_HEDGEHOG_SIGNALING	HALLMARK_HEDGEHOG_SIGNALING	Details ...	36	0.377777	1.14496	0.284281	0.223686	0.998	2907	tags=22%, list=14%, signal=26%
HALLMARK_ESTROGEN_RESPONSE_LATE	HALLMARK_ESTROGEN_RESPONSE_LATE	Details ...	194	0.280946	1.10531	0.220762	0.28101	1	4050	tags=30%, list=19%, signal=37%
HALLMARK_NOTCH_SIGNALING	HALLMARK_NOTCH_SIGNALING	Details ...	30	0.371559	1.0954	0.319398	0.290382	1	4623	tags=33%, list=21%, signal=42%
HALLMARK_PEROXISOME	HALLMARK_PEROXISOME	Details ...	101	0.285239	1.03958	0.370945	0.39476	1	4577	tags=34%, list=21%, signal=43%
HALLMARK_PI3K_AKT_MTOR_SIGNALING	HALLMARK_PI3K_AKT_MTOR_SIGNALING	Details ...	102	0.230429	0.84384	0.812594	0.838455	1	2793	tags=18%, list=13%, signal=20%
HALLMARK_REACTIVE_OXYGEN_SPECIES_PATHWAY	HALLMARK_REACTIVE_OXYGEN_SPECIES_PATHWAY	Details ...	48	0.234719	0.753949	0.898911	0.950002	1	4081	tags=21%, list=19%, signal=26%
HALLMARK_MYC_TARGETS_V1	HALLMARK_MYC_TARGETS_V1	Details ...	199	-0.79812	-3.46242	0	0	0	3471	tags=86%, list=16%, signal=102%
HALLMARK_E2F_TARGETS	HALLMARK_E2F_TARGETS	Details ...	200	-0.69227	-3.01595	0	0	0	4021	tags=71%, list=19%, signal=86%
HALLMARK_MYC_TARGETS_V2	HALLMARK_MYC_TARGETS_V2	Details ...	58	-0.813097	-2.95477	0	0	0	3134	tags=86%, list=15%, signal=101%
HALLMARK_G2M_CHECKPOINT	HALLMARK_G2M_CHECKPOINT	Details ...	197	-0.607597	-2.65457	0	0	0	5428	tags=71%, list=25%, signal=94%
HALLMARK_DNA_REPAIR	HALLMARK_DNA_REPAIR	Details ...	149	-0.46788	-2.00009	0	0.000173333	0.001	3537	tags=42%, list=16%, signal=50%
HALLMARK_MTORC1_SIGNALING	HALLMARK_MTORC1_SIGNALING	Details ...	198	-0.448524	-1.96543	0	0.000144444	0.001	3737	tags=45%, list=17%, signal=55%
HALLMARK_UNFOLDED_PROTEIN_RESPONSE	HALLMARK_UNFOLDED_PROTEIN_RESPONSE	Details ...	112	-0.472455	-1.89593	0	0.000239881	0.002	4062	tags=46%, list=19%, signal=57%
HALLMARK_MITOTIC_SPINDLE	HALLMARK_MITOTIC_SPINDLE	Details ...	197	-0.285581	-1.26749	0.0121951	0.0937717	0.574	5208	tags=36%, list=24%, signal=47%
HALLMARK_ALLOGRAFT_REJECTION	HALLMARK_ALLOGRAFT_REJECTION	Details ...	172	-0.272462	-1.17521	0.0909091	0.185403	0.848	2954	tags=22%, list=14%, signal=25%
HALLMARK_UV_RESPONSE_UP	HALLMARK_UV_RESPONSE_UP	Details ...	156	-0.266951	-1.13771	0.157706	0.219113	0.926	2986	tags=28%, list=14%, signal=32%
HALLMARK_OXIDATIVE_PHOSPHORYLATION	HALLMARK_OXIDATIVE_PHOSPHORYLATION	Details ...	200	-0.251989	-1.10865	0.163934	0.250827	0.961	4826	tags=33%, list=22%, signal=42%
HALLMARK_ANDROGEN_RESPONSE	HALLMARK_ANDROGEN_RESPONSE	Details ...	98	-0.260186	-1.04109	0.344156	0.373359	0.997	2349	tags=19%, list=11%, signal=22%
HALLMARK_SPERMATOGENESIS	HALLMARK_SPERMATOGENESIS	Details ...	117	-0.247812	-1.01646	0.379195	0.404353	1	5000	tags=28%, list=23%, signal=37%

## Sheet: Figure 2D-1
Comparison	Collection
A375_gSOX10_2 vs A375	Proliferative Invasive
NAME	GS<br> follow link to MSigDB	GS DETAILS	SIZE	ES	NES	NOM p-val	FDR q-val	FWER p-val	RANK AT MAX	LEADING EDGE
INVASIVE	INVASIVE	Details ...	553	0.605368	2.60124	0	0	0	3651	tags=49%, list=17%, signal=58%
PROLIFERATIVE	PROLIFERATIVE	Details ...	623	-0.312803	-1.53699	0	0	0	3379	tags=28%, list=16%, signal=32%

## Sheet: Suppl. Figure 1A-1
Comparison	Collection
A375_gSOX10_2 vs A375	C5 BP
NAME	GS<br> follow link to MSigDB	GS DETAILS	SIZE	ES	NES	NOM p-val	FDR q-val	FWER p-val	RANK AT MAX	LEADING EDGE
GO_EXTRACELLULAR_STRUCTURE_ORGANIZATION	GO_EXTRACELLULAR_STRUCTURE_ORGANIZATION	Details ...	386	0.516324	2.1583	0	0	0	3273	tags=35%, list=15%, signal=40%
GO_MESENCHYME_MORPHOGENESIS	GO_MESENCHYME_MORPHOGENESIS	Details ...	47	0.64793	2.105	0	0.00223837	0.004	2162	tags=38%, list=10%, signal=42%
GO_PLATELET_DEGRANULATION	GO_PLATELET_DEGRANULATION	Details ...	118	0.544129	2.04602	0	0.0104301	0.028	3022	tags=32%, list=14%, signal=37%
GO_ENDOCARDIAL_CUSHION_MORPHOGENESIS	GO_ENDOCARDIAL_CUSHION_MORPHOGENESIS	Details ...	32	0.684806	2.02905	0	0.0117287	0.042	1937	tags=34%, list=9%, signal=38%
GO_ENDOCARDIAL_CUSHION_DEVELOPMENT	GO_ENDOCARDIAL_CUSHION_DEVELOPMENT	Details ...	41	0.656492	2.02879	0	0.00938292	0.042	1279	tags=34%, list=6%, signal=36%
GO_HOMOPHILIC_CELL_ADHESION_VIA_PLASMA_MEMBRANE_ADHESION_MOLECULES	GO_HOMOPHILIC_CELL_ADHESION_VIA_PLASMA_MEMBRANE_ADHESION_MOLECULES	Details ...	162	0.521969	2.02219	0	0.00856136	0.046	2718	tags=35%, list=13%, signal=39%
GO_CARDIAC_EPITHELIAL_TO_MESENCHYMAL_TRANSITION	GO_CARDIAC_EPITHELIAL_TO_MESENCHYMAL_TRANSITION	Details ...	29	0.684147	2.01756	0	0.00861934	0.054	1937	tags=38%, list=9%, signal=42%
GO_VACUOLAR_TRANSPORT	GO_VACUOLAR_TRANSPORT	Details ...	136	0.525779	2.01397	0	0.00838714	0.06	4622	tags=40%, list=21%, signal=51%
GO_EXTRACELLULAR_MATRIX_DISASSEMBLY	GO_EXTRACELLULAR_MATRIX_DISASSEMBLY	Details ...	69	0.574579	1.99376	0	0.0102022	0.08	3358	tags=46%, list=16%, signal=55%
GO_COLLAGEN_CATABOLIC_PROCESS	GO_COLLAGEN_CATABOLIC_PROCESS	Details ...	42	0.628471	1.98696	0	0.0108604	0.093	3422	tags=62%, list=16%, signal=73%
GO_CELL_CELL_ADHESION_VIA_PLASMA_MEMBRANE_ADHESION_MOLECULES	GO_CELL_CELL_ADHESION_VIA_PLASMA_MEMBRANE_ADHESION_MOLECULES	Details ...	255	0.48784	1.9787	0	0.0114993	0.108	2450	tags=28%, list=11%, signal=31%
GO_VACUOLE_ORGANIZATION	GO_VACUOLE_ORGANIZATION	Details ...	159	0.506657	1.97493	0	0.011472	0.117	4973	tags=45%, list=23%, signal=58%
GO_CELLULAR_HORMONE_METABOLIC_PROCESS	GO_CELLULAR_HORMONE_METABOLIC_PROCESS	Details ...	93	0.547412	1.97481	0	0.0106773	0.118	5475	tags=52%, list=25%, signal=69%
GO_LIPID_DIGESTION	GO_LIPID_DIGESTION	Details ...	15	0.807388	1.97475	0	0.00991463	0.118	403	tags=20%, list=2%, signal=20%
GO_CELL_CELL_ADHESION_MEDIATED_BY_CADHERIN	GO_CELL_CELL_ADHESION_MEDIATED_BY_CADHERIN	Details ...	40	0.629666	1.95639	0	0.0133502	0.164	4240	tags=52%, list=20%, signal=65%
GO_POSITIVE_REGULATION_OF_RESPONSE_TO_WOUNDING	GO_POSITIVE_REGULATION_OF_RESPONSE_TO_WOUNDING	Details ...	55	0.59373	1.9486	0	0.0147448	0.191	2939	tags=33%, list=14%, signal=38%
GO_VISUAL_BEHAVIOR	GO_VISUAL_BEHAVIOR	Details ...	50	0.589004	1.9281	0	0.01979	0.257	3026	tags=38%, list=14%, signal=44%
GO_ENDOSOME_ORGANIZATION	GO_ENDOSOME_ORGANIZATION	Details ...	78	0.551921	1.92557	0	0.0196195	0.269	3235	tags=37%, list=15%, signal=44%
GO_MAINTENANCE_OF_CELL_POLARITY	GO_MAINTENANCE_OF_CELL_POLARITY	Details ...	15	0.771244	1.92049	0	0.0203521	0.288	2692	tags=53%, list=13%, signal=61%
GO_REGULATION_OF_MAST_CELL_ACTIVATION	GO_REGULATION_OF_MAST_CELL_ACTIVATION	Details ...	34	0.639026	1.9191	0	0.0195041	0.289	2874	tags=44%, list=13%, signal=51%
GO_ACID_SECRETION	GO_ACID_SECRETION	Details ...	106	0.52411	1.91388	0	0.0202717	0.305	4627	tags=40%, list=22%, signal=50%
GO_POSITIVE_REGULATION_OF_EXOCYTOSIS	GO_POSITIVE_REGULATION_OF_EXOCYTOSIS	Details ...	78	0.55533	1.91176	0	0.0204632	0.321	4819	tags=51%, list=22%, signal=66%
GO_REGULATION_OF_CYTOSOLIC_CALCIUM_ION_CONCENTRATION	GO_REGULATION_OF_CYTOSOLIC_CALCIUM_ION_CONCENTRATION	Details ...	300	0.461567	1.90974	0	0.0204949	0.336	5014	tags=42%, list=23%, signal=54%
GO_EPITHELIAL_TUBE_BRANCHING_INVOLVED_IN_LUNG_MORPHOGENESIS	GO_EPITHELIAL_TUBE_BRANCHING_INVOLVED_IN_LUNG_MORPHOGENESIS	Details ...	28	0.655577	1.90244	0	0.0214094	0.36	1091	tags=29%, list=5%, signal=30%
GO_ENDOCARDIAL_CUSHION_FORMATION	GO_ENDOCARDIAL_CUSHION_FORMATION	Details ...	22	0.689636	1.89969	0	0.0213105	0.373	475	tags=27%, list=2%, signal=28%
GO_EPITHELIAL_TO_MESENCHYMAL_TRANSITION_INVOLVED_IN_ENDOCARDIAL_CUSHION_FORMATION	GO_EPITHELIAL_TO_MESENCHYMAL_TRANSITION_INVOLVED_IN_ENDOCARDIAL_CUSHION_FORMATION	Details ...	15	0.770044	1.89905	0	0.0208773	0.377	475	tags=40%, list=2%, signal=41%
GO_POSITIVE_REGULATION_OF_MAST_CELL_ACTIVATION	GO_POSITIVE_REGULATION_OF_MAST_CELL_ACTIVATION	Details ...	16	0.743363	1.89872	0	0.020104	0.377	2874	tags=56%, list=13%, signal=65%
GO_LYSOSOMAL_TRANSPORT	GO_LYSOSOMAL_TRANSPORT	Details ...	102	0.521475	1.89791	0	0.0196669	0.383	2522	tags=28%, list=12%, signal=32%
GO_CHONDROCYTE_DEVELOPMENT	GO_CHONDROCYTE_DEVELOPMENT	Details ...	47	0.589113	1.89569	0	0.0197233	0.395	3221	tags=36%, list=15%, signal=42%
GO_DITERPENOID_METABOLIC_PROCESS	GO_DITERPENOID_METABOLIC_PROCESS	Details ...	72	0.550166	1.89475	0	0.0193278	0.398	2088	tags=29%, list=10%, signal=32%
GO_NEGATIVE_REGULATION_OF_CARTILAGE_DEVELOPMENT	GO_NEGATIVE_REGULATION_OF_CARTILAGE_DEVELOPMENT	Details ...	26	0.664101	1.89146	0	0.0198202	0.416	2651	tags=42%, list=12%, signal=48%
GO_HORMONE_METABOLIC_PROCESS	GO_HORMONE_METABOLIC_PROCESS	Details ...	199	0.478664	1.89027	0	0.0195843	0.422	5475	tags=47%, list=25%, signal=62%
GO_REGULATION_OF_COAGULATION	GO_REGULATION_OF_COAGULATION	Details ...	71	0.547522	1.88666	0	0.01987	0.437	2939	tags=32%, list=14%, signal=37%
GO_CHONDROCYTE_DIFFERENTIATION	GO_CHONDROCYTE_DIFFERENTIATION	Details ...	117	0.508334	1.88452	0	0.0197119	0.445	3221	tags=33%, list=15%, signal=39%
GO_REGULATION_OF_INSULIN_LIKE_GROWTH_FACTOR_RECEPTOR_SIGNALING_PATHWAY	GO_REGULATION_OF_INSULIN_LIKE_GROWTH_FACTOR_RECEPTOR_SIGNALING_PATHWAY	Details ...	18	0.719415	1.87588	0	0.0216996	0.486	1884	tags=33%, list=9%, signal=37%
GO_REGULATION_OF_SYSTEMIC_ARTERIAL_BLOOD_PRESSURE	GO_REGULATION_OF_SYSTEMIC_ARTERIAL_BLOOD_PRESSURE	Details ...	77	0.535974	1.87333	0	0.0217517	0.501	5121	tags=51%, list=24%, signal=66%
GO_GLUTAMATE_SECRETION	GO_GLUTAMATE_SECRETION	Details ...	41	0.596755	1.86674	0	0.0234896	0.536	4572	tags=49%, list=21%, signal=62%
GO_REGULATION_OF_WOUND_HEALING	GO_REGULATION_OF_WOUND_HEALING	Details ...	115	0.503693	1.86294	0	0.0245188	0.563	2939	tags=29%, list=14%, signal=33%
GO_RESPONSE_TO_WATER	GO_RESPONSE_TO_WATER	Details ...	15	0.734894	1.86054	0.0017762	0.024665	0.573	2218	tags=40%, list=10%, signal=45%
GO_REGULATION_OF_PHOSPHOLIPASE_ACTIVITY	GO_REGULATION_OF_PHOSPHOLIPASE_ACTIVITY	Details ...	63	0.545173	1.85889	0	0.0246348	0.581	1120	tags=22%, list=5%, signal=23%
GO_REGULATION_OF_CARTILAGE_DEVELOPMENT	GO_REGULATION_OF_CARTILAGE_DEVELOPMENT	Details ...	64	0.5423	1.85492	0	0.0256152	0.605	1730	tags=31%, list=8%, signal=34%
GO_EXTRACELLULAR_MATRIX_ASSEMBLY	GO_EXTRACELLULAR_MATRIX_ASSEMBLY	Details ...	24	0.660132	1.85427	0.00156495	0.0252472	0.607	4220	tags=54%, list=20%, signal=67%
GO_SUBSTRATE_DEPENDENT_CELL_MIGRATION	GO_SUBSTRATE_DEPENDENT_CELL_MIGRATION	Details ...	28	0.648229	1.85288	0.00328407	0.025026	0.612	1633	tags=29%, list=8%, signal=31%
GO_REGULATION_OF_MAST_CELL_ACTIVATION_INVOLVED_IN_IMMUNE_RESPONSE	GO_REGULATION_OF_MAST_CELL_ACTIVATION_INVOLVED_IN_IMMUNE_RESPONSE	Details ...	26	0.649892	1.85229	0.00160256	0.0246874	0.615	4344	tags=58%, list=20%, signal=72%
GO_REGULATION_OF_CHONDROCYTE_DIFFERENTIATION	GO_REGULATION_OF_CHONDROCYTE_DIFFERENTIATION	Details ...	47	0.57448	1.85199	0	0.024189	0.616	1730	tags=34%, list=8%, signal=37%
GO_REGULATION_OF_RESPONSE_TO_WOUNDING	GO_REGULATION_OF_RESPONSE_TO_WOUNDING	Details ...	141	0.486438	1.84554	0	0.02602	0.657	2939	tags=30%, list=14%, signal=34%
GO_NEGATIVE_REGULATION_OF_CHONDROCYTE_DIFFERENTIATION	GO_NEGATIVE_REGULATION_OF_CHONDROCYTE_DIFFERENTIATION	Details ...	20	0.670229	1.84394	0	0.0261331	0.665	1714	tags=40%, list=8%, signal=43%
GO_SPHINGOLIPID_METABOLIC_PROCESS	GO_SPHINGOLIPID_METABOLIC_PROCESS	Details ...	74	0.529759	1.84235	0	0.0262401	0.672	3248	tags=39%, list=15%, signal=46%
GO_GLYCOLIPID_CATABOLIC_PROCESS	GO_GLYCOLIPID_CATABOLIC_PROCESS	Details ...	15	0.733363	1.84023	0.00171821	0.0262519	0.683	1682	tags=47%, list=8%, signal=51%
GO_POSITIVE_REGULATION_OF_PHAGOCYTOSIS	GO_POSITIVE_REGULATION_OF_PHAGOCYTOSIS	Details ...	59	0.552905	1.83927	0.00151057	0.0261736	0.692	6398	tags=64%, list=30%, signal=91%
GO_MATERNAL_PROCESS_INVOLVED_IN_FEMALE_PREGNANCY	GO_MATERNAL_PROCESS_INVOLVED_IN_FEMALE_PREGNANCY		57	0.55072	1.83756	0	0.0263841	0.701	4709	tags=49%, list=22%, signal=63%
GO_VESICLE_DOCKING	GO_VESICLE_DOCKING		62	0.545134	1.83643	0	0.0263053	0.708	5410	tags=50%, list=25%, signal=67%
GO_MEMBRANE_DEPOLARIZATION_DURING_CARDIAC_MUSCLE_CELL_ACTION_POTENTIAL	GO_MEMBRANE_DEPOLARIZATION_DURING_CARDIAC_MUSCLE_CELL_ACTION_POTENTIAL		22	0.670409	1.83384	0	0.0269276	0.732	4898	tags=64%, list=23%, signal=82%
GO_T_CELL_MEDIATED_IMMUNITY	GO_T_CELL_MEDIATED_IMMUNITY		87	0.515015	1.83268	0	0.026947	0.738	3340	tags=37%, list=16%, signal=43%
GO_REGULATION_OF_ODONTOGENESIS	GO_REGULATION_OF_ODONTOGENESIS		24	0.647989	1.82753	0	0.0286729	0.771	2411	tags=42%, list=11%, signal=47%
GO_NOTCH_SIGNALING_PATHWAY	GO_NOTCH_SIGNALING_PATHWAY		178	0.468357	1.82126	0	0.0309149	0.803	4660	tags=43%, list=22%, signal=54%
GO_AMINOGLYCAN_CATABOLIC_PROCESS	GO_AMINOGLYCAN_CATABOLIC_PROCESS		59	0.548639	1.81948	0	0.0312752	0.813	1265	tags=27%, list=6%, signal=29%
GO_GLAND_MORPHOGENESIS	GO_GLAND_MORPHOGENESIS		112	0.485951	1.81924	0	0.0308131	0.813	4504	tags=42%, list=21%, signal=53%
GO_POSITIVE_REGULATION_OF_NUCLEOTIDE_BIOSYNTHETIC_PROCESS	GO_POSITIVE_REGULATION_OF_NUCLEOTIDE_BIOSYNTHETIC_PROCESS		19	0.680626	1.81854	0.00351494	0.0306125	0.818	876	tags=32%, list=4%, signal=33%
GO_REGULATION_OF_DEFENSE_RESPONSE_TO_BACTERIUM	GO_REGULATION_OF_DEFENSE_RESPONSE_TO_BACTERIUM		15	0.70639	1.81543	0.00174216	0.0313483	0.829	3128	tags=47%, list=15%, signal=55%
GO_DIVALENT_INORGANIC_CATION_HOMEOSTASIS	GO_DIVALENT_INORGANIC_CATION_HOMEOSTASIS		429	0.429596	1.81507	0	0.030962	0.831	5014	tags=40%, list=23%, signal=51%
GO_T_CELL_MEDIATED_CYTOTOXICITY	GO_T_CELL_MEDIATED_CYTOTOXICITY		40	0.591344	1.81453	0.00484653	0.0305708	0.832	3340	tags=48%, list=16%, signal=56%
GO_ODONTOGENESIS	GO_ODONTOGENESIS		119	0.48946	1.81232	0	0.0310276	0.84	3546	tags=34%, list=16%, signal=41%
GO_ENERGY_HOMEOSTASIS	GO_ENERGY_HOMEOSTASIS		33	0.599468	1.81181	0.00163666	0.0308382	0.844	3719	tags=42%, list=17%, signal=51%
GO_LYTIC_VACUOLE_ORGANIZATION	GO_LYTIC_VACUOLE_ORGANIZATION		59	0.543356	1.81094	0	0.0307251	0.847	2980	tags=39%, list=14%, signal=45%
GO_REGULATION_OF_BLOOD_PRESSURE	GO_REGULATION_OF_BLOOD_PRESSURE		148	0.477227	1.81059	0	0.0304624	0.848	4385	tags=39%, list=20%, signal=48%
GO_NEGATIVE_REGULATION_OF_STRIATED_MUSCLE_CELL_DIFFERENTIATION	GO_NEGATIVE_REGULATION_OF_STRIATED_MUSCLE_CELL_DIFFERENTIATION		32	0.607316	1.8094	0	0.0304571	0.854	2051	tags=31%, list=10%, signal=34%
GO_VESICLE_ORGANIZATION	GO_VESICLE_ORGANIZATION		308	0.439694	1.80802	0	0.030652	0.855	4806	tags=39%, list=22%, signal=50%
GO_CHEMOKINE_SECRETION	GO_CHEMOKINE_SECRETION		16	0.705037	1.80788	0.00347826	0.030224	0.855	699	tags=38%, list=3%, signal=39%
GO_INTESTINAL_ABSORPTION	GO_INTESTINAL_ABSORPTION		29	0.609078	1.80569	0	0.030652	0.862	2341	tags=24%, list=11%, signal=27%
GO_LIPID_CATABOLIC_PROCESS	GO_LIPID_CATABOLIC_PROCESS		289	0.440893	1.8054	0	0.0302673	0.862	4527	tags=36%, list=21%, signal=45%
GO_PROTEIN_TRANSPORT_WITHIN_LIPID_BILAYER	GO_PROTEIN_TRANSPORT_WITHIN_LIPID_BILAYER		50	0.565203	1.80457	0	0.0302658	0.864	4517	tags=38%, list=21%, signal=48%
GO_C21_STEROID_HORMONE_METABOLIC_PROCESS	GO_C21_STEROID_HORMONE_METABOLIC_PROCESS		37	0.584568	1.80386	0	0.0302032	0.868	4056	tags=43%, list=19%, signal=53%
GO_REGULATION_OF_NEUROTRANSMITTER_RECEPTOR_ACTIVITY	GO_REGULATION_OF_NEUROTRANSMITTER_RECEPTOR_ACTIVITY		62	0.537995	1.80314	0.00149477	0.0301574	0.876	3026	tags=39%, list=14%, signal=45%
GO_NEGATIVE_REGULATION_OF_PEPTIDE_SECRETION	GO_NEGATIVE_REGULATION_OF_PEPTIDE_SECRETION		118	0.481131	1.80177	0	0.0303356	0.878	3477	tags=31%, list=16%, signal=37%
GO_NEGATIVE_REGULATION_OF_EPITHELIAL_CELL_DIFFERENTIATION	GO_NEGATIVE_REGULATION_OF_EPITHELIAL_CELL_DIFFERENTIATION		33	0.607716	1.79835	0.00489396	0.0316015	0.897	1914	tags=27%, list=9%, signal=30%
GO_POSITIVE_REGULATION_OF_REGULATED_SECRETORY_PATHWAY	GO_POSITIVE_REGULATION_OF_REGULATED_SECRETORY_PATHWAY		46	0.562243	1.79765	0	0.0314815	0.9	4144	tags=52%, list=19%, signal=64%
GO_SMOOTH_MUSCLE_TISSUE_DEVELOPMENT	GO_SMOOTH_MUSCLE_TISSUE_DEVELOPMENT		19	0.680725	1.79613	0.00322581	0.0317791	0.902	2059	tags=42%, list=10%, signal=47%
GO_REGULATION_OF_SYNCYTIUM_FORMATION_BY_PLASMA_MEMBRANE_FUSION	GO_REGULATION_OF_SYNCYTIUM_FORMATION_BY_PLASMA_MEMBRANE_FUSION		23	0.639202	1.79375	0.00167785	0.0323528	0.911	3783	tags=48%, list=18%, signal=58%
GO_POSITIVE_REGULATION_OF_EPITHELIAL_TO_MESENCHYMAL_TRANSITION	GO_POSITIVE_REGULATION_OF_EPITHELIAL_TO_MESENCHYMAL_TRANSITION		46	0.558404	1.79342	0	0.0320877	0.912	2511	tags=35%, list=12%, signal=39%
GO_ARTERY_MORPHOGENESIS	GO_ARTERY_MORPHOGENESIS		59	0.537593	1.79039	0	0.0328356	0.917	2760	tags=41%, list=13%, signal=47%
GO_PROTEIN_LOCALIZATION_TO_SYNAPSE	GO_PROTEIN_LOCALIZATION_TO_SYNAPSE		75	0.512673	1.7897	0	0.0326797	0.918	5004	tags=39%, list=23%, signal=50%
GO_EPITHELIAL_CELL_DEVELOPMENT	GO_EPITHELIAL_CELL_DEVELOPMENT		190	0.451106	1.78927	0	0.0324755	0.918	4651	tags=37%, list=22%, signal=47%
GO_MEMBRANE_LIPID_CATABOLIC_PROCESS	GO_MEMBRANE_LIPID_CATABOLIC_PROCESS		31	0.615354	1.78891	0	0.032195	0.919	1682	tags=35%, list=8%, signal=38%
GO_CHONDROCYTE_DIFFERENTIATION_INVOLVED_IN_ENDOCHONDRAL_BONE_MORPHOGENESIS	GO_CHONDROCYTE_DIFFERENTIATION_INVOLVED_IN_ENDOCHONDRAL_BONE_MORPHOGENESIS		30	0.607618	1.78672	0	0.0327636	0.927	3221	tags=37%, list=15%, signal=43%
GO_REGULATION_OF_LEUKOCYTE_DEGRANULATION	GO_REGULATION_OF_LEUKOCYTE_DEGRANULATION		39	0.572678	1.78238	0.00480769	0.0343188	0.939	4344	tags=49%, list=20%, signal=61%
GO_REGULATION_OF_FATTY_ACID_METABOLIC_PROCESS	GO_REGULATION_OF_FATTY_ACID_METABOLIC_PROCESS		45	0.56505	1.78221	0	0.033989	0.939	4521	tags=49%, list=21%, signal=62%
GO_VESICLE_DOCKING_INVOLVED_IN_EXOCYTOSIS	GO_VESICLE_DOCKING_INVOLVED_IN_EXOCYTOSIS		42	0.564512	1.7803	0	0.0344665	0.944	4344	tags=45%, list=20%, signal=57%
GO_POSITIVE_REGULATION_OF_CELL_KILLING	GO_POSITIVE_REGULATION_OF_CELL_KILLING		50	0.544027	1.77802	0.00160772	0.0351106	0.949	4970	tags=44%, list=23%, signal=57%
GO_NEGATIVE_REGULATION_OF_SYSTEMIC_ARTERIAL_BLOOD_PRESSURE	GO_NEGATIVE_REGULATION_OF_SYSTEMIC_ARTERIAL_BLOOD_PRESSURE		15	0.693521	1.778	0.00841751	0.0347205	0.949	4385	tags=60%, list=20%, signal=75%
GO_AUTOPHAGOSOME_MATURATION	GO_AUTOPHAGOSOME_MATURATION		36	0.590157	1.77741	0.00165563	0.0345481	0.949	4348	tags=44%, list=20%, signal=56%
GO_CELLULAR_LIPID_CATABOLIC_PROCESS	GO_CELLULAR_LIPID_CATABOLIC_PROCESS		191	0.446936	1.77703	0	0.0343056	0.949	4606	tags=39%, list=21%, signal=49%
GO_BONE_DEVELOPMENT	GO_BONE_DEVELOPMENT		196	0.449218	1.77694	0	0.0339731	0.949	3430	tags=31%, list=16%, signal=36%
GO_WOUND_HEALING_SPREADING_OF_EPIDERMAL_CELLS	GO_WOUND_HEALING_SPREADING_OF_EPIDERMAL_CELLS		16	0.701792	1.77498	0.00331675	0.0345881	0.952	271	tags=25%, list=1%, signal=25%
GO_BRANCHING_INVOLVED_IN_SALIVARY_GLAND_MORPHOGENESIS	GO_BRANCHING_INVOLVED_IN_SALIVARY_GLAND_MORPHOGENESIS		23	0.645486	1.77444	0.00337268	0.0344717	0.955	1592	tags=30%, list=7%, signal=33%
GO_ENERGY_COUPLED_PROTON_TRANSMEMBRANE_TRANSPORT_AGAINST_ELECTROCHEMICAL_GRADIENT	GO_ENERGY_COUPLED_PROTON_TRANSMEMBRANE_TRANSPORT_AGAINST_ELECTROCHEMICAL_GRADIENT		33	0.60005	1.77435	0	0.0341127	0.955	2075	tags=39%, list=10%, signal=44%
GO_VESICLE_LOCALIZATION	GO_VESICLE_LOCALIZATION		290	0.431645	1.77337	0	0.0340849	0.956	5454	tags=42%, list=25%, signal=56%
GO_CELL_ADHESION_MEDIATED_BY_INTEGRIN	GO_CELL_ADHESION_MEDIATED_BY_INTEGRIN		63	0.524834	1.77187	0	0.0343646	0.957	3257	tags=37%, list=15%, signal=43%
GO_LIPID_OXIDATION	GO_LIPID_OXIDATION		97	0.486225	1.77129	0	0.0342889	0.959	4337	tags=40%, list=20%, signal=50%
GO_VIRAL_BUDDING_VIA_HOST_ESCRT_COMPLEX	GO_VIRAL_BUDDING_VIA_HOST_ESCRT_COMPLEX		21	0.656007	1.77128	0.00166389	0.0339461	0.959	2770	tags=38%, list=13%, signal=44%
GO_PRIMARY_ALCOHOL_METABOLIC_PROCESS	GO_PRIMARY_ALCOHOL_METABOLIC_PROCESS		57	0.524517	1.77115	0	0.0336434	0.96	4471	tags=44%, list=21%, signal=55%
GO_ISOPRENOID_METABOLIC_PROCESS	GO_ISOPRENOID_METABOLIC_PROCESS		87	0.502399	1.77097	0	0.0333906	0.961	2088	tags=26%, list=10%, signal=29%
GO_INTERLEUKIN_17_PRODUCTION	GO_INTERLEUKIN_17_PRODUCTION		25	0.622012	1.77067	0.0034965	0.033218	0.962	2833	tags=44%, list=13%, signal=51%
GO_REGULATION_OF_STRIATED_MUSCLE_CELL_DIFFERENTIATION	GO_REGULATION_OF_STRIATED_MUSCLE_CELL_DIFFERENTIATION		87	0.497578	1.76899	0	0.0337591	0.963	2411	tags=28%, list=11%, signal=31%
GO_EOSINOPHIL_MIGRATION	GO_EOSINOPHIL_MIGRATION		17	0.682503	1.76784	0.00173611	0.0339694	0.964	1120	tags=29%, list=5%, signal=31%
GO_REGULATION_OF_CAMP_MEDIATED_SIGNALING	GO_REGULATION_OF_CAMP_MEDIATED_SIGNALING		43	0.559708	1.76779	0	0.0336596	0.964	4464	tags=42%, list=21%, signal=53%
GO_REGULATION_OF_HEART_RATE_BY_CARDIAC_CONDUCTION	GO_REGULATION_OF_HEART_RATE_BY_CARDIAC_CONDUCTION		37	0.57757	1.7675	0	0.0334282	0.964	4898	tags=51%, list=23%, signal=66%
GO_EPITHELIAL_CELL_FATE_COMMITMENT	GO_EPITHELIAL_CELL_FATE_COMMITMENT		15	0.704098	1.76568	0.00176056	0.0338115	0.969	2383	tags=33%, list=11%, signal=37%
GO_NEGATIVE_REGULATION_OF_COAGULATION	GO_NEGATIVE_REGULATION_OF_COAGULATION		46	0.558044	1.76492	0	0.03384	0.969	2887	tags=30%, list=13%, signal=35%
GO_REGULATION_OF_ANION_TRANSPORT	GO_REGULATION_OF_ANION_TRANSPORT		82	0.497949	1.76479	0	0.0336233	0.969	4811	tags=43%, list=22%, signal=55%
GO_METANEPHROS_MORPHOGENESIS	GO_METANEPHROS_MORPHOGENESIS		30	0.590328	1.76474	0.00481541	0.0333704	0.969	1914	tags=27%, list=9%, signal=29%
GO_ASSOCIATIVE_LEARNING	GO_ASSOCIATIVE_LEARNING		71	0.512507	1.76354	0.00147059	0.0334708	0.969	3876	tags=38%, list=18%, signal=46%
GO_CALCIUM_DEPENDENT_CELL_CELL_ADHESION_VIA_PLASMA_MEMBRANE_CELL_ADHESION_MOLECULES	GO_CALCIUM_DEPENDENT_CELL_CELL_ADHESION_VIA_PLASMA_MEMBRANE_CELL_ADHESION_MOLECULES		48	0.542689	1.76217	0	0.033789	0.97	2697	tags=35%, list=13%, signal=40%
GO_ENDOTHELIUM_DEVELOPMENT	GO_ENDOTHELIUM_DEVELOPMENT		108	0.479616	1.76189	0	0.0335907	0.971	4651	tags=41%, list=22%, signal=52%
GO_ADRENAL_GLAND_DEVELOPMENT	GO_ADRENAL_GLAND_DEVELOPMENT		24	0.633862	1.76137	0.00343643	0.0335418	0.971	4953	tags=63%, list=23%, signal=81%
GO_SMOOTH_MUSCLE_CELL_MIGRATION	GO_SMOOTH_MUSCLE_CELL_MIGRATION		66	0.518267	1.76049	0	0.0336383	0.973	3277	tags=35%, list=15%, signal=41%
GO_REGULATION_OF_NUCLEOTIDE_BIOSYNTHETIC_PROCESS	GO_REGULATION_OF_NUCLEOTIDE_BIOSYNTHETIC_PROCESS		33	0.58908	1.76029	0.00161031	0.0334175	0.973	4521	tags=52%, list=21%, signal=65%
GO_VESICLE_MEDIATED_TRANSPORT_IN_SYNAPSE	GO_VESICLE_MEDIATED_TRANSPORT_IN_SYNAPSE		189	0.452977	1.75881	0	0.0336936	0.975	5454	tags=42%, list=25%, signal=56%
GO_ACIDIC_AMINO_ACID_TRANSPORT	GO_ACIDIC_AMINO_ACID_TRANSPORT		61	0.522579	1.75641	0	0.0344628	0.976	4572	tags=46%, list=21%, signal=58%
GO_LEUKOCYTE_MIGRATION	GO_LEUKOCYTE_MIGRATION		365	0.417804	1.75507	0	0.0348642	0.977	4067	tags=31%, list=19%, signal=37%
GO_RAB_PROTEIN_SIGNAL_TRANSDUCTION	GO_RAB_PROTEIN_SIGNAL_TRANSDUCTION		73	0.499978	1.75505	0	0.0345852	0.977	5571	tags=52%, list=26%, signal=70%
GO_G_PROTEIN_COUPLED_RECEPTOR_SIGNALING_PATHWAY_COUPLED_TO_CYCLIC_NUCLEOTIDE_SECOND_MESSENGER	GO_G_PROTEIN_COUPLED_RECEPTOR_SIGNALING_PATHWAY_COUPLED_TO_CYCLIC_NUCLEOTIDE_SECOND_MESSENGER		179	0.450747	1.75311	0	0.035154	0.979	1562	tags=20%, list=7%, signal=21%
GO_POSITIVE_REGULATION_OF_WOUND_HEALING	GO_POSITIVE_REGULATION_OF_WOUND_HEALING		46	0.553304	1.753	0	0.0348955	0.98	2939	tags=28%, list=14%, signal=33%
GO_POSITIVE_REGULATION_OF_CARTILAGE_DEVELOPMENT	GO_POSITIVE_REGULATION_OF_CARTILAGE_DEVELOPMENT		29	0.607367	1.74975	0.00172712	0.0359932	0.982	1730	tags=38%, list=8%, signal=41%
GO_REGULATION_OF_PHOSPHOLIPASE_C_ACTIVITY	GO_REGULATION_OF_PHOSPHOLIPASE_C_ACTIVITY		40	0.562206	1.74961	0.00498339	0.0357677	0.982	3840	tags=38%, list=18%, signal=46%
GO_AUTOPHAGOSOME_ORGANIZATION	GO_AUTOPHAGOSOME_ORGANIZATION		94	0.488877	1.74853	0	0.0358476	0.982	5769	tags=49%, list=27%, signal=67%
GO_REGULATION_OF_LEUKOCYTE_MIGRATION	GO_REGULATION_OF_LEUKOCYTE_MIGRATION		161	0.45242	1.74825	0	0.03575	0.982	3578	tags=33%, list=17%, signal=39%
GO_NEGATIVE_REGULATION_OF_CATION_CHANNEL_ACTIVITY	GO_NEGATIVE_REGULATION_OF_CATION_CHANNEL_ACTIVITY		40	0.562223	1.74659	0	0.0362581	0.983	4946	tags=52%, list=23%, signal=68%
GO_REGULATION_OF_EXTRACELLULAR_MATRIX_ORGANIZATION	GO_REGULATION_OF_EXTRACELLULAR_MATRIX_ORGANIZATION		38	0.552231	1.74644	0	0.0360296	0.983	2704	tags=37%, list=13%, signal=42%
GO_ENDODERM_DEVELOPMENT	GO_ENDODERM_DEVELOPMENT		68	0.513253	1.74495	0	0.0364052	0.986	3314	tags=32%, list=15%, signal=38%
GO_REGULATION_OF_MYOTUBE_DIFFERENTIATION	GO_REGULATION_OF_MYOTUBE_DIFFERENTIATION		46	0.55556	1.74472	0	0.0362551	0.986	2100	tags=30%, list=10%, signal=34%
GO_REGULATION_OF_FATTY_ACID_OXIDATION	GO_REGULATION_OF_FATTY_ACID_OXIDATION		29	0.611387	1.74279	0.00162075	0.0369794	0.987	3792	tags=48%, list=18%, signal=59%
GO_T_CELL_CYTOKINE_PRODUCTION	GO_T_CELL_CYTOKINE_PRODUCTION		32	0.583315	1.74076	0.00163666	0.0377263	0.99	2889	tags=41%, list=13%, signal=47%
GO_CARBOHYDRATE_DERIVATIVE_CATABOLIC_PROCESS	GO_CARBOHYDRATE_DERIVATIVE_CATABOLIC_PROCESS		171	0.448414	1.74037	0	0.0376879	0.991	1757	tags=26%, list=8%, signal=28%
GO_REGULATION_OF_LONG_TERM_SYNAPTIC_POTENTIATION	GO_REGULATION_OF_LONG_TERM_SYNAPTIC_POTENTIATION		39	0.555372	1.74008	0	0.0375911	0.992	1336	tags=28%, list=6%, signal=30%
GO_NEGATIVE_REGULATION_OF_CYTOKINE_SECRETION	GO_NEGATIVE_REGULATION_OF_CYTOKINE_SECRETION		54	0.529356	1.73758	0	0.0385721	0.992	3437	tags=35%, list=16%, signal=42%
GO_CONNECTIVE_TISSUE_DEVELOPMENT	GO_CONNECTIVE_TISSUE_DEVELOPMENT		253	0.429482	1.73737	0	0.0383889	0.992	3478	tags=30%, list=16%, signal=35%
GO_POSITIVE_REGULATION_OF_ANIMAL_ORGAN_MORPHOGENESIS	GO_POSITIVE_REGULATION_OF_ANIMAL_ORGAN_MORPHOGENESIS		75	0.500327	1.73652	0	0.0385246	0.992	2051	tags=27%, list=10%, signal=29%
GO_LYSOSOME_LOCALIZATION	GO_LYSOSOME_LOCALIZATION		60	0.509271	1.73499	0.00157233	0.0390116	0.993	2874	tags=32%, list=13%, signal=36%
GO_CARTILAGE_DEVELOPMENT	GO_CARTILAGE_DEVELOPMENT		194	0.439983	1.73498	0.0013245	0.038741	0.993	3478	tags=30%, list=16%, signal=36%
GO_TISSUE_REMODELING	GO_TISSUE_REMODELING		145	0.458194	1.73495	0	0.0384741	0.993	4883	tags=41%, list=23%, signal=53%
GO_TYPE_2_IMMUNE_RESPONSE	GO_TYPE_2_IMMUNE_RESPONSE		29	0.600086	1.73333	0	0.0388881	0.993	4977	tags=66%, list=23%, signal=85%
GO_MAST_CELL_ACTIVATION	GO_MAST_CELL_ACTIVATION		49	0.540057	1.73253	0	0.038936	0.994	4344	tags=45%, list=20%, signal=56%
GO_HEART_VALVE_DEVELOPMENT	GO_HEART_VALVE_DEVELOPMENT		54	0.5291	1.73207	0	0.0389293	0.995	1279	tags=22%, list=6%, signal=24%
GO_POSITIVE_REGULATION_OF_AXON_EXTENSION	GO_POSITIVE_REGULATION_OF_AXON_EXTENSION		36	0.572144	1.732	0	0.0386761	0.995	2133	tags=31%, list=10%, signal=34%
GO_NEGATIVE_REGULATION_OF_BLOOD_PRESSURE	GO_NEGATIVE_REGULATION_OF_BLOOD_PRESSURE		38	0.565495	1.73104	0	0.0388016	0.996	4385	tags=45%, list=20%, signal=56%
GO_XENOBIOTIC_METABOLIC_PROCESS	GO_XENOBIOTIC_METABOLIC_PROCESS		100	0.476264	1.73058	0	0.0388027	0.996	6108	tags=53%, list=28%, signal=74%
GO_BIOMINERAL_TISSUE_DEVELOPMENT	GO_BIOMINERAL_TISSUE_DEVELOPMENT		142	0.45273	1.72993	0	0.0387824	0.996	3170	tags=27%, list=15%, signal=31%
GO_PROTEIN_DEGLYCOSYLATION	GO_PROTEIN_DEGLYCOSYLATION		29	0.594159	1.72954	0.00490196	0.03868	0.996	4394	tags=59%, list=20%, signal=74%
GO_MEMBRANE_BIOGENESIS	GO_MEMBRANE_BIOGENESIS		35	0.565657	1.72767	0.00323625	0.0392339	0.997	5026	tags=57%, list=23%, signal=74%
GO_RESPONSE_TO_TYPE_I_INTERFERON	GO_RESPONSE_TO_TYPE_I_INTERFERON		82	0.49162	1.72699	0	0.0393382	0.997	3908	tags=41%, list=18%, signal=50%
GO_CELL_JUNCTION_ORGANIZATION	GO_CELL_JUNCTION_ORGANIZATION		281	0.418951	1.72665	0	0.0391971	0.997	2941	tags=27%, list=14%, signal=31%
GO_POSITIVE_REGULATION_OF_LOCOMOTION	GO_POSITIVE_REGULATION_OF_LOCOMOTION		499	0.402593	1.72526	0	0.0395982	0.998	3277	tags=27%, list=15%, signal=31%
GO_POSITIVE_REGULATION_OF_LEUKOCYTE_DEGRANULATION	GO_POSITIVE_REGULATION_OF_LEUKOCYTE_DEGRANULATION		20	0.650051	1.72513	0.00496689	0.0393769	0.998	2874	tags=55%, list=13%, signal=63%
GO_PROTEIN_TRANSPORT_WITHIN_PLASMA_MEMBRANE	GO_PROTEIN_TRANSPORT_WITHIN_PLASMA_MEMBRANE		42	0.549573	1.72446	0.00307692	0.039448	0.998	4517	tags=33%, list=21%, signal=42%
GO_REGULATION_OF_CHEMOTAXIS	GO_REGULATION_OF_CHEMOTAXIS		183	0.44004	1.72251	0	0.0401055	0.998	4008	tags=37%, list=19%, signal=45%
GO_RECEPTOR_LOCALIZATION_TO_SYNAPSE	GO_RECEPTOR_LOCALIZATION_TO_SYNAPSE		49	0.526744	1.72141	0.00310078	0.040356	0.998	4977	tags=39%, list=23%, signal=50%
GO_CELL_SUBSTRATE_ADHESION	GO_CELL_SUBSTRATE_ADHESION		321	0.414878	1.7213	0	0.04015	0.998	2869	tags=25%, list=13%, signal=28%
GO_REGULATION_OF_CATION_CHANNEL_ACTIVITY	GO_REGULATION_OF_CATION_CHANNEL_ACTIVITY		151	0.450188	1.71702	0	0.0421189	0.999	4946	tags=41%, list=23%, signal=53%
GO_NEGATIVE_REGULATION_OF_PRODUCTION_OF_MOLECULAR_MEDIATOR_OF_IMMUNE_RESPONSE	GO_NEGATIVE_REGULATION_OF_PRODUCTION_OF_MOLECULAR_MEDIATOR_OF_IMMUNE_RESPONSE		32	0.56751	1.71687	0.00336134	0.0419465	0.999	3947	tags=56%, list=18%, signal=69%
GO_PROTON_TRANSMEMBRANE_TRANSPORT	GO_PROTON_TRANSMEMBRANE_TRANSPORT		143	0.447532	1.71604	0.00136986	0.0421242	0.999	3791	tags=33%, list=18%, signal=40%
GO_TRANSITION_METAL_ION_TRANSPORT	GO_TRANSITION_METAL_ION_TRANSPORT		115	0.461876	1.71538	0	0.0421951	0.999	4402	tags=38%, list=20%, signal=48%
GO_NEGATIVE_REGULATION_OF_SECRETION	GO_NEGATIVE_REGULATION_OF_SECRETION		192	0.4355	1.71529	0	0.0419773	0.999	3730	tags=30%, list=17%, signal=36%
GO_CELL_MATRIX_ADHESION	GO_CELL_MATRIX_ADHESION		210	0.431668	1.71463	0	0.0421092	0.999	2869	tags=25%, list=13%, signal=29%
GO_GLYCOPROTEIN_CATABOLIC_PROCESS	GO_GLYCOPROTEIN_CATABOLIC_PROCESS		19	0.633602	1.71411	0.00503356	0.0421115	0.999	3998	tags=63%, list=19%, signal=78%
GO_POSITIVE_REGULATION_OF_NATURAL_KILLER_CELL_MEDIATED_IMMUNITY	GO_POSITIVE_REGULATION_OF_NATURAL_KILLER_CELL_MEDIATED_IMMUNITY		29	0.588481	1.71154	0.00830565	0.0432039	0.999	4615	tags=41%, list=21%, signal=53%
GO_EXOCYTIC_PROCESS	GO_EXOCYTIC_PROCESS		74	0.492631	1.70867	0	0.0444582	0.999	5443	tags=46%, list=25%, signal=61%
GO_NEGATIVE_REGULATION_OF_VIRAL_GENOME_REPLICATION	GO_NEGATIVE_REGULATION_OF_VIRAL_GENOME_REPLICATION		52	0.522945	1.7075	0.00465839	0.0448053	0.999	2872	tags=35%, list=13%, signal=40%
GO_NAD_METABOLIC_PROCESS	GO_NAD_METABOLIC_PROCESS		22	0.619022	1.70724	0.0136054	0.0446458	0.999	3284	tags=36%, list=15%, signal=43%
GO_PROTEIN_LOCALIZATION_TO_POSTSYNAPTIC_MEMBRANE	GO_PROTEIN_LOCALIZATION_TO_POSTSYNAPTIC_MEMBRANE		39	0.544617	1.70696	0.00316957	0.0445411	0.999	2218	tags=23%, list=10%, signal=26%
GO_REGULATION_OF_ATP_BIOSYNTHETIC_PROCESS	GO_REGULATION_OF_ATP_BIOSYNTHETIC_PROCESS		15	0.687581	1.70369	0.00716846	0.0460132	0.999	1036	tags=47%, list=5%, signal=49%
GO_DECIDUALIZATION	GO_DECIDUALIZATION		20	0.639981	1.70089	0.005	0.047363	1	4709	tags=60%, list=22%, signal=77%
GO_PROTEIN_LOCALIZATION_TO_PLASMA_MEMBRANE	GO_PROTEIN_LOCALIZATION_TO_PLASMA_MEMBRANE		243	0.422255	1.70067	0	0.0472183	1	5002	tags=41%, list=23%, signal=53%
GO_MITOPHAGY	GO_MITOPHAGY		21	0.621496	1.70012	0.00686106	0.0472226	1	5776	tags=62%, list=27%, signal=85%
GO_CELLULAR_RESPONSE_TO_PROSTAGLANDIN_STIMULUS	GO_CELLULAR_RESPONSE_TO_PROSTAGLANDIN_STIMULUS		21	0.612999	1.70012	0.00501672	0.0469591	1	4150	tags=57%, list=19%, signal=71%
GO_INTEGRIN_MEDIATED_SIGNALING_PATHWAY	GO_INTEGRIN_MEDIATED_SIGNALING_PATHWAY		95	0.472531	1.69985	0	0.0468509	1	2153	tags=27%, list=10%, signal=30%
GO_GLYCOPROTEIN_METABOLIC_PROCESS	GO_GLYCOPROTEIN_METABOLIC_PROCESS		129	0.448818	1.69772	0	0.0477101	1	4394	tags=40%, list=20%, signal=49%
GO_ESTABLISHMENT_OF_PROTEIN_LOCALIZATION_TO_POSTSYNAPTIC_MEMBRANE	GO_ESTABLISHMENT_OF_PROTEIN_LOCALIZATION_TO_POSTSYNAPTIC_MEMBRANE		18	0.655338	1.69772	0.00851789	0.0474421	1	4882	tags=56%, list=23%, signal=72%
GO_NEGATIVE_REGULATION_OF_OSTEOCLAST_DIFFERENTIATION	GO_NEGATIVE_REGULATION_OF_OSTEOCLAST_DIFFERENTIATION		22	0.61626	1.69739	0.00339559	0.0473829	1	4507	tags=45%, list=21%, signal=57%
GO_COLLAGEN_FIBRIL_ORGANIZATION	GO_COLLAGEN_FIBRIL_ORGANIZATION		50	0.52462	1.69729	0.00167504	0.0472067	1	4760	tags=42%, list=22%, signal=54%
GO_POSITIVE_REGULATION_OF_AXONOGENESIS	GO_POSITIVE_REGULATION_OF_AXONOGENESIS		78	0.486436	1.69708	0	0.0470263	1	5349	tags=49%, list=25%, signal=65%
GO_WATER_TRANSPORT	GO_WATER_TRANSPORT		16	0.673401	1.69679	0.00171527	0.0469518	1	4393	tags=50%, list=20%, signal=63%
GO_BONE_MINERALIZATION	GO_BONE_MINERALIZATION		104	0.46559	1.69664	0	0.0467746	1	2849	tags=27%, list=13%, signal=31%
GO_EPITHELIAL_TO_MESENCHYMAL_TRANSITION	GO_EPITHELIAL_TO_MESENCHYMAL_TRANSITION		124	0.453238	1.69634	0	0.0466783	1	2791	tags=29%, list=13%, signal=33%
GO_PIGMENT_GRANULE_LOCALIZATION	GO_PIGMENT_GRANULE_LOCALIZATION		25	0.606047	1.69632	0.00166113	0.0464441	1	4705	tags=56%, list=22%, signal=72%
GO_VESICLE_BUDDING_FROM_MEMBRANE	GO_VESICLE_BUDDING_FROM_MEMBRANE		102	0.467897	1.6963	0	0.0462123	1	5384	tags=45%, list=25%, signal=60%
GO_BRANCHING_MORPHOGENESIS_OF_AN_EPITHELIAL_TUBE	GO_BRANCHING_MORPHOGENESIS_OF_AN_EPITHELIAL_TUBE		140	0.445569	1.69572	0	0.0462225	1	1279	tags=19%, list=6%, signal=20%
GO_PHENOL_CONTAINING_COMPOUND_METABOLIC_PROCESS	GO_PHENOL_CONTAINING_COMPOUND_METABOLIC_PROCESS		54	0.51474	1.69509	0.00305344	0.0464056	1	3157	tags=31%, list=15%, signal=37%
GO_ENDOSOME_TO_LYSOSOME_TRANSPORT	GO_ENDOSOME_TO_LYSOSOME_TRANSPORT		55	0.511184	1.69506	0	0.0461778	1	4464	tags=42%, list=21%, signal=53%
GO_ENDOPLASMIC_RETICULUM_TO_GOLGI_VESICLE_MEDIATED_TRANSPORT	GO_ENDOPLASMIC_RETICULUM_TO_GOLGI_VESICLE_MEDIATED_TRANSPORT		201	0.427	1.69504	0	0.0459347	1	4806	tags=37%, list=22%, signal=47%
GO_RESPONSE_TO_HYDROPEROXIDE	GO_RESPONSE_TO_HYDROPEROXIDE		19	0.630611	1.69471	0.00519031	0.0458707	1	2794	tags=42%, list=13%, signal=48%
GO_SALIVARY_GLAND_DEVELOPMENT	GO_SALIVARY_GLAND_DEVELOPMENT		37	0.563422	1.69381	0.0016129	0.0461424	1	596	tags=22%, list=3%, signal=22%
GO_CARDIAC_CONDUCTION	GO_CARDIAC_CONDUCTION		130	0.447657	1.69344	0	0.0460425	1	4960	tags=38%, list=23%, signal=50%
GO_ARTERY_DEVELOPMENT	GO_ARTERY_DEVELOPMENT		82	0.481649	1.69262	0.00155039	0.0461679	1	2760	tags=32%, list=13%, signal=36%
GO_NEGATIVE_REGULATION_OF_IMMUNE_RESPONSE	GO_NEGATIVE_REGULATION_OF_IMMUNE_RESPONSE		120	0.450283	1.69198	0.00140647	0.0462575	1	4834	tags=45%, list=22%, signal=58%
GO_MYOBLAST_FUSION	GO_MYOBLAST_FUSION		30	0.575011	1.69126	0.00337838	0.0464213	1	3859	tags=40%, list=18%, signal=49%
GO_DIGESTION	GO_DIGESTION		104	0.467343	1.69115	0	0.0462136	1	2810	tags=23%, list=13%, signal=26%
GO_CYTOKINE_SECRETION	GO_CYTOKINE_SECRETION		183	0.430579	1.69105	0	0.0460423	1	3756	tags=31%, list=17%, signal=37%
GO_NEGATIVE_REGULATION_OF_ESTABLISHMENT_OF_PROTEIN_LOCALIZATION	GO_NEGATIVE_REGULATION_OF_ESTABLISHMENT_OF_PROTEIN_LOCALIZATION		163	0.436778	1.6905	0	0.0461258	1	3477	tags=29%, list=16%, signal=34%
GO_REGULATION_OF_LEUKOCYTE_CHEMOTAXIS	GO_REGULATION_OF_LEUKOCYTE_CHEMOTAXIS		96	0.466543	1.68996	0	0.0462468	1	3578	tags=36%, list=17%, signal=44%
GO_CYCLIC_NUCLEOTIDE_MEDIATED_SIGNALING	GO_CYCLIC_NUCLEOTIDE_MEDIATED_SIGNALING		164	0.439354	1.6888	0	0.0465673	1	2886	tags=24%, list=13%, signal=28%
GO_NEGATIVE_REGULATION_OF_RESPONSE_TO_CYTOKINE_STIMULUS	GO_NEGATIVE_REGULATION_OF_RESPONSE_TO_CYTOKINE_STIMULUS		52	0.509162	1.68782	0.00315956	0.0468351	1	3117	tags=33%, list=14%, signal=38%
GO_NEGATIVE_REGULATION_OF_CYTOKINE_PRODUCTION_INVOLVED_IN_IMMUNE_RESPONSE	GO_NEGATIVE_REGULATION_OF_CYTOKINE_PRODUCTION_INVOLVED_IN_IMMUNE_RESPONSE		21	0.624211	1.68748	0.014658	0.0467204	1	3947	tags=62%, list=18%, signal=76%
GO_SYNCYTIUM_FORMATION	GO_SYNCYTIUM_FORMATION		43	0.529911	1.68637	0.00152672	0.0470674	1	3859	tags=35%, list=18%, signal=42%
GO_REGULATION_OF_SIGNALING_RECEPTOR_ACTIVITY	GO_REGULATION_OF_SIGNALING_RECEPTOR_ACTIVITY		444	0.396399	1.6851	0	0.0475681	1	3569	tags=26%, list=17%, signal=31%
GO_RETINA_MORPHOGENESIS_IN_CAMERA_TYPE_EYE	GO_RETINA_MORPHOGENESIS_IN_CAMERA_TYPE_EYE		44	0.533597	1.68474	0.00164474	0.0475216	1	1285	tags=18%, list=6%, signal=19%
GO_STEROID_METABOLIC_PROCESS	GO_STEROID_METABOLIC_PROCESS		283	0.410634	1.68142	0	0.0489549	1	4232	tags=34%, list=20%, signal=42%
GO_REGULATION_OF_PEPTIDE_SECRETION	GO_REGULATION_OF_PEPTIDE_SECRETION		411	0.400614	1.68126	0	0.0487517	1	3898	tags=30%, list=18%, signal=36%
GO_POSITIVE_REGULATION_OF_MACROPHAGE_MIGRATION	GO_POSITIVE_REGULATION_OF_MACROPHAGE_MIGRATION		17	0.659459	1.68041	0.00505902	0.0490312	1	3938	tags=71%, list=18%, signal=86%
GO_URETER_DEVELOPMENT	GO_URETER_DEVELOPMENT		16	0.648013	1.67954	0.0126354	0.0492343	1	464	tags=19%, list=2%, signal=19%
GO_SECOND_MESSENGER_MEDIATED_SIGNALING	GO_SECOND_MESSENGER_MEDIATED_SIGNALING		365	0.401831	1.67902	0	0.049239	1	3454	tags=27%, list=16%, signal=31%
GO_REGULATION_OF_MYOBLAST_FUSION	GO_REGULATION_OF_MYOBLAST_FUSION		16	0.663047	1.67888	0.00848896	0.0490909	1	2100	tags=44%, list=10%, signal=48%
GO_RESPONSE_TO_CALCIUM_ION	GO_RESPONSE_TO_CALCIUM_ION		137	0.44264	1.67868	0	0.0489342	1	5269	tags=42%, list=24%, signal=55%
GO_SECONDARY_ALCOHOL_METABOLIC_PROCESS	GO_SECONDARY_ALCOHOL_METABOLIC_PROCESS		77	0.485693	1.67665	0.0030349	0.0497468	1	2792	tags=29%, list=13%, signal=33%
GO_ACTIVATION_OF_PHOSPHOLIPASE_C_ACTIVITY	GO_ACTIVATION_OF_PHOSPHOLIPASE_C_ACTIVITY		26	0.591632	1.67655	0.0102389	0.0495832	1	1075	tags=27%, list=5%, signal=28%
GO_BLOOD_VESSEL_REMODELING	GO_BLOOD_VESSEL_REMODELING		36	0.554461	1.67648	0.00318471	0.0494001	1	4332	tags=47%, list=20%, signal=59%
GO_FIBRINOLYSIS	GO_FIBRINOLYSIS		23	0.603364	1.67436	0.00340715	0.0504926	1	597	tags=17%, list=3%, signal=18%
GO_POSITIVE_REGULATION_OF_BLOOD_VESSEL_DIAMETER	GO_POSITIVE_REGULATION_OF_BLOOD_VESSEL_DIAMETER		49	0.515804	1.67357	0.00158983	0.0506978	1	5264	tags=47%, list=24%, signal=62%
GO_TRACHEA_DEVELOPMENT	GO_TRACHEA_DEVELOPMENT		19	0.641248	1.67269	0.0107914	0.0509156	1	1714	tags=32%, list=8%, signal=34%
GO_MAMMARY_GLAND_MORPHOGENESIS	GO_MAMMARY_GLAND_MORPHOGENESIS		43	0.52017	1.67106	0.00322581	0.0516248	1	3188	tags=37%, list=15%, signal=44%
GO_BONE_MORPHOGENESIS	GO_BONE_MORPHOGENESIS		104	0.454074	1.67075	0	0.0515324	1	3430	tags=31%, list=16%, signal=36%
GO_PROCESS_UTILIZING_AUTOPHAGIC_MECHANISM	GO_PROCESS_UTILIZING_AUTOPHAGIC_MECHANISM		465	0.39175	1.6699	0	0.0517939	1	5249	tags=41%, list=24%, signal=53%
GO_POSITIVE_REGULATION_OF_LONG_TERM_SYNAPTIC_POTENTIATION	GO_POSITIVE_REGULATION_OF_LONG_TERM_SYNAPTIC_POTENTIATION		21	0.618358	1.66902	0.0137694	0.0519976	1	2198	tags=38%, list=10%, signal=42%
GO_THYROID_HORMONE_METABOLIC_PROCESS	GO_THYROID_HORMONE_METABOLIC_PROCESS		16	0.655668	1.66889	0.0157895	0.0518004	1	2312	tags=38%, list=11%, signal=42%
GO_REGULATION_OF_TRANSMEMBRANE_RECEPTOR_PROTEIN_SERINE_THREONINE_KINASE_SIGNALING_PATHWAY	GO_REGULATION_OF_TRANSMEMBRANE_RECEPTOR_PROTEIN_SERINE_THREONINE_KINASE_SIGNALING_PATHWAY		205	0.417406	1.66786	0	0.0521669	1	2882	tags=27%, list=13%, signal=31%
GO_GOLGI_VESICLE_TRANSPORT	GO_GOLGI_VESICLE_TRANSPORT		354	0.401854	1.66766	0	0.0520347	1	5955	tags=44%, list=28%, signal=60%
GO_NEURON_PROJECTION_ARBORIZATION	GO_NEURON_PROJECTION_ARBORIZATION		18	0.632919	1.6673	0.00722022	0.0520172	1	4802	tags=61%, list=22%, signal=79%
GO_ACTIVATION_OF_ADENYLATE_CYCLASE_ACTIVITY	GO_ACTIVATION_OF_ADENYLATE_CYCLASE_ACTIVITY		29	0.572583	1.6673	0.0103448	0.051789	1	876	tags=21%, list=4%, signal=22%
GO_MULTICELLULAR_ORGANISMAL_SIGNALING	GO_MULTICELLULAR_ORGANISMAL_SIGNALING		178	0.425631	1.66716	0	0.0516264	1	4960	tags=36%, list=23%, signal=46%
GO_BONE_RESORPTION	GO_BONE_RESORPTION		55	0.502381	1.66579	0.00154083	0.0521844	1	2641	tags=35%, list=12%, signal=39%
GO_ATP_HYDROLYSIS_COUPLED_CATION_TRANSMEMBRANE_TRANSPORT	GO_ATP_HYDROLYSIS_COUPLED_CATION_TRANSMEMBRANE_TRANSPORT		57	0.505636	1.66501	0	0.0524668	1	4402	tags=42%, list=20%, signal=53%
GO_FATTY_ACID_METABOLIC_PROCESS	GO_FATTY_ACID_METABOLIC_PROCESS		232	0.41624	1.66474	0	0.0523949	1	4337	tags=35%, list=20%, signal=44%
GO_ESTABLISHMENT_OF_PIGMENT_GRANULE_LOCALIZATION	GO_ESTABLISHMENT_OF_PIGMENT_GRANULE_LOCALIZATION		23	0.61677	1.66418	0.00687285	0.0525739	1	4705	tags=61%, list=22%, signal=78%
GO_REGULATION_OF_PROTEIN_LOCALIZATION_TO_PLASMA_MEMBRANE	GO_REGULATION_OF_PROTEIN_LOCALIZATION_TO_PLASMA_MEMBRANE		87	0.469643	1.66375	0	0.0526544	1	2882	tags=32%, list=13%, signal=37%
GO_MONOCARBOXYLIC_ACID_CATABOLIC_PROCESS	GO_MONOCARBOXYLIC_ACID_CATABOLIC_PROCESS		117	0.447677	1.6632	0.00144509	0.0526728	1	4392	tags=38%, list=20%, signal=48%
GO_NEGATIVE_REGULATION_OF_INTERLEUKIN_8_PRODUCTION	GO_NEGATIVE_REGULATION_OF_INTERLEUKIN_8_PRODUCTION		15	0.670738	1.66245	0.00683761	0.052979	1	5145	tags=67%, list=24%, signal=88%
GO_REGULATION_OF_HORMONE_LEVELS	GO_REGULATION_OF_HORMONE_LEVELS		451	0.391973	1.66206	0	0.0530202	1	5475	tags=40%, list=25%, signal=52%
GO_LEUKOCYTE_CHEMOTAXIS	GO_LEUKOCYTE_CHEMOTAXIS		174	0.429152	1.66201	0.00135685	0.0528069	1	3951	tags=34%, list=18%, signal=42%
GO_REGULATION_OF_GLUTAMATE_RECEPTOR_SIGNALING_PATHWAY	GO_REGULATION_OF_GLUTAMATE_RECEPTOR_SIGNALING_PATHWAY		56	0.507394	1.66015	0	0.0536091	1	3026	tags=36%, list=14%, signal=41%
GO_FATTY_ACID_CATABOLIC_PROCESS	GO_FATTY_ACID_CATABOLIC_PROCESS		100	0.457568	1.65988	0.00140845	0.0535438	1	4392	tags=39%, list=20%, signal=49%
GO_LIPOPROTEIN_LOCALIZATION	GO_LIPOPROTEIN_LOCALIZATION		15	0.663119	1.65972	0.00853242	0.0533914	1	3792	tags=40%, list=18%, signal=49%
GO_REGULATION_OF_AXON_GUIDANCE	GO_REGULATION_OF_AXON_GUIDANCE		38	0.538717	1.65971	0.00648298	0.0531754	1	5369	tags=61%, list=25%, signal=81%
GO_ADENYLATE_CYCLASE_ACTIVATING_G_PROTEIN_COUPLED_RECEPTOR_SIGNALING_PATHWAY	GO_ADENYLATE_CYCLASE_ACTIVATING_G_PROTEIN_COUPLED_RECEPTOR_SIGNALING_PATHWAY		98	0.460107	1.65908	0	0.0532836	1	2886	tags=24%, list=13%, signal=28%
GO_MATERNAL_PLACENTA_DEVELOPMENT	GO_MATERNAL_PLACENTA_DEVELOPMENT		30	0.572372	1.6589	0.00328947	0.0531753	1	4709	tags=57%, list=22%, signal=72%
GO_LIPOSACCHARIDE_METABOLIC_PROCESS	GO_LIPOSACCHARIDE_METABOLIC_PROCESS		48	0.517766	1.65716	0.0015625	0.0540325	1	4026	tags=46%, list=19%, signal=56%
GO_REGULATION_OF_LIPASE_ACTIVITY	GO_REGULATION_OF_LIPASE_ACTIVITY		86	0.465068	1.6565	0.0014245	0.0541445	1	3439	tags=30%, list=16%, signal=36%
GO_MYOTUBE_DIFFERENTIATION	GO_MYOTUBE_DIFFERENTIATION		87	0.461964	1.6558	0.00285307	0.0543367	1	2250	tags=25%, list=10%, signal=28%
GO_AMINO_ACID_TRANSPORT	GO_AMINO_ACID_TRANSPORT		127	0.441549	1.65568	0.00139082	0.0541986	1	4315	tags=35%, list=20%, signal=43%
GO_CAMERA_TYPE_EYE_MORPHOGENESIS	GO_CAMERA_TYPE_EYE_MORPHOGENESIS		101	0.447907	1.65511	0	0.054291	1	1285	tags=19%, list=6%, signal=20%
GO_METANEPHRIC_NEPHRON_EPITHELIUM_DEVELOPMENT	GO_METANEPHRIC_NEPHRON_EPITHELIUM_DEVELOPMENT		21	0.61269	1.65499	0.013468	0.054168	1	2069	tags=33%, list=10%, signal=37%
GO_CELL_CHEMOTAXIS	GO_CELL_CHEMOTAXIS		240	0.41063	1.65493	0.00131406	0.0539968	1	3951	tags=34%, list=18%, signal=41%
GO_VESICLE_FUSION_TO_PLASMA_MEMBRANE	GO_VESICLE_FUSION_TO_PLASMA_MEMBRANE		20	0.622851	1.65429	0.0118044	0.0541108	1	6040	tags=60%, list=28%, signal=83%
GO_POSITIVE_REGULATION_OF_EPITHELIAL_CELL_MIGRATION	GO_POSITIVE_REGULATION_OF_EPITHELIAL_CELL_MIGRATION		134	0.44119	1.65378	0	0.0541704	1	4928	tags=41%, list=23%, signal=53%
GO_WOUND_HEALING	GO_WOUND_HEALING		487	0.387405	1.65336	0	0.054221	1	3518	tags=27%, list=16%, signal=32%
GO_AXON_EXTENSION	GO_AXON_EXTENSION		110	0.449158	1.65288	0.00147059	0.0542889	1	5369	tags=50%, list=25%, signal=66%
GO_GLUTATHIONE_DERIVATIVE_BIOSYNTHETIC_PROCESS	GO_GLUTATHIONE_DERIVATIVE_BIOSYNTHETIC_PROCESS		17	0.638349	1.65277	0.0122807	0.054129	1	4459	tags=65%, list=21%, signal=82%
GO_PRESYNAPTIC_ENDOCYTOSIS	GO_PRESYNAPTIC_ENDOCYTOSIS		54	0.500859	1.65243	0.0030722	0.0541014	1	5026	tags=44%, list=23%, signal=58%
GO_SEMI_LUNAR_VALVE_DEVELOPMENT	GO_SEMI_LUNAR_VALVE_DEVELOPMENT		35	0.54284	1.6522	0.00316957	0.0540128	1	1117	tags=23%, list=5%, signal=24%
GO_RETINOL_METABOLIC_PROCESS	GO_RETINOL_METABOLIC_PROCESS		28	0.573248	1.65205	0.00963082	0.0538994	1	1934	tags=29%, list=9%, signal=31%
GO_POSITIVE_REGULATION_OF_CHONDROCYTE_DIFFERENTIATION	GO_POSITIVE_REGULATION_OF_CHONDROCYTE_DIFFERENTIATION		20	0.61974	1.652	0.00499168	0.0537265	1	1730	tags=35%, list=8%, signal=38%
GO_SMAD_PROTEIN_SIGNAL_TRANSDUCTION	GO_SMAD_PROTEIN_SIGNAL_TRANSDUCTION		62	0.488443	1.65155	0.00455927	0.0537301	1	3743	tags=40%, list=17%, signal=49%
GO_POSITIVE_REGULATION_OF_INSULIN_SECRETION_INVOLVED_IN_CELLULAR_RESPONSE_TO_GLUCOSE_STIMULUS	GO_POSITIVE_REGULATION_OF_INSULIN_SECRETION_INVOLVED_IN_CELLULAR_RESPONSE_TO_GLUCOSE_STIMULUS		32	0.547195	1.65137	0.0132231	0.0536105	1	4270	tags=44%, list=20%, signal=55%
GO_METANEPHRIC_NEPHRON_MORPHOGENESIS	GO_METANEPHRIC_NEPHRON_MORPHOGENESIS		24	0.586199	1.65129	0.0121107	0.0534749	1	1914	tags=29%, list=9%, signal=32%
GO_AMINOGLYCAN_BIOSYNTHETIC_PROCESS	GO_AMINOGLYCAN_BIOSYNTHETIC_PROCESS		110	0.445474	1.65112	0.00146413	0.0533738	1	4099	tags=36%, list=19%, signal=45%
GO_PROTEIN_LOCALIZATION_TO_CELL_PERIPHERY	GO_PROTEIN_LOCALIZATION_TO_CELL_PERIPHERY		297	0.401862	1.65094	0	0.0532694	1	5061	tags=39%, list=24%, signal=50%
GO_REGULATION_OF_EXOCYTOSIS	GO_REGULATION_OF_EXOCYTOSIS		196	0.421666	1.65068	0	0.0532163	1	5454	tags=41%, list=25%, signal=55%
GO_POSITIVE_REGULATION_OF_MESENCHYMAL_CELL_PROLIFERATION	GO_POSITIVE_REGULATION_OF_MESENCHYMAL_CELL_PROLIFERATION		25	0.588722	1.65023	0.0084317	0.0532683	1	2237	tags=28%, list=10%, signal=31%
GO_CELL_CELL_JUNCTION_ORGANIZATION	GO_CELL_CELL_JUNCTION_ORGANIZATION		148	0.434617	1.64952	0.00135501	0.0533613	1	3296	tags=30%, list=15%, signal=36%
GO_POSITIVE_REGULATION_OF_LIPID_CATABOLIC_PROCESS	GO_POSITIVE_REGULATION_OF_LIPID_CATABOLIC_PROCESS		19	0.626009	1.64921	0.00840336	0.0533036	1	1498	tags=26%, list=7%, signal=28%
GO_NEURON_PROJECTION_EXTENSION_INVOLVED_IN_NEURON_PROJECTION_GUIDANCE	GO_NEURON_PROJECTION_EXTENSION_INVOLVED_IN_NEURON_PROJECTION_GUIDANCE		34	0.542713	1.64805	0.00482315	0.0538139	1	5369	tags=62%, list=25%, signal=82%
GO_COMPLEMENT_ACTIVATION	GO_COMPLEMENT_ACTIVATION		65	0.486115	1.64636	0	0.0545425	1	3044	tags=28%, list=14%, signal=32%
GO_RELAXATION_OF_MUSCLE	GO_RELAXATION_OF_MUSCLE		27	0.576618	1.64619	0.0101695	0.0544488	1	2206	tags=33%, list=10%, signal=37%
GO_CELL_JUNCTION_ASSEMBLY	GO_CELL_JUNCTION_ASSEMBLY		232	0.410568	1.64577	0	0.0545153	1	2941	tags=27%, list=14%, signal=31%
GO_POSITIVE_REGULATION_OF_CHEMOTAXIS	GO_POSITIVE_REGULATION_OF_CHEMOTAXIS		115	0.441046	1.64564	0	0.0543936	1	4008	tags=39%, list=19%, signal=48%
GO_OSTEOBLAST_DEVELOPMENT	GO_OSTEOBLAST_DEVELOPMENT		17	0.648182	1.6454	0.0085034	0.0543376	1	1349	tags=29%, list=6%, signal=31%
GO_POSITIVE_REGULATION_OF_ENDOCYTOSIS	GO_POSITIVE_REGULATION_OF_ENDOCYTOSIS		89	0.465567	1.64485	0	0.0544326	1	4660	tags=39%, list=22%, signal=50%
GO_NEGATIVE_REGULATION_OF_CALCIUM_MEDIATED_SIGNALING	GO_NEGATIVE_REGULATION_OF_CALCIUM_MEDIATED_SIGNALING		30	0.555643	1.6433	0.0131579	0.0551499	1	4459	tags=47%, list=21%, signal=59%
GO_REGULATION_OF_AMINO_ACID_TRANSPORT	GO_REGULATION_OF_AMINO_ACID_TRANSPORT		29	0.568297	1.64228	0.0101868	0.0554818	1	4521	tags=45%, list=21%, signal=57%
GO_DEFENSE_RESPONSE_TO_BACTERIUM	GO_DEFENSE_RESPONSE_TO_BACTERIUM		173	0.422376	1.64206	0	0.0554067	1	3437	tags=25%, list=16%, signal=30%
GO_ASTROCYTE_ACTIVATION	GO_ASTROCYTE_ACTIVATION		18	0.625803	1.64184	0.0136752	0.0553247	1	1075	tags=33%, list=5%, signal=35%
GO_INTRACELLULAR_STEROL_TRANSPORT	GO_INTRACELLULAR_STEROL_TRANSPORT		22	0.594391	1.64074	0.0136519	0.0557842	1	4560	tags=55%, list=21%, signal=69%
GO_REGULATION_OF_TRANSPOSITION	GO_REGULATION_OF_TRANSPOSITION		21	0.598245	1.64068	0.00660066	0.0556022	1	2048	tags=29%, list=10%, signal=32%
GO_AMINE_TRANSPORT	GO_AMINE_TRANSPORT		79	0.469041	1.63971	0.00155039	0.0559626	1	5264	tags=39%, list=24%, signal=52%
GO_NEGATIVE_REGULATION_OF_RESPONSE_TO_EXTERNAL_STIMULUS	GO_NEGATIVE_REGULATION_OF_RESPONSE_TO_EXTERNAL_STIMULUS		287	0.395922	1.63885	0	0.0563328	1	4752	tags=34%, list=22%, signal=43%
GO_INTERLEUKIN_1_BETA_PRODUCTION	GO_INTERLEUKIN_1_BETA_PRODUCTION		67	0.485409	1.63827	0.00152439	0.056476	1	3408	tags=36%, list=16%, signal=42%
GO_POSITIVE_REGULATION_OF_SYNAPTIC_TRANSMISSION	GO_POSITIVE_REGULATION_OF_SYNAPTIC_TRANSMISSION		151	0.430662	1.63766	0	0.0566258	1	3026	tags=30%, list=14%, signal=34%
GO_REGULATION_OF_LONG_TERM_NEURONAL_SYNAPTIC_PLASTICITY	GO_REGULATION_OF_LONG_TERM_NEURONAL_SYNAPTIC_PLASTICITY		26	0.572132	1.63732	0.0202703	0.0566699	1	4815	tags=54%, list=22%, signal=69%
GO_METANEPHRIC_NEPHRON_DEVELOPMENT	GO_METANEPHRIC_NEPHRON_DEVELOPMENT		37	0.530461	1.63651	0.00485437	0.0568966	1	2126	tags=24%, list=10%, signal=27%
GO_POSITIVE_REGULATION_OF_STRIATED_MUSCLE_CELL_DIFFERENTIATION	GO_POSITIVE_REGULATION_OF_STRIATED_MUSCLE_CELL_DIFFERENTIATION		50	0.507518	1.63615	0.00775194	0.0569164	1	2411	tags=30%, list=11%, signal=34%
GO_POLARIZED_EPITHELIAL_CELL_DIFFERENTIATION	GO_POLARIZED_EPITHELIAL_CELL_DIFFERENTIATION		19	0.61419	1.63549	0.0163132	0.057086	1	729	tags=21%, list=3%, signal=22%
GO_NEGATIVE_REGULATION_OF_KIDNEY_DEVELOPMENT	GO_NEGATIVE_REGULATION_OF_KIDNEY_DEVELOPMENT		15	0.663196	1.63462	0.0103806	0.0573468	1	1914	tags=27%, list=9%, signal=29%
GO_MEMBRANE_RAFT_ORGANIZATION	GO_MEMBRANE_RAFT_ORGANIZATION		22	0.594766	1.63457	0.013986	0.0571848	1	4560	tags=50%, list=21%, signal=63%
GO_DIGESTIVE_SYSTEM_PROCESS	GO_DIGESTIVE_SYSTEM_PROCESS		80	0.470522	1.63409	0.00149701	0.0573182	1	4834	tags=36%, list=22%, signal=47%
GO_CHEMOKINE_PRODUCTION	GO_CHEMOKINE_PRODUCTION		75	0.467354	1.63397	0.00142857	0.0572223	1	3503	tags=29%, list=16%, signal=35%
GO_POSITIVE_REGULATION_OF_RESPONSE_TO_EXTERNAL_STIMULUS	GO_POSITIVE_REGULATION_OF_RESPONSE_TO_EXTERNAL_STIMULUS		256	0.400783	1.63344	0	0.0573688	1	4067	tags=34%, list=19%, signal=41%
GO_CERAMIDE_CATABOLIC_PROCESS	GO_CERAMIDE_CATABOLIC_PROCESS		19	0.617037	1.633	0.0211382	0.0574476	1	1682	tags=37%, list=8%, signal=40%
GO_REGULATION_OF_PHAGOCYTOSIS	GO_REGULATION_OF_PHAGOCYTOSIS		82	0.459244	1.63219	0.00152672	0.057714	1	6398	tags=56%, list=30%, signal=80%
GO_SODIUM_ION_IMPORT_ACROSS_PLASMA_MEMBRANE	GO_SODIUM_ION_IMPORT_ACROSS_PLASMA_MEMBRANE		15	0.656972	1.63209	0.0153061	0.057584	1	5629	tags=60%, list=26%, signal=81%
GO_ENDOSOMAL_TRANSPORT	GO_ENDOSOMAL_TRANSPORT		217	0.408272	1.63146	0	0.0577582	1	4724	tags=34%, list=22%, signal=43%
GO_LIPID_HOMEOSTASIS	GO_LIPID_HOMEOSTASIS		114	0.441803	1.62999	0.00142045	0.0583488	1	5300	tags=41%, list=25%, signal=54%
GO_NEGATIVE_REGULATION_OF_SMALL_GTPASE_MEDIATED_SIGNAL_TRANSDUCTION	GO_NEGATIVE_REGULATION_OF_SMALL_GTPASE_MEDIATED_SIGNAL_TRANSDUCTION		55	0.502053	1.62993	0	0.0582033	1	2624	tags=31%, list=12%, signal=35%
GO_REGULATION_OF_MACROPHAGE_MIGRATION	GO_REGULATION_OF_MACROPHAGE_MIGRATION		31	0.555716	1.62809	0.00866551	0.0591318	1	3938	tags=48%, list=18%, signal=59%
GO_MULTIVESICULAR_BODY_ORGANIZATION	GO_MULTIVESICULAR_BODY_ORGANIZATION		31	0.551195	1.62671	0.010084	0.0597815	1	4789	tags=45%, list=22%, signal=58%
GO_REGULATION_OF_TRIGLYCERIDE_BIOSYNTHETIC_PROCESS	GO_REGULATION_OF_TRIGLYCERIDE_BIOSYNTHETIC_PROCESS		17	0.624521	1.62645	0.0119048	0.0598126	1	1093	tags=24%, list=5%, signal=25%
GO_REGULATION_OF_EXOSOMAL_SECRETION	GO_REGULATION_OF_EXOSOMAL_SECRETION		15	0.657059	1.62621	0.0168634	0.0597671	1	3235	tags=40%, list=15%, signal=47%
GO_SYNAPTIC_VESICLE_LOCALIZATION	GO_SYNAPTIC_VESICLE_LOCALIZATION		151	0.421509	1.62553	0	0.0599333	1	5454	tags=42%, list=25%, signal=56%
GO_AMYLOID_PRECURSOR_PROTEIN_METABOLIC_PROCESS	GO_AMYLOID_PRECURSOR_PROTEIN_METABOLIC_PROCESS		53	0.497379	1.62491	0.00618238	0.0601231	1	3876	tags=42%, list=18%, signal=51%
GO_CHONDROCYTE_PROLIFERATION	GO_CHONDROCYTE_PROLIFERATION		15	0.657539	1.62454	0.0104895	0.0601675	1	1814	tags=33%, list=8%, signal=36%
GO_METANEPHRIC_EPITHELIUM_DEVELOPMENT	GO_METANEPHRIC_EPITHELIUM_DEVELOPMENT		24	0.576722	1.62452	0.0154639	0.0599872	1	2069	tags=29%, list=10%, signal=32%
GO_RESPONSE_TO_INCREASED_OXYGEN_LEVELS	GO_RESPONSE_TO_INCREASED_OXYGEN_LEVELS		26	0.576455	1.6237	0.00670017	0.0603453	1	3792	tags=54%, list=18%, signal=65%
GO_CELLULAR_RESPONSE_TO_MECHANICAL_STIMULUS	GO_CELLULAR_RESPONSE_TO_MECHANICAL_STIMULUS		74	0.474531	1.62368	0.00304414	0.060162	1	3853	tags=36%, list=18%, signal=44%
GO_CELL_COMMUNICATION_INVOLVED_IN_CARDIAC_CONDUCTION	GO_CELL_COMMUNICATION_INVOLVED_IN_CARDIAC_CONDUCTION		51	0.501645	1.6235	0.00925926	0.0600944	1	4946	tags=49%, list=23%, signal=64%
GO_NITRIC_OXIDE_MEDIATED_SIGNAL_TRANSDUCTION	GO_NITRIC_OXIDE_MEDIATED_SIGNAL_TRANSDUCTION		24	0.57377	1.62337	0.0107143	0.0599772	1	507	tags=21%, list=2%, signal=21%
GO_CYTOKINE_PRODUCTION_INVOLVED_IN_IMMUNE_RESPONSE	GO_CYTOKINE_PRODUCTION_INVOLVED_IN_IMMUNE_RESPONSE		89	0.452271	1.62319	0	0.0598851	1	3503	tags=37%, list=16%, signal=44%
GO_REGULATION_OF_CELL_KILLING	GO_REGULATION_OF_CELL_KILLING		70	0.472484	1.6222	0.00454545	0.0603049	1	4970	tags=39%, list=23%, signal=50%
GO_ZYMOGEN_ACTIVATION	GO_ZYMOGEN_ACTIVATION		44	0.511353	1.62191	0.00946372	0.0603195	1	3273	tags=39%, list=15%, signal=45%
GO_TRANSMEMBRANE_RECEPTOR_PROTEIN_SERINE_THREONINE_KINASE_SIGNALING_PATHWAY	GO_TRANSMEMBRANE_RECEPTOR_PROTEIN_SERINE_THREONINE_KINASE_SIGNALING_PATHWAY		303	0.392388	1.62088	0	0.0608796	1	3518	tags=29%, list=16%, signal=34%
GO_ORGANIC_CATION_TRANSPORT	GO_ORGANIC_CATION_TRANSPORT		32	0.53508	1.62062	0.0166113	0.0608604	1	6017	tags=63%, list=28%, signal=87%
GO_MAST_CELL_MEDIATED_IMMUNITY	GO_MAST_CELL_MEDIATED_IMMUNITY		41	0.519548	1.62041	0.00956938	0.0607782	1	2874	tags=34%, list=13%, signal=39%
GO_MAMMARY_GLAND_DEVELOPMENT	GO_MAMMARY_GLAND_DEVELOPMENT		136	0.427936	1.62023	0.0013624	0.0607072	1	2963	tags=29%, list=14%, signal=33%
GO_REGULATION_OF_VESICLE_MEDIATED_TRANSPORT	GO_REGULATION_OF_VESICLE_MEDIATED_TRANSPORT		475	0.378677	1.61979	0	0.060779	1	4834	tags=35%, list=22%, signal=44%
GO_FATTY_ACID_BETA_OXIDATION	GO_FATTY_ACID_BETA_OXIDATION		70	0.462118	1.61926	0.00145773	0.0608785	1	4337	tags=40%, list=20%, signal=50%
GO_INTERLEUKIN_8_PRODUCTION	GO_INTERLEUKIN_8_PRODUCTION		64	0.474423	1.61686	0.00620155	0.0622219	1	5981	tags=50%, list=28%, signal=69%
GO_INTERLEUKIN_1_BETA_SECRETION	GO_INTERLEUKIN_1_BETA_SECRETION		40	0.51976	1.61653	0.0016129	0.0622194	1	3756	tags=38%, list=17%, signal=45%
GO_ENDOMEMBRANE_SYSTEM_ORGANIZATION	GO_ENDOMEMBRANE_SYSTEM_ORGANIZATION		406	0.382905	1.61626	0	0.0622201	1	4806	tags=34%, list=22%, signal=44%
GO_NEGATIVE_REGULATION_OF_BIOMINERAL_TISSUE_DEVELOPMENT	GO_NEGATIVE_REGULATION_OF_BIOMINERAL_TISSUE_DEVELOPMENT		22	0.575411	1.61518	0.0238908	0.062684	1	4697	tags=50%, list=22%, signal=64%
GO_REGULATION_OF_NOTCH_SIGNALING_PATHWAY	GO_REGULATION_OF_NOTCH_SIGNALING_PATHWAY		90	0.45499	1.61473	0.00287356	0.062783	1	4905	tags=46%, list=23%, signal=59%
GO_CELLULAR_PIGMENTATION	GO_CELLULAR_PIGMENTATION		48	0.499481	1.61449	0.00906344	0.062796	1	4705	tags=48%, list=22%, signal=61%
GO_RESPONSE_TO_PROSTAGLANDIN	GO_RESPONSE_TO_PROSTAGLANDIN		27	0.555763	1.61442	0.0083612	0.0626526	1	2886	tags=37%, list=13%, signal=43%
GO_REGULATION_OF_MITOPHAGY	GO_REGULATION_OF_MITOPHAGY		16	0.639977	1.61365	0.022807	0.0629299	1	2522	tags=38%, list=12%, signal=42%
GO_PROTEIN_LOCALIZATION_TO_GOLGI_APPARATUS	GO_PROTEIN_LOCALIZATION_TO_GOLGI_APPARATUS		26	0.567338	1.61333	0.0137694	0.0629392	1	3293	tags=31%, list=15%, signal=36%
GO_GLOMERULAR_EPITHELIUM_DEVELOPMENT	GO_GLOMERULAR_EPITHELIUM_DEVELOPMENT		20	0.592103	1.61139	0.0222985	0.0640411	1	2069	tags=35%, list=10%, signal=39%
GO_SKELETAL_MYOFIBRIL_ASSEMBLY	GO_SKELETAL_MYOFIBRIL_ASSEMBLY		15	0.64543	1.61088	0.0182482	0.0641845	1	2453	tags=40%, list=11%, signal=45%
GO_HEART_MORPHOGENESIS	GO_HEART_MORPHOGENESIS		233	0.401177	1.61056	0	0.0641925	1	2745	tags=24%, list=13%, signal=27%
GO_ANATOMICAL_STRUCTURE_ARRANGEMENT	GO_ANATOMICAL_STRUCTURE_ARRANGEMENT		17	0.624487	1.60996	0.0221843	0.0643883	1	4504	tags=41%, list=21%, signal=52%
GO_POSITIVE_REGULATION_OF_CAMP_MEDIATED_SIGNALING	GO_POSITIVE_REGULATION_OF_CAMP_MEDIATED_SIGNALING		19	0.615569	1.60986	0.0133779	0.0642763	1	1784	tags=26%, list=8%, signal=29%
GO_ENDOCHONDRAL_BONE_MORPHOGENESIS	GO_ENDOCHONDRAL_BONE_MORPHOGENESIS		71	0.467931	1.60932	0.00293255	0.0644504	1	3298	tags=31%, list=15%, signal=36%
GO_INTERLEUKIN_1_SECRETION	GO_INTERLEUKIN_1_SECRETION		47	0.503473	1.60907	0.0048	0.0644084	1	3756	tags=36%, list=17%, signal=44%
GO_SYNAPSE_ASSEMBLY	GO_SYNAPSE_ASSEMBLY		163	0.415571	1.60877	0.00140056	0.0644067	1	2883	tags=29%, list=13%, signal=33%
GO_PHAGOCYTOSIS_RECOGNITION	GO_PHAGOCYTOSIS_RECOGNITION		21	0.58251	1.60843	0.0119863	0.0644567	1	914	tags=19%, list=4%, signal=20%
GO_POSITIVE_REGULATION_OF_TISSUE_REMODELING	GO_POSITIVE_REGULATION_OF_TISSUE_REMODELING		27	0.55007	1.60832	0.0142857	0.0643233	1	1712	tags=37%, list=8%, signal=40%
GO_RELAXATION_OF_CARDIAC_MUSCLE	GO_RELAXATION_OF_CARDIAC_MUSCLE		16	0.631731	1.60812	0.0134454	0.0642886	1	3139	tags=44%, list=15%, signal=51%
GO_SIGNAL_RELEASE_FROM_SYNAPSE	GO_SIGNAL_RELEASE_FROM_SYNAPSE		153	0.418128	1.60805	0.00286944	0.0641338	1	5621	tags=42%, list=26%, signal=56%
GO_POSITIVE_REGULATION_OF_SYNAPSE_ASSEMBLY	GO_POSITIVE_REGULATION_OF_SYNAPSE_ASSEMBLY		65	0.469724	1.60771	0.00310559	0.0641974	1	2182	tags=26%, list=10%, signal=29%
GO_CATECHOLAMINE_METABOLIC_PROCESS	GO_CATECHOLAMINE_METABOLIC_PROCESS		33	0.535131	1.60756	0.0114379	0.0641019	1	5127	tags=45%, list=24%, signal=60%
GO_RETINA_VASCULATURE_DEVELOPMENT_IN_CAMERA_TYPE_EYE	GO_RETINA_VASCULATURE_DEVELOPMENT_IN_CAMERA_TYPE_EYE		18	0.606739	1.60682	0.0127505	0.0643779	1	510	tags=28%, list=2%, signal=28%
GO_STEROL_METABOLIC_PROCESS	GO_STEROL_METABOLIC_PROCESS		86	0.44891	1.60679	0.00927357	0.0642021	1	3921	tags=33%, list=18%, signal=40%
GO_REGULATION_OF_TYPE_2_IMMUNE_RESPONSE	GO_REGULATION_OF_TYPE_2_IMMUNE_RESPONSE		25	0.567513	1.60674	0.0200334	0.0640434	1	4977	tags=60%, list=23%, signal=78%
GO_NEUROTRANSMITTER_TRANSPORT	GO_NEUROTRANSMITTER_TRANSPORT		243	0.396751	1.60654	0	0.0639882	1	5529	tags=39%, list=26%, signal=51%
GO_TRANSITION_METAL_ION_HOMEOSTASIS	GO_TRANSITION_METAL_ION_HOMEOSTASIS		117	0.435806	1.60642	0	0.0638692	1	3788	tags=35%, list=18%, signal=42%
GO_POSITIVE_REGULATION_OF_SMOOTH_MUSCLE_CELL_MIGRATION	GO_POSITIVE_REGULATION_OF_SMOOTH_MUSCLE_CELL_MIGRATION		36	0.528991	1.60586	0.00491803	0.0640662	1	3277	tags=36%, list=15%, signal=43%
GO_MULTI_MULTICELLULAR_ORGANISM_PROCESS	GO_MULTI_MULTICELLULAR_ORGANISM_PROCESS		191	0.407585	1.60545	0	0.064106	1	3527	tags=29%, list=16%, signal=35%
GO_EPIBOLY	GO_EPIBOLY		31	0.54317	1.60509	0.015411	0.0641716	1	2624	tags=32%, list=12%, signal=37%
GO_POSITIVE_REGULATION_OF_LIPID_TRANSPORT	GO_POSITIVE_REGULATION_OF_LIPID_TRANSPORT		54	0.484806	1.60509	0.0102639	0.0639903	1	2377	tags=30%, list=11%, signal=33%
GO_MUSCLE_CELL_MIGRATION	GO_MUSCLE_CELL_MIGRATION		79	0.455702	1.60502	0.00454545	0.0638354	1	3938	tags=35%, list=18%, signal=43%
GO_VIRAL_BUDDING	GO_VIRAL_BUDDING		25	0.580896	1.60498	0.00505051	0.0636718	1	4296	tags=40%, list=20%, signal=50%
GO_SYNAPTIC_VESICLE_RECYCLING	GO_SYNAPTIC_VESICLE_RECYCLING		65	0.470952	1.60484	0.00315457	0.0635808	1	5026	tags=46%, list=23%, signal=60%
GO_FORMATION_OF_PRIMARY_GERM_LAYER	GO_FORMATION_OF_PRIMARY_GERM_LAYER		105	0.440394	1.60481	0.00287356	0.0634125	1	3314	tags=31%, list=15%, signal=37%
GO_ORGAN_OR_TISSUE_SPECIFIC_IMMUNE_RESPONSE	GO_ORGAN_OR_TISSUE_SPECIFIC_IMMUNE_RESPONSE		27	0.560426	1.60419	0.0130933	0.0636439	1	3759	tags=41%, list=17%, signal=49%
GO_REGULATION_OF_MACROPHAGE_CHEMOTAXIS	GO_REGULATION_OF_MACROPHAGE_CHEMOTAXIS		23	0.570434	1.60407	0.0100671	0.0635511	1	3938	tags=52%, list=18%, signal=64%
GO_POSITIVE_REGULATION_OF_STEROL_TRANSPORT	GO_POSITIVE_REGULATION_OF_STEROL_TRANSPORT		22	0.59166	1.60401	0.0202361	0.0633999	1	2377	tags=36%, list=11%, signal=41%
GO_BASEMENT_MEMBRANE_ORGANIZATION	GO_BASEMENT_MEMBRANE_ORGANIZATION		19	0.611176	1.6036	0.0192644	0.0635025	1	2580	tags=32%, list=12%, signal=36%
GO_MAMMARY_GLAND_EPITHELIUM_DEVELOPMENT	GO_MAMMARY_GLAND_EPITHELIUM_DEVELOPMENT		69	0.466517	1.60221	0.00451128	0.0642311	1	3188	tags=33%, list=15%, signal=39%
GO_ZINC_ION_HOMEOSTASIS	GO_ZINC_ION_HOMEOSTASIS		27	0.556724	1.60142	0.0168971	0.0645517	1	3444	tags=41%, list=16%, signal=48%
GO_REGULATION_OF_CELL_SUBSTRATE_ADHESION	GO_REGULATION_OF_CELL_SUBSTRATE_ADHESION		195	0.405664	1.60129	0	0.0644826	1	2869	tags=23%, list=13%, signal=26%
GO_REGULATION_OF_REGULATED_SECRETORY_PATHWAY	GO_REGULATION_OF_REGULATED_SECRETORY_PATHWAY		144	0.421473	1.60095	0	0.0645202	1	5454	tags=42%, list=25%, signal=56%
GO_REGULATION_OF_BONE_MINERALIZATION	GO_REGULATION_OF_BONE_MINERALIZATION		67	0.471951	1.60092	0.00306748	0.0643566	1	1333	tags=22%, list=6%, signal=24%
GO_REGULATION_OF_MESONEPHROS_DEVELOPMENT	GO_REGULATION_OF_MESONEPHROS_DEVELOPMENT		24	0.568114	1.60046	0.0134454	0.0644761	1	739	tags=25%, list=3%, signal=26%
GO_MONOCARBOXYLIC_ACID_TRANSPORT	GO_MONOCARBOXYLIC_ACID_TRANSPORT		136	0.426578	1.59969	0.00138504	0.0648954	1	4627	tags=38%, list=22%, signal=48%
GO_INTERLEUKIN_1_PRODUCTION	GO_INTERLEUKIN_1_PRODUCTION		80	0.453442	1.59962	0.00736377	0.0647743	1	3437	tags=34%, list=16%, signal=40%
GO_CELL_SURFACE_RECEPTOR_SIGNALING_PATHWAY_INVOLVED_IN_HEART_DEVELOPMENT	GO_CELL_SURFACE_RECEPTOR_SIGNALING_PATHWAY_INVOLVED_IN_HEART_DEVELOPMENT		24	0.578563	1.59951	0.0192926	0.0646723	1	2411	tags=38%, list=11%, signal=42%
GO_MULTICELLULAR_ORGANISMAL_HOMEOSTASIS	GO_MULTICELLULAR_ORGANISMAL_HOMEOSTASIS		430	0.375599	1.59916	0	0.0646969	1	3728	tags=29%, list=17%, signal=34%
GO_NEGATIVE_REGULATION_OF_TRANSMEMBRANE_RECEPTOR_PROTEIN_SERINE_THREONINE_KINASE_SIGNALING_PATHWAY	GO_NEGATIVE_REGULATION_OF_TRANSMEMBRANE_RECEPTOR_PROTEIN_SERINE_THREONINE_KINASE_SIGNALING_PATHWAY		103	0.431521	1.59846	0.00297177	0.0650052	1	2807	tags=27%, list=13%, signal=31%
GO_ARF_PROTEIN_SIGNAL_TRANSDUCTION	GO_ARF_PROTEIN_SIGNAL_TRANSDUCTION		19	0.60354	1.59665	0.0221465	0.0659072	1	4810	tags=47%, list=22%, signal=61%
GO_LIPID_MODIFICATION	GO_LIPID_MODIFICATION		228	0.398214	1.59568	0	0.0662951	1	4337	tags=35%, list=20%, signal=43%
GO_OSTEOCLAST_DEVELOPMENT	GO_OSTEOCLAST_DEVELOPMENT		16	0.62879	1.59506	0.0151771	0.0665644	1	2971	tags=44%, list=14%, signal=51%
GO_ANTIGEN_PROCESSING_AND_PRESENTATION_OF_ENDOGENOUS_ANTIGEN	GO_ANTIGEN_PROCESSING_AND_PRESENTATION_OF_ENDOGENOUS_ANTIGEN		17	0.622798	1.59475	0.0157343	0.066607	1	2494	tags=53%, list=12%, signal=60%
GO_MAMMARY_GLAND_EPITHELIAL_CELL_PROLIFERATION	GO_MAMMARY_GLAND_EPITHELIAL_CELL_PROLIFERATION		28	0.557253	1.59466	0.00991735	0.0664868	1	2579	tags=39%, list=12%, signal=45%
GO_REGULATION_OF_HOMOTYPIC_CELL_CELL_ADHESION	GO_REGULATION_OF_HOMOTYPIC_CELL_CELL_ADHESION		23	0.581283	1.59448	0.0209424	0.0664293	1	3975	tags=48%, list=18%, signal=59%
GO_REGULATION_OF_TISSUE_REMODELING	GO_REGULATION_OF_TISSUE_REMODELING		63	0.470677	1.59351	0.00470219	0.0668609	1	3730	tags=38%, list=17%, signal=46%
GO_REGULATION_OF_PROTEIN_LOCALIZATION_TO_CELL_PERIPHERY	GO_REGULATION_OF_PROTEIN_LOCALIZATION_TO_CELL_PERIPHERY		104	0.432274	1.5932	0.00143678	0.0668558	1	2882	tags=29%, list=13%, signal=33%
GO_TRABECULA_FORMATION	GO_TRABECULA_FORMATION		24	0.563274	1.5931	0.0182119	0.0667335	1	2511	tags=42%, list=12%, signal=47%
GO_NEGATIVE_REGULATION_OF_BONE_MINERALIZATION	GO_NEGATIVE_REGULATION_OF_BONE_MINERALIZATION		15	0.646396	1.59296	0.0137457	0.066647	1	798	tags=27%, list=4%, signal=28%
GO_MEMBRANE_REPOLARIZATION_DURING_ACTION_POTENTIAL	GO_MEMBRANE_REPOLARIZATION_DURING_ACTION_POTENTIAL		25	0.556691	1.59295	0.0258176	0.0664822	1	3259	tags=32%, list=15%, signal=38%
GO_ANDROGEN_METABOLIC_PROCESS	GO_ANDROGEN_METABOLIC_PROCESS		15	0.647295	1.59246	0.0253807	0.0666344	1	5422	tags=60%, list=25%, signal=80%
GO_UTERUS_DEVELOPMENT	GO_UTERUS_DEVELOPMENT		20	0.594274	1.59101	0.0204082	0.0673674	1	1117	tags=35%, list=5%, signal=37%
GO_GRANULOCYTE_MIGRATION	GO_GRANULOCYTE_MIGRATION		105	0.438099	1.59047	0.0029985	0.0675489	1	4067	tags=37%, list=19%, signal=46%
GO_ADHERENS_JUNCTION_ORGANIZATION	GO_ADHERENS_JUNCTION_ORGANIZATION		140	0.415909	1.5904	0.00140252	0.0674382	1	2745	tags=26%, list=13%, signal=30%
GO_CELLULAR_RESPONSE_TO_CALCIUM_ION	GO_CELLULAR_RESPONSE_TO_CALCIUM_ION		75	0.455999	1.59025	0.00296296	0.0673682	1	3456	tags=31%, list=16%, signal=36%
GO_ORGANIC_ACID_TRANSPORT	GO_ORGANIC_ACID_TRANSPORT		283	0.386745	1.59001	0	0.0673559	1	4322	tags=33%, list=20%, signal=41%
GO_ORGANIC_HYDROXY_COMPOUND_TRANSPORT	GO_ORGANIC_HYDROXY_COMPOUND_TRANSPORT		203	0.401707	1.58957	0	0.0674471	1	4883	tags=34%, list=23%, signal=44%
GO_GLUTAMATE_RECEPTOR_SIGNALING_PATHWAY	GO_GLUTAMATE_RECEPTOR_SIGNALING_PATHWAY		89	0.445648	1.58933	0.00293255	0.0674263	1	5547	tags=44%, list=26%, signal=59%
GO_CALCIUM_ION_REGULATED_EXOCYTOSIS	GO_CALCIUM_ION_REGULATED_EXOCYTOSIS		140	0.418729	1.58831	0.00135318	0.0678773	1	5454	tags=43%, list=25%, signal=57%
GO_REGULATION_OF_ENDOCYTOSIS	GO_REGULATION_OF_ENDOCYTOSIS		182	0.404933	1.58764	0	0.0681024	1	4834	tags=39%, list=22%, signal=50%
GO_POSITIVE_REGULATION_OF_ORGANIC_ACID_TRANSPORT	GO_POSITIVE_REGULATION_OF_ORGANIC_ACID_TRANSPORT		28	0.541547	1.58733	0.0215947	0.0681027	1	4190	tags=43%, list=19%, signal=53%
GO_POSITIVE_REGULATION_OF_FATTY_ACID_METABOLIC_PROCESS	GO_POSITIVE_REGULATION_OF_FATTY_ACID_METABOLIC_PROCESS		15	0.636753	1.58713	0.0318021	0.0680546	1	3792	tags=47%, list=18%, signal=57%
GO_STEROL_TRANSPORT	GO_STEROL_TRANSPORT		86	0.446321	1.58698	0.00145349	0.0679871	1	4560	tags=34%, list=21%, signal=43%
GO_POSITIVE_REGULATION_OF_SIGNALING_RECEPTOR_ACTIVITY	GO_POSITIVE_REGULATION_OF_SIGNALING_RECEPTOR_ACTIVITY		36	0.5148	1.58671	0.0141509	0.0679847	1	2785	tags=33%, list=13%, signal=38%
GO_ANTIBIOTIC_METABOLIC_PROCESS	GO_ANTIBIOTIC_METABOLIC_PROCESS		79	0.455436	1.58645	0.00911854	0.067971	1	3685	tags=30%, list=17%, signal=37%
GO_RECEPTOR_MEDIATED_ENDOCYTOSIS	GO_RECEPTOR_MEDIATED_ENDOCYTOSIS		267	0.388647	1.58616	0	0.0679997	1	4953	tags=36%, list=23%, signal=46%
GO_POSITIVE_REGULATION_OF_LIPASE_ACTIVITY	GO_POSITIVE_REGULATION_OF_LIPASE_ACTIVITY		63	0.464609	1.58565	0.00311526	0.0681587	1	3439	tags=29%, list=16%, signal=34%
GO_SELECTIVE_AUTOPHAGY	GO_SELECTIVE_AUTOPHAGY		47	0.496775	1.58489	0.0173228	0.0684863	1	4764	tags=43%, list=22%, signal=55%
GO_EYE_MORPHOGENESIS	GO_EYE_MORPHOGENESIS		134	0.423122	1.58472	0	0.068416	1	2760	tags=25%, list=13%, signal=28%
GO_TISSUE_REGENERATION	GO_TISSUE_REGENERATION		60	0.473696	1.58344	0.0030349	0.069093	1	3518	tags=30%, list=16%, signal=36%
GO_REGULATION_OF_SYSTEMIC_ARTERIAL_BLOOD_PRESSURE_BY_CIRCULATORY_RENIN_ANGIOTENSIN	GO_REGULATION_OF_SYSTEMIC_ARTERIAL_BLOOD_PRESSURE_BY_CIRCULATORY_RENIN_ANGIOTENSIN		16	0.627598	1.58297	0.0138648	0.0692538	1	4781	tags=75%, list=22%, signal=96%
GO_GLYCOSYL_COMPOUND_CATABOLIC_PROCESS	GO_GLYCOSYL_COMPOUND_CATABOLIC_PROCESS		41	0.508153	1.5828	0.0142857	0.0691962	1	1646	tags=27%, list=8%, signal=29%
GO_AMELOGENESIS	GO_AMELOGENESIS		21	0.586231	1.58243	0.0238095	0.0693032	1	4969	tags=43%, list=23%, signal=56%
GO_PYRIDINE_CONTAINING_COMPOUND_METABOLIC_PROCESS	GO_PYRIDINE_CONTAINING_COMPOUND_METABOLIC_PROCESS		38	0.517476	1.58229	0.0130933	0.069284	1	3753	tags=32%, list=17%, signal=38%
GO_POSITIVE_REGULATION_OF_NEUROTRANSMITTER_TRANSPORT	GO_POSITIVE_REGULATION_OF_NEUROTRANSMITTER_TRANSPORT		36	0.52503	1.58168	0.0191693	0.0694944	1	4745	tags=50%, list=22%, signal=64%
GO_MEMBRANE_REPOLARIZATION	GO_MEMBRANE_REPOLARIZATION		42	0.501807	1.58129	0.0124417	0.0695897	1	3259	tags=31%, list=15%, signal=36%
GO_POSITIVE_REGULATION_OF_SECRETION	GO_POSITIVE_REGULATION_OF_SECRETION		360	0.382754	1.58109	0	0.0695479	1	3898	tags=31%, list=18%, signal=37%
GO_LEUKOCYTE_MEDIATED_CYTOTOXICITY	GO_LEUKOCYTE_MEDIATED_CYTOTOXICITY		89	0.438398	1.58073	0.00143885	0.0696043	1	3779	tags=30%, list=18%, signal=37%
GO_TRANSCYTOSIS	GO_TRANSCYTOSIS		18	0.602613	1.58051	0.024735	0.0695627	1	4815	tags=56%, list=22%, signal=72%
GO_ATRIOVENTRICULAR_VALVE_DEVELOPMENT	GO_ATRIOVENTRICULAR_VALVE_DEVELOPMENT		22	0.581676	1.58041	0.0217028	0.069446	1	1279	tags=27%, list=6%, signal=29%
GO_GROWTH_PLATE_CARTILAGE_CHONDROCYTE_DIFFERENTIATION	GO_GROWTH_PLATE_CARTILAGE_CHONDROCYTE_DIFFERENTIATION		24	0.567764	1.58035	0.0182421	0.0693193	1	4469	tags=46%, list=21%, signal=58%
GO_ALCOHOL_METABOLIC_PROCESS	GO_ALCOHOL_METABOLIC_PROCESS		206	0.395678	1.58022	0	0.069252	1	3814	tags=31%, list=18%, signal=37%
GO_GOLGI_VESICLE_BUDDING	GO_GOLGI_VESICLE_BUDDING		80	0.452762	1.58002	0.00150602	0.0692229	1	4806	tags=41%, list=22%, signal=53%
GO_RECEPTOR_INTERNALIZATION	GO_RECEPTOR_INTERNALIZATION		97	0.436806	1.57895	0	0.0697551	1	4883	tags=41%, list=23%, signal=53%
GO_NEGATIVE_REGULATION_OF_ION_TRANSPORT	GO_NEGATIVE_REGULATION_OF_ION_TRANSPORT		128	0.420595	1.57888	0	0.0696446	1	4946	tags=41%, list=23%, signal=52%
GO_NEGATIVE_REGULATION_OF_CHEMOTAXIS	GO_NEGATIVE_REGULATION_OF_CHEMOTAXIS		53	0.477322	1.57868	0.015528	0.0695718	1	3049	tags=30%, list=14%, signal=35%
GO_NEGATIVE_REGULATION_OF_CELLULAR_RESPONSE_TO_TRANSFORMING_GROWTH_FACTOR_BETA_STIMULUS	GO_NEGATIVE_REGULATION_OF_CELLULAR_RESPONSE_TO_TRANSFORMING_GROWTH_FACTOR_BETA_STIMULUS		70	0.460817	1.57847	0	0.0695395	1	2752	tags=30%, list=13%, signal=34%
GO_REGULATION_OF_BLOOD_CIRCULATION	GO_REGULATION_OF_BLOOD_CIRCULATION		258	0.388068	1.57802	0.0013089	0.069682	1	4960	tags=35%, list=23%, signal=45%
GO_POSITIVE_REGULATION_OF_ANION_TRANSPORT	GO_POSITIVE_REGULATION_OF_ANION_TRANSPORT		44	0.498641	1.57771	0.00784929	0.0697262	1	6436	tags=59%, list=30%, signal=84%
GO_SKELETAL_SYSTEM_DEVELOPMENT	GO_SKELETAL_SYSTEM_DEVELOPMENT		479	0.369812	1.57729	0	0.0698436	1	3478	tags=27%, list=16%, signal=31%
GO_REGULATION_OF_MESENCHYMAL_CELL_PROLIFERATION	GO_REGULATION_OF_MESENCHYMAL_CELL_PROLIFERATION		33	0.516345	1.57704	0.0261011	0.0698529	1	2237	tags=27%, list=10%, signal=30%
GO_NEURAL_RETINA_DEVELOPMENT	GO_NEURAL_RETINA_DEVELOPMENT		55	0.477602	1.57679	0.00627943	0.0698596	1	807	tags=16%, list=4%, signal=17%
GO_MULTIVESICULAR_BODY_SORTING_PATHWAY	GO_MULTIVESICULAR_BODY_SORTING_PATHWAY		32	0.527737	1.57613	0.0214168	0.0700915	1	2770	tags=38%, list=13%, signal=43%
GO_CHONDROCYTE_DEVELOPMENT_INVOLVED_IN_ENDOCHONDRAL_BONE_MORPHOGENESIS	GO_CHONDROCYTE_DEVELOPMENT_INVOLVED_IN_ENDOCHONDRAL_BONE_MORPHOGENESIS		24	0.567864	1.57558	0.0182421	0.0702907	1	4469	tags=42%, list=21%, signal=53%
GO_STEROL_HOMEOSTASIS	GO_STEROL_HOMEOSTASIS		68	0.460713	1.57543	0.00455235	0.0702178	1	2573	tags=26%, list=12%, signal=30%
GO_MESENCHYMAL_CELL_DIFFERENTIATION	GO_MESENCHYMAL_CELL_DIFFERENTIATION		198	0.399007	1.57528	0	0.070169	1	2580	tags=25%, list=12%, signal=28%
GO_OUTFLOW_TRACT_SEPTUM_MORPHOGENESIS	GO_OUTFLOW_TRACT_SEPTUM_MORPHOGENESIS		27	0.554504	1.57472	0.0131363	0.0703458	1	464	tags=19%, list=2%, signal=19%
GO_NEGATIVE_REGULATION_OF_MULTI_ORGANISM_PROCESS	GO_NEGATIVE_REGULATION_OF_MULTI_ORGANISM_PROCESS		151	0.411201	1.5733	0.00418994	0.0711817	1	4792	tags=39%, list=22%, signal=50%
GO_CELLULAR_TRANSITION_METAL_ION_HOMEOSTASIS	GO_CELLULAR_TRANSITION_METAL_ION_HOMEOSTASIS		91	0.43339	1.57281	0.00434153	0.0713501	1	3788	tags=36%, list=18%, signal=44%
GO_INDOLE_CONTAINING_COMPOUND_METABOLIC_PROCESS	GO_INDOLE_CONTAINING_COMPOUND_METABOLIC_PROCESS		18	0.605108	1.57116	0.0283333	0.0721719	1	4575	tags=44%, list=21%, signal=56%
GO_MYELOID_LEUKOCYTE_MIGRATION	GO_MYELOID_LEUKOCYTE_MIGRATION		164	0.409124	1.57098	0.00139276	0.0721378	1	4067	tags=34%, list=19%, signal=42%
GO_REGULATION_OF_CATION_TRANSMEMBRANE_TRANSPORT	GO_REGULATION_OF_CATION_TRANSMEMBRANE_TRANSPORT		288	0.384482	1.57091	0	0.0720056	1	4946	tags=39%, list=23%, signal=49%
GO_REGULATION_OF_TRANSPORTER_ACTIVITY	GO_REGULATION_OF_TRANSPORTER_ACTIVITY		241	0.388275	1.57075	0	0.071966	1	4946	tags=37%, list=23%, signal=48%
GO_AMINE_CATABOLIC_PROCESS	GO_AMINE_CATABOLIC_PROCESS		20	0.584616	1.57068	0.014876	0.0718451	1	1750	tags=35%, list=8%, signal=38%
GO_NEGATIVE_REGULATION_OF_LOCOMOTION	GO_NEGATIVE_REGULATION_OF_LOCOMOTION		292	0.382667	1.5705	0	0.0717885	1	3928	tags=31%, list=18%, signal=37%
GO_POSITIVE_REGULATION_OF_LEUKOCYTE_MIGRATION	GO_POSITIVE_REGULATION_OF_LEUKOCYTE_MIGRATION		107	0.427118	1.57029	0.00281294	0.071816	1	3123	tags=32%, list=15%, signal=37%
GO_FLUID_TRANSPORT	GO_FLUID_TRANSPORT		23	0.576367	1.57003	0.0285714	0.0718537	1	4393	tags=43%, list=20%, signal=55%
GO_REGULATION_OF_EPITHELIAL_TO_MESENCHYMAL_TRANSITION	GO_REGULATION_OF_EPITHELIAL_TO_MESENCHYMAL_TRANSITION		80	0.445738	1.56975	0.00443131	0.0718785	1	2791	tags=30%, list=13%, signal=34%
GO_REGULATION_OF_SYNAPTIC_PLASTICITY	GO_REGULATION_OF_SYNAPTIC_PLASTICITY		166	0.405952	1.56931	0	0.0719815	1	5809	tags=45%, list=27%, signal=61%
GO_AUTOPHAGY_OF_MITOCHONDRION	GO_AUTOPHAGY_OF_MITOCHONDRION		72	0.455689	1.56925	0.00451807	0.0718472	1	4973	tags=43%, list=23%, signal=56%
GO_UNSATURATED_FATTY_ACID_METABOLIC_PROCESS	GO_UNSATURATED_FATTY_ACID_METABOLIC_PROCESS		64	0.461472	1.56892	0.00147275	0.0719194	1	3718	tags=39%, list=17%, signal=47%
GO_REGULATION_OF_RAS_PROTEIN_SIGNAL_TRANSDUCTION	GO_REGULATION_OF_RAS_PROTEIN_SIGNAL_TRANSDUCTION		226	0.387601	1.56857	0	0.0719608	1	3953	tags=28%, list=18%, signal=34%
GO_GROWTH_PLATE_CARTILAGE_MORPHOGENESIS	GO_GROWTH_PLATE_CARTILAGE_MORPHOGENESIS		19	0.595342	1.56834	0.0418118	0.0719675	1	4469	tags=47%, list=21%, signal=60%
GO_POST_GOLGI_VESICLE_MEDIATED_TRANSPORT	GO_POST_GOLGI_VESICLE_MEDIATED_TRANSPORT		104	0.424525	1.5678	0.00285307	0.0721412	1	5912	tags=48%, list=27%, signal=66%
GO_NEGATIVE_REGULATION_OF_CALCIUM_ION_TRANSPORT	GO_NEGATIVE_REGULATION_OF_CALCIUM_ION_TRANSPORT		51	0.474265	1.56743	0.00793651	0.0722372	1	4946	tags=49%, list=23%, signal=64%
GO_N_GLYCAN_PROCESSING	GO_N_GLYCAN_PROCESSING		15	0.622959	1.56648	0.0419463	0.0727771	1	1813	tags=33%, list=8%, signal=36%
GO_IRON_ION_TRANSPORT	GO_IRON_ION_TRANSPORT		72	0.460242	1.56621	0.00769231	0.0727788	1	4705	tags=42%, list=22%, signal=53%
GO_DETOXIFICATION	GO_DETOXIFICATION		102	0.42621	1.56588	0.00594354	0.0728334	1	3338	tags=27%, list=16%, signal=32%
GO_BONE_REMODELING	GO_BONE_REMODELING		80	0.44205	1.56576	0.00597907	0.0727911	1	3636	tags=33%, list=17%, signal=39%
GO_NEGATIVE_REGULATION_OF_SIGNALING_RECEPTOR_ACTIVITY	GO_NEGATIVE_REGULATION_OF_SIGNALING_RECEPTOR_ACTIVITY		35	0.517477	1.56538	0.016129	0.0728691	1	5269	tags=43%, list=24%, signal=57%
GO_VESICLE_MEDIATED_TRANSPORT_TO_THE_PLASMA_MEMBRANE	GO_VESICLE_MEDIATED_TRANSPORT_TO_THE_PLASMA_MEMBRANE		92	0.430521	1.56528	0.00595238	0.0727801	1	5713	tags=45%, list=27%, signal=60%
GO_I_KAPPAB_KINASE_NF_KAPPAB_SIGNALING	GO_I_KAPPAB_KINASE_NF_KAPPAB_SIGNALING		245	0.386815	1.5652	0	0.0726842	1	4383	tags=38%, list=20%, signal=48%
GO_OSTEOCLAST_DIFFERENTIATION	GO_OSTEOCLAST_DIFFERENTIATION		84	0.445295	1.56494	0.00458716	0.0726962	1	4560	tags=38%, list=21%, signal=48%
GO_TRANSPOSITION	GO_TRANSPOSITION		26	0.560471	1.56396	0.027027	0.0732402	1	2048	tags=23%, list=10%, signal=25%
GO_SIGNAL_RELEASE	GO_SIGNAL_RELEASE		403	0.370665	1.56348	0	0.0733679	1	5468	tags=37%, list=25%, signal=49%
GO_TEMPERATURE_HOMEOSTASIS	GO_TEMPERATURE_HOMEOSTASIS		158	0.412335	1.56237	0	0.073942	1	3597	tags=30%, list=17%, signal=35%
GO_MYOFIBRIL_ASSEMBLY	GO_MYOFIBRIL_ASSEMBLY		65	0.466442	1.56228	0.010687	0.0738373	1	5351	tags=42%, list=25%, signal=55%
GO_MESENCHYME_DEVELOPMENT	GO_MESENCHYME_DEVELOPMENT		246	0.388839	1.56227	0.00131926	0.0736823	1	2580	tags=24%, list=12%, signal=27%
GO_REGULATION_OF_TUMOR_NECROSIS_FACTOR_MEDIATED_SIGNALING_PATHWAY	GO_REGULATION_OF_TUMOR_NECROSIS_FACTOR_MEDIATED_SIGNALING_PATHWAY		53	0.476743	1.56219	0.00664452	0.0735739	1	3310	tags=38%, list=15%, signal=44%
GO_REGULATION_OF_BODY_FLUID_LEVELS	GO_REGULATION_OF_BODY_FLUID_LEVELS		440	0.369853	1.56205	0	0.0735168	1	3892	tags=28%, list=18%, signal=34%
GO_RENAL_VESICLE_DEVELOPMENT	GO_RENAL_VESICLE_DEVELOPMENT		19	0.591218	1.56155	0.0232558	0.0737415	1	1914	tags=26%, list=9%, signal=29%
GO_AMYLOID_BETA_CLEARANCE	GO_AMYLOID_BETA_CLEARANCE		30	0.536076	1.56142	0.0135593	0.0736646	1	5124	tags=57%, list=24%, signal=74%
GO_DICARBOXYLIC_ACID_TRANSPORT	GO_DICARBOXYLIC_ACID_TRANSPORT		86	0.442096	1.56133	0.00147059	0.0735573	1	4572	tags=41%, list=21%, signal=51%
GO_SECRETORY_GRANULE_ORGANIZATION	GO_SECRETORY_GRANULE_ORGANIZATION		29	0.528586	1.56096	0.0114193	0.0736531	1	4632	tags=48%, list=22%, signal=61%
GO_NEGATIVE_REGULATION_OF_RESPONSE_TO_WOUNDING	GO_NEGATIVE_REGULATION_OF_RESPONSE_TO_WOUNDING		75	0.446926	1.56042	0.00451128	0.0738438	1	2887	tags=25%, list=13%, signal=29%
GO_NEGATIVE_REGULATION_OF_T_HELPER_CELL_DIFFERENTIATION	GO_NEGATIVE_REGULATION_OF_T_HELPER_CELL_DIFFERENTIATION		15	0.631518	1.56029	0.0265018	0.0737651	1	4424	tags=60%, list=21%, signal=75%
GO_CIRCULATORY_SYSTEM_PROCESS	GO_CIRCULATORY_SYSTEM_PROCESS		465	0.368548	1.5602	0	0.0736702	1	4989	tags=35%, list=23%, signal=44%
GO_SMOOTH_MUSCLE_CONTRACTION	GO_SMOOTH_MUSCLE_CONTRACTION		89	0.438952	1.55965	0.00746269	0.0738674	1	4793	tags=38%, list=22%, signal=49%
GO_RESPONSE_TO_COPPER_ION	GO_RESPONSE_TO_COPPER_ION		35	0.51401	1.55957	0.0111643	0.0737679	1	1064	tags=26%, list=5%, signal=27%
GO_CELLULAR_DETOXIFICATION	GO_CELLULAR_DETOXIFICATION		95	0.430046	1.55831	0.00446429	0.0744238	1	3338	tags=28%, list=16%, signal=33%
GO_ERK1_AND_ERK2_CASCADE	GO_ERK1_AND_ERK2_CASCADE		256	0.383117	1.55825	0.00129199	0.0743144	1	3616	tags=30%, list=17%, signal=36%
GO_REGULATION_OF_LIPOPOLYSACCHARIDE_MEDIATED_SIGNALING_PATHWAY	GO_REGULATION_OF_LIPOPOLYSACCHARIDE_MEDIATED_SIGNALING_PATHWAY		20	0.577447	1.55798	0.0409556	0.0743722	1	4496	tags=45%, list=21%, signal=57%
GO_GLOMERULAR_EPITHELIAL_CELL_DIFFERENTIATION	GO_GLOMERULAR_EPITHELIAL_CELL_DIFFERENTIATION		17	0.614278	1.55753	0.0222222	0.0745069	1	2069	tags=35%, list=10%, signal=39%
GO_MECHANORECEPTOR_DIFFERENTIATION	GO_MECHANORECEPTOR_DIFFERENTIATION		57	0.476746	1.55667	0.0139752	0.0749307	1	5174	tags=40%, list=24%, signal=53%
GO_MORPHOGENESIS_OF_A_BRANCHING_STRUCTURE	GO_MORPHOGENESIS_OF_A_BRANCHING_STRUCTURE		186	0.396948	1.55635	0.00137741	0.0749613	1	3193	tags=26%, list=15%, signal=31%
GO_TRANSFORMING_GROWTH_FACTOR_BETA_RECEPTOR_SIGNALING_PATHWAY	GO_TRANSFORMING_GROWTH_FACTOR_BETA_RECEPTOR_SIGNALING_PATHWAY		173	0.398954	1.55604	0.00134771	0.0750546	1	4977	tags=39%, list=23%, signal=51%
GO_RESPONSE_TO_IRON_ION	GO_RESPONSE_TO_IRON_ION		31	0.523819	1.55595	0.0174051	0.074966	1	3523	tags=45%, list=16%, signal=54%
GO_CELLULAR_RESPONSE_TO_THYROID_HORMONE_STIMULUS	GO_CELLULAR_RESPONSE_TO_THYROID_HORMONE_STIMULUS		15	0.627252	1.5558	0.0472973	0.0749455	1	968	tags=33%, list=5%, signal=35%
GO_RESPONSE_TO_CATECHOLAMINE	GO_RESPONSE_TO_CATECHOLAMINE		36	0.505417	1.55579	0.0176282	0.0747926	1	3478	tags=39%, list=16%, signal=46%
GO_INSULIN_LIKE_GROWTH_FACTOR_RECEPTOR_SIGNALING_PATHWAY	GO_INSULIN_LIKE_GROWTH_FACTOR_RECEPTOR_SIGNALING_PATHWAY		31	0.522607	1.55566	0.0139104	0.0747237	1	1884	tags=26%, list=9%, signal=28%
GO_COLLAGEN_METABOLIC_PROCESS	GO_COLLAGEN_METABOLIC_PROCESS		16	0.60531	1.5556	0.0325901	0.0746158	1	6495	tags=69%, list=30%, signal=98%
GO_REGULATION_OF_ACROSOME_REACTION	GO_REGULATION_OF_ACROSOME_REACTION		15	0.622988	1.55429	0.0288136	0.0754309	1	6490	tags=67%, list=30%, signal=95%
GO_NEGATIVE_REGULATION_OF_MUSCLE_CONTRACTION	GO_NEGATIVE_REGULATION_OF_MUSCLE_CONTRACTION		24	0.557886	1.55337	0.0201342	0.0758949	1	2727	tags=29%, list=13%, signal=33%
GO_RESPONSE_TO_ESTROGEN	GO_RESPONSE_TO_ESTROGEN		69	0.445176	1.55185	0.00754148	0.0768228	1	3792	tags=30%, list=18%, signal=37%
GO_LUNG_MORPHOGENESIS	GO_LUNG_MORPHOGENESIS		48	0.479729	1.55109	0.015873	0.0771965	1	1586	tags=23%, list=7%, signal=25%
GO_SKELETAL_MUSCLE_ADAPTATION	GO_SKELETAL_MUSCLE_ADAPTATION		26	0.534705	1.5501	0.020202	0.0776765	1	6628	tags=58%, list=31%, signal=83%
GO_ACTIN_FILAMENT_DEPOLYMERIZATION	GO_ACTIN_FILAMENT_DEPOLYMERIZATION		53	0.474356	1.55004	0.00631912	0.0775479	1	2882	tags=30%, list=13%, signal=35%
GO_REGULATION_OF_MYELOID_LEUKOCYTE_MEDIATED_IMMUNITY	GO_REGULATION_OF_MYELOID_LEUKOCYTE_MEDIATED_IMMUNITY		47	0.484132	1.54953	0.0107858	0.0777945	1	4344	tags=45%, list=20%, signal=56%
GO_REGULATION_OF_NEUROTRANSMITTER_TRANSPORT	GO_REGULATION_OF_NEUROTRANSMITTER_TRANSPORT		126	0.411552	1.54905	0.00137931	0.0779199	1	5529	tags=44%, list=26%, signal=58%
GO_RENAL_SYSTEM_PROCESS	GO_RENAL_SYSTEM_PROCESS		103	0.428015	1.54892	0.00441826	0.0778435	1	4281	tags=39%, list=20%, signal=48%
GO_ORGANIC_HYDROXY_COMPOUND_METABOLIC_PROCESS	GO_ORGANIC_HYDROXY_COMPOUND_METABOLIC_PROCESS		438	0.365071	1.5487	0	0.0777971	1	4293	tags=31%, list=20%, signal=38%
GO_NEGATIVE_REGULATION_OF_ANION_TRANSPORT	GO_NEGATIVE_REGULATION_OF_ANION_TRANSPORT		24	0.563968	1.54858	0.0254237	0.0777079	1	1355	tags=25%, list=6%, signal=27%
GO_NEGATIVE_REGULATION_OF_IMMUNE_SYSTEM_PROCESS	GO_NEGATIVE_REGULATION_OF_IMMUNE_SYSTEM_PROCESS		390	0.367477	1.54824	0	0.077817	1	4752	tags=34%, list=22%, signal=43%
GO_RENAL_ABSORPTION	GO_RENAL_ABSORPTION		15	0.623236	1.5476	0.0299296	0.0780979	1	4275	tags=53%, list=20%, signal=67%
GO_NEGATIVE_REGULATION_OF_ANOIKIS	GO_NEGATIVE_REGULATION_OF_ANOIKIS		15	0.622458	1.54693	0.0302491	0.0784428	1	1641	tags=47%, list=8%, signal=50%
GO_REGULATION_OF_CELLULAR_RESPONSE_TO_TRANSFORMING_GROWTH_FACTOR_BETA_STIMULUS	GO_REGULATION_OF_CELLULAR_RESPONSE_TO_TRANSFORMING_GROWTH_FACTOR_BETA_STIMULUS		107	0.424974	1.54637	0.00140449	0.0787393	1	2752	tags=28%, list=13%, signal=32%
GO_VESICLE_TARGETING_TO_FROM_OR_WITHIN_GOLGI	GO_VESICLE_TARGETING_TO_FROM_OR_WITHIN_GOLGI		74	0.447339	1.5457	0.00448431	0.0790284	1	4806	tags=42%, list=22%, signal=54%
GO_TISSUE_MIGRATION	GO_TISSUE_MIGRATION		267	0.379006	1.54543	0.00132979	0.0790893	1	2925	tags=25%, list=14%, signal=29%
GO_POSITIVE_REGULATION_OF_PROTEIN_BINDING	GO_POSITIVE_REGULATION_OF_PROTEIN_BINDING		92	0.425652	1.54452	0	0.0795727	1	5151	tags=46%, list=24%, signal=60%
GO_CALCIUM_ION_IMPORT	GO_CALCIUM_ION_IMPORT		68	0.446828	1.54445	0.02118	0.0794548	1	3898	tags=34%, list=18%, signal=41%
GO_MUSCLE_CONTRACTION	GO_MUSCLE_CONTRACTION		321	0.374084	1.54393	0	0.0796608	1	4948	tags=32%, list=23%, signal=41%
GO_DOPAMINE_SECRETION	GO_DOPAMINE_SECRETION		30	0.531277	1.54391	0.0194805	0.0795233	1	5203	tags=43%, list=24%, signal=57%
GO_NEGATIVE_REGULATION_OF_AXON_EXTENSION	GO_NEGATIVE_REGULATION_OF_AXON_EXTENSION		40	0.496882	1.54339	0.0131796	0.0797389	1	4607	tags=50%, list=21%, signal=64%
GO_PLASMA_MEMBRANE_ORGANIZATION	GO_PLASMA_MEMBRANE_ORGANIZATION		87	0.433932	1.54323	0.0117302	0.0797095	1	4011	tags=34%, list=19%, signal=42%
GO_POSITIVE_REGULATION_OF_CALCIUM_ION_TRANSPORT	GO_POSITIVE_REGULATION_OF_CALCIUM_ION_TRANSPORT		101	0.423457	1.54319	0.00562588	0.079599	1	5602	tags=50%, list=26%, signal=68%
GO_RESPIRATORY_GASEOUS_EXCHANGE	GO_RESPIRATORY_GASEOUS_EXCHANGE		59	0.470779	1.54287	0.0152672	0.0796819	1	1803	tags=22%, list=8%, signal=24%
GO_DEFENSE_RESPONSE_TO_OTHER_ORGANISM	GO_DEFENSE_RESPONSE_TO_OTHER_ORGANISM		379	0.366499	1.54277	0	0.0795917	1	3781	tags=28%, list=18%, signal=33%
GO_INTERLEUKIN_8_SECRETION	GO_INTERLEUKIN_8_SECRETION		25	0.547006	1.5427	0.0241546	0.079482	1	2939	tags=36%, list=14%, signal=42%
GO_MEMBRANE_DEPOLARIZATION_DURING_ACTION_POTENTIAL	GO_MEMBRANE_DEPOLARIZATION_DURING_ACTION_POTENTIAL		34	0.511613	1.54253	0.0234114	0.079436	1	5584	tags=56%, list=26%, signal=75%
GO_CIRCADIAN_SLEEP_WAKE_CYCLE_SLEEP	GO_CIRCADIAN_SLEEP_WAKE_CYCLE_SLEEP		18	0.590525	1.54233	0.0258176	0.0794114	1	2393	tags=28%, list=11%, signal=31%
GO_REGULATION_OF_CLATHRIN_DEPENDENT_ENDOCYTOSIS	GO_REGULATION_OF_CLATHRIN_DEPENDENT_ENDOCYTOSIS		16	0.595992	1.54202	0.0412926	0.0795264	1	3150	tags=31%, list=15%, signal=37%
GO_RESPONSE_TO_BMP	GO_RESPONSE_TO_BMP		142	0.40323	1.54113	0.00281294	0.0799593	1	2807	tags=24%, list=13%, signal=27%
GO_CELL_CELL_JUNCTION_ASSEMBLY	GO_CELL_CELL_JUNCTION_ASSEMBLY		116	0.416914	1.54092	0.00143062	0.0799448	1	3296	tags=30%, list=15%, signal=35%
GO_AORTIC_VALVE_DEVELOPMENT	GO_AORTIC_VALVE_DEVELOPMENT		28	0.537733	1.54091	0.0230263	0.0797948	1	883	tags=18%, list=4%, signal=19%
GO_DORSAL_SPINAL_CORD_DEVELOPMENT	GO_DORSAL_SPINAL_CORD_DEVELOPMENT		15	0.61224	1.54029	0.0248344	0.0800413	1	1330	tags=27%, list=6%, signal=28%
GO_REGULATION_OF_EPIDERMAL_GROWTH_FACTOR_ACTIVATED_RECEPTOR_ACTIVITY	GO_REGULATION_OF_EPIDERMAL_GROWTH_FACTOR_ACTIVATED_RECEPTOR_ACTIVITY		26	0.545454	1.54	0.0133111	0.0800613	1	6126	tags=50%, list=28%, signal=70%
GO_LYMPH_VESSEL_DEVELOPMENT	GO_LYMPH_VESSEL_DEVELOPMENT		25	0.546428	1.5393	0.0183333	0.0804071	1	4604	tags=52%, list=21%, signal=66%
GO_REGULATION_OF_IMMUNE_EFFECTOR_PROCESS	GO_REGULATION_OF_IMMUNE_EFFECTOR_PROCESS		351	0.369145	1.53895	0	0.0805355	1	3828	tags=29%, list=18%, signal=35%
GO_ODONTOGENESIS_OF_DENTIN_CONTAINING_TOOTH	GO_ODONTOGENESIS_OF_DENTIN_CONTAINING_TOOTH		80	0.442031	1.53876	0.00451807	0.0805203	1	3468	tags=30%, list=16%, signal=36%
GO_POSITIVE_REGULATION_OF_I_KAPPAB_KINASE_NF_KAPPAB_SIGNALING	GO_POSITIVE_REGULATION_OF_I_KAPPAB_KINASE_NF_KAPPAB_SIGNALING		173	0.395999	1.53863	0.00132626	0.0804541	1	3860	tags=39%, list=18%, signal=48%
GO_RENAL_SYSTEM_DEVELOPMENT	GO_RENAL_SYSTEM_DEVELOPMENT		277	0.377068	1.53853	0	0.080367	1	2184	tags=21%, list=10%, signal=23%
GO_NEURON_PROJECTION_GUIDANCE	GO_NEURON_PROJECTION_GUIDANCE		256	0.375551	1.53805	0.001287	0.0805326	1	4884	tags=38%, list=23%, signal=48%
GO_REGULATION_OF_FATTY_ACID_BETA_OXIDATION	GO_REGULATION_OF_FATTY_ACID_BETA_OXIDATION		17	0.600409	1.5378	0.0288625	0.0805282	1	3768	tags=47%, list=18%, signal=57%
GO_LOCOMOTORY_BEHAVIOR	GO_LOCOMOTORY_BEHAVIOR		174	0.395747	1.5377	0.00135501	0.0804498	1	2736	tags=25%, list=13%, signal=28%
GO_RESPONSE_TO_ESTRADIOL	GO_RESPONSE_TO_ESTRADIOL		116	0.413295	1.53741	0.0071736	0.0805152	1	3437	tags=31%, list=16%, signal=37%
GO_NEGATIVE_REGULATION_OF_CELL_SUBSTRATE_ADHESION	GO_NEGATIVE_REGULATION_OF_CELL_SUBSTRATE_ADHESION		59	0.463997	1.5371	0.0137405	0.0805849	1	3608	tags=29%, list=17%, signal=35%
GO_ZINC_ION_TRANSPORT	GO_ZINC_ION_TRANSPORT		25	0.539763	1.53638	0.0252101	0.0809342	1	3444	tags=40%, list=16%, signal=48%
GO_CELLULAR_RESPONSE_TO_EXOGENOUS_DSRNA	GO_CELLULAR_RESPONSE_TO_EXOGENOUS_DSRNA		17	0.597909	1.53616	0.0261682	0.0809458	1	2215	tags=41%, list=10%, signal=46%
GO_POSITIVE_REGULATION_OF_MYOTUBE_DIFFERENTIATION	GO_POSITIVE_REGULATION_OF_MYOTUBE_DIFFERENTIATION		26	0.543191	1.53587	0.0225806	0.0809911	1	2100	tags=31%, list=10%, signal=34%
GO_REGULATION_OF_FERTILIZATION	GO_REGULATION_OF_FERTILIZATION		25	0.551872	1.53587	0.0206186	0.0808394	1	6490	tags=60%, list=30%, signal=86%
GO_RESPONSE_TO_HYPEROXIA	GO_RESPONSE_TO_HYPEROXIA		19	0.576532	1.53567	0.0303541	0.0808492	1	5507	tags=68%, list=26%, signal=92%
GO_RESPONSE_TO_MECHANICAL_STIMULUS	GO_RESPONSE_TO_MECHANICAL_STIMULUS		189	0.392385	1.53556	0.00263852	0.0807587	1	3853	tags=29%, list=18%, signal=35%
GO_REGULATION_OF_MONONUCLEAR_CELL_MIGRATION	GO_REGULATION_OF_MONONUCLEAR_CELL_MIGRATION		40	0.493131	1.53555	0.0197044	0.0806125	1	3518	tags=43%, list=16%, signal=51%
GO_REGULATION_OF_EXTENT_OF_CELL_GROWTH	GO_REGULATION_OF_EXTENT_OF_CELL_GROWTH		100	0.422319	1.53527	0.00853485	0.0806602	1	5369	tags=48%, list=25%, signal=64%
GO_POSITIVE_REGULATION_OF_CHEMOKINE_PRODUCTION	GO_POSITIVE_REGULATION_OF_CHEMOKINE_PRODUCTION		48	0.468711	1.53481	0.0199005	0.0807822	1	1166	tags=21%, list=5%, signal=22%
GO_POSITIVE_REGULATION_OF_FIBROBLAST_PROLIFERATION	GO_POSITIVE_REGULATION_OF_FIBROBLAST_PROLIFERATION		48	0.479402	1.53471	0.0143312	0.0806822	1	3272	tags=44%, list=15%, signal=51%
GO_ANTIBIOTIC_BIOSYNTHETIC_PROCESS	GO_ANTIBIOTIC_BIOSYNTHETIC_PROCESS		18	0.59142	1.53462	0.033871	0.0806055	1	6362	tags=67%, list=30%, signal=95%
GO_CARTILAGE_DEVELOPMENT_INVOLVED_IN_ENDOCHONDRAL_BONE_MORPHOGENESIS	GO_CARTILAGE_DEVELOPMENT_INVOLVED_IN_ENDOCHONDRAL_BONE_MORPHOGENESIS		46	0.489655	1.53344	0.0154083	0.081364	1	3221	tags=33%, list=15%, signal=38%
GO_EPIDERMAL_GROWTH_FACTOR_RECEPTOR_SIGNALING_PATHWAY	GO_EPIDERMAL_GROWTH_FACTOR_RECEPTOR_SIGNALING_PATHWAY		113	0.415092	1.53291	0.0104322	0.0815414	1	4880	tags=33%, list=23%, signal=42%
GO_REGULATION_OF_CELLULAR_RESPONSE_TO_GROWTH_FACTOR_STIMULUS	GO_REGULATION_OF_CELLULAR_RESPONSE_TO_GROWTH_FACTOR_STIMULUS		243	0.377291	1.53272	0	0.0815085	1	2840	tags=25%, list=13%, signal=28%
GO_MIDBODY_ABSCISSION	GO_MIDBODY_ABSCISSION		17	0.601231	1.5327	0.0288136	0.0813857	1	2537	tags=29%, list=12%, signal=33%
GO_POSITIVE_REGULATION_OF_EXTRACELLULAR_MATRIX_ORGANIZATION	GO_POSITIVE_REGULATION_OF_EXTRACELLULAR_MATRIX_ORGANIZATION		21	0.573316	1.53266	0.0275387	0.0812652	1	3193	tags=38%, list=15%, signal=45%
GO_REGULATION_OF_ENDOTHELIAL_CELL_DIFFERENTIATION	GO_REGULATION_OF_ENDOTHELIAL_CELL_DIFFERENTIATION		28	0.536749	1.53262	0.0209424	0.0811371	1	3834	tags=46%, list=18%, signal=56%
GO_POSITIVE_REGULATION_OF_PHOSPHOLIPASE_ACTIVITY	GO_POSITIVE_REGULATION_OF_PHOSPHOLIPASE_ACTIVITY		53	0.464323	1.53239	0.0141732	0.0811585	1	1120	tags=19%, list=5%, signal=20%
GO_NEGATIVE_REGULATION_OF_ACTIN_FILAMENT_DEPOLYMERIZATION	GO_NEGATIVE_REGULATION_OF_ACTIN_FILAMENT_DEPOLYMERIZATION		40	0.493739	1.53233	0.0209003	0.0810536	1	5508	tags=45%, list=26%, signal=60%
GO_POSITIVE_REGULATION_OF_CELL_SUBSTRATE_ADHESION	GO_POSITIVE_REGULATION_OF_CELL_SUBSTRATE_ADHESION		111	0.413934	1.5321	0.00865801	0.0810872	1	2147	tags=18%, list=10%, signal=20%
GO_ESTABLISHMENT_OR_MAINTENANCE_OF_BIPOLAR_CELL_POLARITY	GO_ESTABLISHMENT_OR_MAINTENANCE_OF_BIPOLAR_CELL_POLARITY		44	0.482141	1.53148	0.019544	0.0814022	1	2844	tags=23%, list=13%, signal=26%
GO_PROTEIN_DEMANNOSYLATION	GO_PROTEIN_DEMANNOSYLATION		20	0.579622	1.53109	0.0322581	0.0815685	1	5975	tags=70%, list=28%, signal=97%
GO_NEGATIVE_REGULATION_OF_SMOOTH_MUSCLE_CELL_PROLIFERATION	GO_NEGATIVE_REGULATION_OF_SMOOTH_MUSCLE_CELL_PROLIFERATION		42	0.486548	1.53079	0.0140187	0.0816071	1	5432	tags=48%, list=25%, signal=64%
GO_POSITIVE_REGULATION_OF_DEPHOSPHORYLATION	GO_POSITIVE_REGULATION_OF_DEPHOSPHORYLATION		49	0.478572	1.53063	0.0172684	0.081583	1	5099	tags=41%, list=24%, signal=53%
GO_MACROAUTOPHAGY	GO_MACROAUTOPHAGY		287	0.371763	1.53016	0	0.0817865	1	5283	tags=40%, list=25%, signal=52%
GO_REGULATION_OF_CARDIAC_CONDUCTION	GO_REGULATION_OF_CARDIAC_CONDUCTION		64	0.452849	1.53005	0.00892857	0.0817158	1	4960	tags=39%, list=23%, signal=51%
GO_LIPOPOLYSACCHARIDE_MEDIATED_SIGNALING_PATHWAY	GO_LIPOPOLYSACCHARIDE_MEDIATED_SIGNALING_PATHWAY		51	0.46586	1.52956	0.0188383	0.0819263	1	4496	tags=39%, list=21%, signal=49%
GO_REGULATION_OF_BONE_REMODELING	GO_REGULATION_OF_BONE_REMODELING		41	0.487738	1.52929	0.0260586	0.0820036	1	1712	tags=32%, list=8%, signal=34%
GO_REGULATION_OF_EPITHELIAL_CELL_MIGRATION	GO_REGULATION_OF_EPITHELIAL_CELL_MIGRATION		202	0.383458	1.529	0	0.0820432	1	5243	tags=40%, list=24%, signal=53%
GO_REGULATION_OF_BIOMINERAL_TISSUE_DEVELOPMENT	GO_REGULATION_OF_BIOMINERAL_TISSUE_DEVELOPMENT		82	0.433488	1.5288	0.00303951	0.0820323	1	4760	tags=38%, list=22%, signal=48%
GO_NEGATIVE_REGULATION_OF_LEUKOCYTE_MIGRATION	GO_NEGATIVE_REGULATION_OF_LEUKOCYTE_MIGRATION		38	0.499413	1.52804	0.0243902	0.0824302	1	3730	tags=32%, list=17%, signal=38%
GO_ANTIBACTERIAL_HUMORAL_RESPONSE	GO_ANTIBACTERIAL_HUMORAL_RESPONSE		27	0.537828	1.52778	0.0236088	0.0824649	1	3759	tags=37%, list=17%, signal=45%
GO_REGULATION_OF_OSTEOCLAST_DIFFERENTIATION	GO_REGULATION_OF_OSTEOCLAST_DIFFERENTIATION		53	0.463767	1.52751	0.0184332	0.0825468	1	4507	tags=40%, list=21%, signal=50%
GO_REGULATION_OF_MYOBLAST_DIFFERENTIATION	GO_REGULATION_OF_MYOBLAST_DIFFERENTIATION		46	0.480387	1.52673	0.0212072	0.0830134	1	3945	tags=37%, list=18%, signal=45%
GO_VENTRICULAR_CARDIAC_MUSCLE_CELL_MEMBRANE_REPOLARIZATION	GO_VENTRICULAR_CARDIAC_MUSCLE_CELL_MEMBRANE_REPOLARIZATION		26	0.541535	1.52665	0.0282392	0.0829374	1	3259	tags=23%, list=15%, signal=27%
GO_VACUOLAR_ACIDIFICATION	GO_VACUOLAR_ACIDIFICATION		22	0.555256	1.52642	0.0308219	0.0829624	1	2075	tags=36%, list=10%, signal=40%
GO_REGULATION_OF_NEUTROPHIL_MIGRATION	GO_REGULATION_OF_NEUTROPHIL_MIGRATION		30	0.521865	1.52567	0.019544	0.0833109	1	2889	tags=43%, list=13%, signal=50%
GO_REGULATION_OF_CALCIUM_MEDIATED_SIGNALING	GO_REGULATION_OF_CALCIUM_MEDIATED_SIGNALING		90	0.423122	1.52566	0.00570613	0.0831682	1	4996	tags=44%, list=23%, signal=58%
GO_REGULATION_OF_TRANS_SYNAPTIC_SIGNALING	GO_REGULATION_OF_TRANS_SYNAPTIC_SIGNALING		395	0.362407	1.52547	0.00121803	0.0831419	1	5602	tags=41%, list=26%, signal=54%
GO_SYNAPTIC_VESICLE_CYCLE	GO_SYNAPTIC_VESICLE_CYCLE		175	0.392485	1.52536	0.00131406	0.0830588	1	5454	tags=39%, list=25%, signal=52%
GO_HAIR_CELL_DIFFERENTIATION	GO_HAIR_CELL_DIFFERENTIATION		37	0.491331	1.52509	0.0160256	0.0831087	1	3728	tags=32%, list=17%, signal=39%
GO_REGULATION_OF_ION_TRANSMEMBRANE_TRANSPORT	GO_REGULATION_OF_ION_TRANSMEMBRANE_TRANSPORT		413	0.359386	1.52507	0	0.0829732	1	4946	tags=35%, list=23%, signal=44%
GO_NEGATIVE_REGULATION_OF_VIRAL_PROCESS	GO_NEGATIVE_REGULATION_OF_VIRAL_PROCESS		86	0.430149	1.52468	0.00888889	0.0830876	1	4275	tags=40%, list=20%, signal=49%
GO_RECEPTOR_METABOLIC_PROCESS	GO_RECEPTOR_METABOLIC_PROCESS		173	0.392286	1.52423	0.00276625	0.0832875	1	5384	tags=41%, list=25%, signal=54%
GO_LONG_TERM_SYNAPTIC_POTENTIATION	GO_LONG_TERM_SYNAPTIC_POTENTIATION		77	0.438136	1.52321	0.0158228	0.0839066	1	2891	tags=29%, list=13%, signal=33%
GO_REGULATION_OF_RESPONSE_TO_CYTOKINE_STIMULUS	GO_REGULATION_OF_RESPONSE_TO_CYTOKINE_STIMULUS		154	0.399965	1.52268	0.00420757	0.0841337	1	3792	tags=33%, list=18%, signal=40%
GO_BONE_GROWTH	GO_BONE_GROWTH		46	0.485579	1.5225	0.00961539	0.0841098	1	3221	tags=33%, list=15%, signal=38%
GO_CARTILAGE_MORPHOGENESIS	GO_CARTILAGE_MORPHOGENESIS		28	0.521646	1.52174	0.0206349	0.0845728	1	3221	tags=32%, list=15%, signal=38%
GO_IRON_ION_HOMEOSTASIS	GO_IRON_ION_HOMEOSTASIS		77	0.432943	1.52119	0.00301205	0.0848173	1	3788	tags=35%, list=18%, signal=42%
GO_REGULATION_OF_T_CELL_CYTOKINE_PRODUCTION	GO_REGULATION_OF_T_CELL_CYTOKINE_PRODUCTION		25	0.54952	1.52098	0.0182119	0.0847905	1	2889	tags=40%, list=13%, signal=46%
GO_POSITIVE_REGULATION_OF_LIPID_LOCALIZATION	GO_POSITIVE_REGULATION_OF_LIPID_LOCALIZATION		72	0.432713	1.52082	0.0151745	0.0847616	1	2430	tags=26%, list=11%, signal=30%
GO_NEGATIVE_REGULATION_OF_CELL_MOTILITY	GO_NEGATIVE_REGULATION_OF_CELL_MOTILITY		248	0.376132	1.52079	0.00128535	0.0846389	1	3928	tags=30%, list=18%, signal=36%
GO_ORGANIC_ANION_TRANSPORT	GO_ORGANIC_ANION_TRANSPORT		422	0.358871	1.52063	0	0.0846471	1	4322	tags=31%, list=20%, signal=38%
GO_SECRETION_BY_TISSUE	GO_SECRETION_BY_TISSUE		30	0.528976	1.52061	0.0175439	0.084527	1	1171	tags=23%, list=5%, signal=25%
GO_MUSCLE_SYSTEM_PROCESS	GO_MUSCLE_SYSTEM_PROCESS		408	0.360207	1.52051	0	0.0844399	1	4950	tags=33%, list=23%, signal=42%
GO_GASTRULATION	GO_GASTRULATION		161	0.39169	1.51969	0.00276625	0.0848589	1	3437	tags=25%, list=16%, signal=30%
GO_RESPONSE_TO_FATTY_ACID	GO_RESPONSE_TO_FATTY_ACID		76	0.433985	1.51966	0.0106707	0.0847296	1	3519	tags=30%, list=16%, signal=36%
GO_BRANCHING_INVOLVED_IN_MAMMARY_GLAND_DUCT_MORPHOGENESIS	GO_BRANCHING_INVOLVED_IN_MAMMARY_GLAND_DUCT_MORPHOGENESIS		24	0.543387	1.51922	0.029703	0.0848821	1	3683	tags=46%, list=17%, signal=55%
GO_POSITIVE_REGULATION_OF_AUTOPHAGY	GO_POSITIVE_REGULATION_OF_AUTOPHAGY		110	0.409741	1.51905	0.00438597	0.084867	1	5416	tags=46%, list=25%, signal=62%
GO_EPITHELIAL_CELL_CELL_ADHESION	GO_EPITHELIAL_CELL_CELL_ADHESION		15	0.60604	1.51814	0.0445969	0.0853165	1	4327	tags=53%, list=20%, signal=67%
GO_NEGATIVE_REGULATION_OF_CELL_PROJECTION_ORGANIZATION	GO_NEGATIVE_REGULATION_OF_CELL_PROJECTION_ORGANIZATION		171	0.384603	1.51725	0	0.0858441	1	3080	tags=27%, list=14%, signal=31%
GO_NEGATIVE_REGULATION_OF_SMALL_MOLECULE_METABOLIC_PROCESS	GO_NEGATIVE_REGULATION_OF_SMALL_MOLECULE_METABOLIC_PROCESS		66	0.454628	1.51651	0.0124417	0.0862746	1	2748	tags=27%, list=13%, signal=31%
GO_ALPHA_BETA_T_CELL_PROLIFERATION	GO_ALPHA_BETA_T_CELL_PROLIFERATION		29	0.514109	1.51642	0.0221169	0.0861837	1	4496	tags=41%, list=21%, signal=52%
GO_ENDOTHELIAL_CELL_PROLIFERATION	GO_ENDOTHELIAL_CELL_PROLIFERATION		126	0.405893	1.51614	0.00724638	0.0862629	1	4598	tags=39%, list=21%, signal=49%
GO_ICOSANOID_METABOLIC_PROCESS	GO_ICOSANOID_METABOLIC_PROCESS		66	0.442331	1.5159	0.0167428	0.086313	1	3685	tags=33%, list=17%, signal=40%
GO_REGULATION_OF_CARDIAC_MUSCLE_CELL_MEMBRANE_REPOLARIZATION	GO_REGULATION_OF_CARDIAC_MUSCLE_CELL_MEMBRANE_REPOLARIZATION		24	0.549966	1.51559	0.0275862	0.0863934	1	4678	tags=33%, list=22%, signal=43%
GO_ACROSOME_REACTION	GO_ACROSOME_REACTION		29	0.510967	1.51557	0.0263158	0.0862637	1	5096	tags=45%, list=24%, signal=59%
GO_POSITIVE_REGULATION_OF_CYCLASE_ACTIVITY	GO_POSITIVE_REGULATION_OF_CYCLASE_ACTIVITY		18	0.581797	1.51531	0.0375	0.08634	1	6175	tags=56%, list=29%, signal=78%
GO_REGULATION_OF_INSULIN_SECRETION	GO_REGULATION_OF_INSULIN_SECRETION		156	0.391282	1.51459	0	0.0867299	1	3898	tags=30%, list=18%, signal=37%
GO_REGULATION_OF_CYTOKINE_PRODUCTION_INVOLVED_IN_IMMUNE_RESPONSE	GO_REGULATION_OF_CYTOKINE_PRODUCTION_INVOLVED_IN_IMMUNE_RESPONSE		74	0.441198	1.51448	0.00765697	0.0866805	1	3947	tags=39%, list=18%, signal=48%
GO_RESPONSE_TO_TRANSFORMING_GROWTH_FACTOR_BETA	GO_RESPONSE_TO_TRANSFORMING_GROWTH_FACTOR_BETA		226	0.378558	1.51447	0.00128535	0.0865474	1	2907	tags=24%, list=14%, signal=28%
GO_PLACENTA_DEVELOPMENT	GO_PLACENTA_DEVELOPMENT		138	0.394277	1.51354	0.00429799	0.0870644	1	3873	tags=33%, list=18%, signal=40%
GO_REGULATION_OF_SYSTEMIC_ARTERIAL_BLOOD_PRESSURE_BY_RENIN_ANGIOTENSIN	GO_REGULATION_OF_SYSTEMIC_ARTERIAL_BLOOD_PRESSURE_BY_RENIN_ANGIOTENSIN		22	0.556238	1.51329	0.0337079	0.0871147	1	4781	tags=64%, list=22%, signal=82%
GO_CELLULAR_COMPONENT_ASSEMBLY_INVOLVED_IN_MORPHOGENESIS	GO_CELLULAR_COMPONENT_ASSEMBLY_INVOLVED_IN_MORPHOGENESIS		101	0.422855	1.51309	0.00708215	0.0871109	1	2720	tags=27%, list=13%, signal=30%
GO_AXIS_ELONGATION	GO_AXIS_ELONGATION		29	0.520168	1.51256	0.031457	0.0873765	1	2411	tags=31%, list=11%, signal=35%
GO_NEGATIVE_REGULATION_OF_LIPASE_ACTIVITY	GO_NEGATIVE_REGULATION_OF_LIPASE_ACTIVITY		15	0.613251	1.51236	0.0212014	0.0874055	1	2813	tags=40%, list=13%, signal=46%
GO_NEGATIVE_REGULATION_OF_LEUKOCYTE_CHEMOTAXIS	GO_NEGATIVE_REGULATION_OF_LEUKOCYTE_CHEMOTAXIS		16	0.599052	1.51233	0.0363322	0.0872819	1	2807	tags=31%, list=13%, signal=36%
GO_GASTRIC_ACID_SECRETION	GO_GASTRIC_ACID_SECRETION		16	0.592733	1.51221	0.043554	0.0872249	1	5264	tags=50%, list=24%, signal=66%
GO_CELL_SUBSTRATE_JUNCTION_ASSEMBLY	GO_CELL_SUBSTRATE_JUNCTION_ASSEMBLY		96	0.413698	1.5122	0.00875912	0.087089	1	2745	tags=25%, list=13%, signal=29%
GO_CALCIUM_MEDIATED_SIGNALING	GO_CALCIUM_MEDIATED_SIGNALING		194	0.379988	1.51074	0	0.0881217	1	3450	tags=28%, list=16%, signal=33%
GO_POSITIVE_REGULATION_OF_PROTEIN_OLIGOMERIZATION	GO_POSITIVE_REGULATION_OF_PROTEIN_OLIGOMERIZATION		24	0.546645	1.51044	0.0404218	0.0881754	1	3514	tags=50%, list=16%, signal=60%
GO_MONONUCLEAR_CELL_DIFFERENTIATION	GO_MONONUCLEAR_CELL_DIFFERENTIATION		33	0.508562	1.51044	0.0274194	0.0880404	1	3792	tags=39%, list=18%, signal=48%
GO_ERBB_SIGNALING_PATHWAY	GO_ERBB_SIGNALING_PATHWAY		136	0.394887	1.50982	0.00543478	0.088366	1	4478	tags=31%, list=21%, signal=39%
GO_REGULATION_OF_PEPTIDE_HORMONE_SECRETION	GO_REGULATION_OF_PEPTIDE_HORMONE_SECRETION		180	0.382623	1.50955	0.00131062	0.0883898	1	3898	tags=29%, list=18%, signal=35%
GO_POSITIVE_REGULATION_OF_RHO_PROTEIN_SIGNAL_TRANSDUCTION	GO_POSITIVE_REGULATION_OF_RHO_PROTEIN_SIGNAL_TRANSDUCTION		26	0.53131	1.50946	0.0302521	0.0883352	1	4857	tags=50%, list=23%, signal=65%
GO_ORGANELLE_DISASSEMBLY	GO_ORGANELLE_DISASSEMBLY		94	0.418227	1.50923	0.0030349	0.0883336	1	4793	tags=41%, list=22%, signal=53%
GO_EPIDERMAL_CELL_DIFFERENTIATION	GO_EPIDERMAL_CELL_DIFFERENTIATION		231	0.37325	1.50913	0	0.0882556	1	4076	tags=27%, list=19%, signal=33%
GO_POSITIVE_REGULATION_OF_ION_TRANSPORT	GO_POSITIVE_REGULATION_OF_ION_TRANSPORT		232	0.378546	1.50866	0	0.0884798	1	4911	tags=35%, list=23%, signal=45%
GO_O_GLYCAN_PROCESSING	GO_O_GLYCAN_PROCESSING		56	0.454764	1.50796	0.0138889	0.0889436	1	4426	tags=41%, list=21%, signal=52%
GO_RETROGRADE_VESICLE_MEDIATED_TRANSPORT_GOLGI_TO_ENDOPLASMIC_RETICULUM	GO_RETROGRADE_VESICLE_MEDIATED_TRANSPORT_GOLGI_TO_ENDOPLASMIC_RETICULUM		84	0.424539	1.5077	0.00739645	0.0890075	1	5809	tags=45%, list=27%, signal=62%
GO_MONOVALENT_INORGANIC_CATION_TRANSPORT	GO_MONOVALENT_INORGANIC_CATION_TRANSPORT		451	0.353971	1.50744	0	0.0890458	1	4749	tags=31%, list=22%, signal=39%
GO_NEGATIVE_REGULATION_OF_ION_TRANSMEMBRANE_TRANSPORT	GO_NEGATIVE_REGULATION_OF_ION_TRANSMEMBRANE_TRANSPORT		87	0.42223	1.50742	0.0163205	0.0889189	1	2736	tags=29%, list=13%, signal=33%
GO_INORGANIC_ION_IMPORT_ACROSS_PLASMA_MEMBRANE	GO_INORGANIC_ION_IMPORT_ACROSS_PLASMA_MEMBRANE		80	0.422904	1.50737	0.00753012	0.0888282	1	3788	tags=30%, list=18%, signal=36%
GO_PEPTIDE_CATABOLIC_PROCESS	GO_PEPTIDE_CATABOLIC_PROCESS		26	0.531083	1.50731	0.0362694	0.0887252	1	4870	tags=54%, list=23%, signal=70%
GO_MAINTENANCE_OF_LOCATION	GO_MAINTENANCE_OF_LOCATION		296	0.364395	1.50713	0.00126422	0.0886998	1	4745	tags=37%, list=22%, signal=47%
GO_PEPTIDE_CROSS_LINKING	GO_PEPTIDE_CROSS_LINKING		38	0.47837	1.50712	0.0193548	0.0885617	1	2377	tags=21%, list=11%, signal=24%
GO_MESENCHYMAL_CELL_PROLIFERATION	GO_MESENCHYMAL_CELL_PROLIFERATION		43	0.477723	1.50675	0.0148515	0.0886684	1	2237	tags=26%, list=10%, signal=28%
GO_CAMERA_TYPE_EYE_PHOTORECEPTOR_CELL_DIFFERENTIATION	GO_CAMERA_TYPE_EYE_PHOTORECEPTOR_CELL_DIFFERENTIATION		16	0.598283	1.50637	0.0509338	0.0888119	1	807	tags=19%, list=4%, signal=19%
GO_POSITIVE_REGULATION_OF_T_CELL_MEDIATED_CYTOTOXICITY	GO_POSITIVE_REGULATION_OF_T_CELL_MEDIATED_CYTOTOXICITY		21	0.55501	1.50631	0.026534	0.0886993	1	1851	tags=33%, list=9%, signal=36%
GO_REGULATION_OF_MACROPHAGE_DIFFERENTIATION	GO_REGULATION_OF_MACROPHAGE_DIFFERENTIATION		19	0.573248	1.50624	0.0455342	0.0886206	1	3042	tags=53%, list=14%, signal=61%
GO_UROGENITAL_SYSTEM_DEVELOPMENT	GO_UROGENITAL_SYSTEM_DEVELOPMENT		313	0.36449	1.50565	0.00125945	0.0889208	1	2184	tags=21%, list=10%, signal=23%
GO_NEGATIVE_REGULATION_OF_ACTIN_FILAMENT_BUNDLE_ASSEMBLY	GO_NEGATIVE_REGULATION_OF_ACTIN_FILAMENT_BUNDLE_ASSEMBLY		23	0.54419	1.50547	0.0350263	0.0889166	1	3608	tags=39%, list=17%, signal=47%
GO_AMYLOID_PRECURSOR_PROTEIN_CATABOLIC_PROCESS	GO_AMYLOID_PRECURSOR_PROTEIN_CATABOLIC_PROCESS		37	0.493391	1.50503	0.0110063	0.0890819	1	3876	tags=38%, list=18%, signal=46%
GO_SPECIFICATION_OF_ANIMAL_ORGAN_IDENTITY	GO_SPECIFICATION_OF_ANIMAL_ORGAN_IDENTITY		32	0.508539	1.5048	0.0225806	0.0891319	1	1674	tags=22%, list=8%, signal=24%
GO_MYOBLAST_DIFFERENTIATION	GO_MYOBLAST_DIFFERENTIATION		75	0.440399	1.50474	0.0106545	0.0890409	1	3945	tags=31%, list=18%, signal=37%
GO_NEGATIVE_REGULATION_OF_CELL_ADHESION	GO_NEGATIVE_REGULATION_OF_CELL_ADHESION		239	0.372436	1.50473	0	0.0889027	1	3970	tags=29%, list=18%, signal=36%
GO_OSSIFICATION	GO_OSSIFICATION		353	0.359451	1.50402	0	0.0893478	1	3478	tags=27%, list=16%, signal=32%
GO_NEGATIVE_REGULATION_OF_IMMUNE_EFFECTOR_PROCESS	GO_NEGATIVE_REGULATION_OF_IMMUNE_EFFECTOR_PROCESS		103	0.419285	1.50391	0.00715308	0.0893092	1	4795	tags=42%, list=22%, signal=53%
GO_PHOSPHATE_ION_TRANSPORT	GO_PHOSPHATE_ION_TRANSPORT		23	0.550991	1.50384	0.0308442	0.0892221	1	3481	tags=43%, list=16%, signal=52%
GO_NEGATIVE_REGULATION_OF_CALCIUM_ION_TRANSMEMBRANE_TRANSPORT	GO_NEGATIVE_REGULATION_OF_CALCIUM_ION_TRANSMEMBRANE_TRANSPORT		35	0.50356	1.50348	0.0257235	0.0893516	1	4946	tags=54%, list=23%, signal=70%
GO_ENTRY_INTO_OTHER_ORGANISM_INVOLVED_IN_SYMBIOTIC_INTERACTION	GO_ENTRY_INTO_OTHER_ORGANISM_INVOLVED_IN_SYMBIOTIC_INTERACTION		122	0.401783	1.50286	0.00578871	0.0896964	1	3438	tags=29%, list=16%, signal=34%
GO_CELLULAR_RESPONSE_TO_FATTY_ACID	GO_CELLULAR_RESPONSE_TO_FATTY_ACID		49	0.4725	1.50265	0.0138249	0.0897307	1	2886	tags=35%, list=13%, signal=40%
GO_BRANCHING_INVOLVED_IN_BLOOD_VESSEL_MORPHOGENESIS	GO_BRANCHING_INVOLVED_IN_BLOOD_VESSEL_MORPHOGENESIS		27	0.519785	1.50235	0.0352349	0.0897841	1	475	tags=15%, list=2%, signal=15%
GO_POSITIVE_REGULATION_OF_ERK1_AND_ERK2_CASCADE	GO_POSITIVE_REGULATION_OF_ERK1_AND_ERK2_CASCADE		164	0.392144	1.50235	0.0013587	0.0896447	1	3569	tags=30%, list=17%, signal=36%
GO_REGULATION_OF_ORGANIC_ACID_TRANSPORT	GO_REGULATION_OF_ORGANIC_ACID_TRANSPORT		48	0.472521	1.50233	0.0205371	0.0895213	1	4521	tags=40%, list=21%, signal=50%
GO_NEGATIVE_REGULATION_OF_AXON_GUIDANCE	GO_NEGATIVE_REGULATION_OF_AXON_GUIDANCE		27	0.523942	1.50203	0.0453782	0.0896005	1	5369	tags=59%, list=25%, signal=79%
GO_TRABECULA_MORPHOGENESIS	GO_TRABECULA_MORPHOGENESIS		47	0.4608	1.50199	0.0365079	0.0894947	1	1323	tags=23%, list=6%, signal=25%
GO_ENDOTHELIAL_CELL_CHEMOTAXIS	GO_ENDOTHELIAL_CELL_CHEMOTAXIS		25	0.532125	1.50167	0.0259965	0.0896052	1	3064	tags=44%, list=14%, signal=51%
GO_HOMOTYPIC_CELL_CELL_ADHESION	GO_HOMOTYPIC_CELL_CELL_ADHESION		72	0.440016	1.50167	0.0124417	0.0894689	1	3610	tags=31%, list=17%, signal=37%
GO_AMINOGLYCAN_METABOLIC_PROCESS	GO_AMINOGLYCAN_METABOLIC_PROCESS		128	0.404194	1.50122	0.00713267	0.0896698	1	4099	tags=34%, list=19%, signal=42%
GO_RESPONSE_TO_BACTERIUM	GO_RESPONSE_TO_BACTERIUM		496	0.35269	1.50001	0	0.090437	1	4585	tags=29%, list=21%, signal=36%
GO_REGULATION_OF_MUSCLE_SYSTEM_PROCESS	GO_REGULATION_OF_MUSCLE_SYSTEM_PROCESS		215	0.377653	1.49952	0.0013369	0.0906703	1	4950	tags=33%, list=23%, signal=42%
GO_POSITIVE_REGULATION_OF_AMINE_TRANSPORT	GO_POSITIVE_REGULATION_OF_AMINE_TRANSPORT		30	0.507301	1.49809	0.0270728	0.0916372	1	3769	tags=33%, list=18%, signal=40%
GO_SYNAPTIC_VESICLE_EXOCYTOSIS	GO_SYNAPTIC_VESICLE_EXOCYTOSIS		108	0.406361	1.49774	0.0117647	0.0917639	1	5454	tags=42%, list=25%, signal=56%
GO_SUPEROXIDE_ANION_GENERATION	GO_SUPEROXIDE_ANION_GENERATION		28	0.525479	1.49754	0.0480929	0.0917912	1	3525	tags=43%, list=16%, signal=51%
GO_RESPONSE_TO_OSMOTIC_STRESS	GO_RESPONSE_TO_OSMOTIC_STRESS		73	0.43427	1.49722	0.0248538	0.0918831	1	3855	tags=38%, list=18%, signal=47%
GO_POSITIVE_REGULATION_OF_EPITHELIAL_CELL_PROLIFERATION	GO_POSITIVE_REGULATION_OF_EPITHELIAL_CELL_PROLIFERATION		165	0.383994	1.49721	0.00409836	0.0917501	1	4598	tags=40%, list=21%, signal=50%
GO_PEPTIDE_HORMONE_SECRETION	GO_PEPTIDE_HORMONE_SECRETION		219	0.373443	1.49679	0	0.0918775	1	3578	tags=26%, list=17%, signal=31%
GO_COAGULATION	GO_COAGULATION		298	0.366205	1.49661	0	0.0918674	1	3882	tags=29%, list=18%, signal=34%
GO_POSITIVE_REGULATION_OF_MORPHOGENESIS_OF_AN_EPITHELIUM	GO_POSITIVE_REGULATION_OF_MORPHOGENESIS_OF_AN_EPITHELIUM		29	0.515788	1.49659	0.0287162	0.0917451	1	3470	tags=34%, list=16%, signal=41%
GO_NEGATIVE_REGULATION_OF_CELL_MATRIX_ADHESION	GO_NEGATIVE_REGULATION_OF_CELL_MATRIX_ADHESION		37	0.502372	1.49641	0.0221088	0.0917432	1	987	tags=16%, list=5%, signal=17%
GO_AMMONIUM_TRANSPORT	GO_AMMONIUM_TRANSPORT		89	0.418475	1.49599	0.0132353	0.0919605	1	6958	tags=51%, list=32%, signal=74%
GO_POSTSYNAPSE_ASSEMBLY	GO_POSTSYNAPSE_ASSEMBLY		30	0.503145	1.49536	0.0377668	0.0923768	1	1239	tags=27%, list=6%, signal=28%
GO_KERATINOCYTE_MIGRATION	GO_KERATINOCYTE_MIGRATION		18	0.580461	1.49477	0.0390492	0.092704	1	2153	tags=28%, list=10%, signal=31%
GO_REGULATION_OF_NEURON_PROJECTION_DEVELOPMENT	GO_REGULATION_OF_NEURON_PROJECTION_DEVELOPMENT		471	0.350753	1.4942	0	0.0929872	1	3193	tags=25%, list=15%, signal=28%
GO_MESODERMAL_CELL_DIFFERENTIATION	GO_MESODERMAL_CELL_DIFFERENTIATION		28	0.5184	1.49409	0.0284281	0.0929348	1	1574	tags=29%, list=7%, signal=31%
GO_DETECTION_OF_MECHANICAL_STIMULUS_INVOLVED_IN_SENSORY_PERCEPTION	GO_DETECTION_OF_MECHANICAL_STIMULUS_INVOLVED_IN_SENSORY_PERCEPTION		23	0.538028	1.49335	0.0473773	0.093411	1	6385	tags=61%, list=30%, signal=86%
GO_RESPONSE_TO_METAL_ION	GO_RESPONSE_TO_METAL_ION		330	0.35819	1.49292	0	0.0936061	1	5359	tags=38%, list=25%, signal=50%
GO_REGULATION_OF_MUSCLE_CONTRACTION	GO_REGULATION_OF_MUSCLE_CONTRACTION		147	0.391037	1.49254	0.00670241	0.0937552	1	4793	tags=33%, list=22%, signal=43%
GO_REGULATION_OF_SMALL_GTPASE_MEDIATED_SIGNAL_TRANSDUCTION	GO_REGULATION_OF_SMALL_GTPASE_MEDIATED_SIGNAL_TRANSDUCTION		324	0.361633	1.49229	0	0.0938256	1	3966	tags=28%, list=18%, signal=34%
GO_RESPONSE_TO_SALT_STRESS	GO_RESPONSE_TO_SALT_STRESS		19	0.569194	1.49168	0.0536913	0.0941972	1	2229	tags=42%, list=10%, signal=47%
GO_REGULATION_OF_HEART_RATE	GO_REGULATION_OF_HEART_RATE		87	0.417046	1.49166	0.0103245	0.0940687	1	4946	tags=39%, list=23%, signal=51%
GO_CELLULAR_RESPONSE_TO_LIPOPROTEIN_PARTICLE_STIMULUS	GO_CELLULAR_RESPONSE_TO_LIPOPROTEIN_PARTICLE_STIMULUS		29	0.508985	1.49108	0.0327869	0.0943763	1	4421	tags=52%, list=21%, signal=65%
GO_NEGATIVE_REGULATION_OF_CELL_ACTIVATION	GO_NEGATIVE_REGULATION_OF_CELL_ACTIVATION		163	0.38282	1.49104	0.00138122	0.0942662	1	2889	tags=28%, list=13%, signal=32%
GO_CELLULAR_RESPONSE_TO_XENOBIOTIC_STIMULUS	GO_CELLULAR_RESPONSE_TO_XENOBIOTIC_STIMULUS		151	0.387058	1.49099	0.0041958	0.0941464	1	6108	tags=49%, list=28%, signal=68%
GO_DIVALENT_INORGANIC_CATION_TRANSPORT	GO_DIVALENT_INORGANIC_CATION_TRANSPORT		415	0.352298	1.4908	0	0.094179	1	4995	tags=38%, list=23%, signal=49%
GO_PHAGOSOME_MATURATION	GO_PHAGOSOME_MATURATION		44	0.468593	1.49074	0.0206349	0.0940895	1	4365	tags=45%, list=20%, signal=57%
GO_REGULATION_OF_SENSORY_PERCEPTION	GO_REGULATION_OF_SENSORY_PERCEPTION		36	0.487376	1.49059	0.0324149	0.0940659	1	4731	tags=47%, list=22%, signal=60%
GO_POSITIVE_REGULATION_OF_MESONEPHROS_DEVELOPMENT	GO_POSITIVE_REGULATION_OF_MESONEPHROS_DEVELOPMENT		21	0.545143	1.4903	0.0390071	0.094146	1	739	tags=24%, list=3%, signal=25%
GO_STRIATED_MUSCLE_CELL_DIFFERENTIATION	GO_STRIATED_MUSCLE_CELL_DIFFERENTIATION		238	0.365614	1.48953	0	0.094624	1	3433	tags=26%, list=16%, signal=31%
GO_PULMONARY_VALVE_MORPHOGENESIS	GO_PULMONARY_VALVE_MORPHOGENESIS		15	0.593323	1.48923	0.0587219	0.0947366	1	2498	tags=40%, list=12%, signal=45%
GO_POSITIVE_REGULATION_OF_CALCIUM_ION_DEPENDENT_EXOCYTOSIS	GO_POSITIVE_REGULATION_OF_CALCIUM_ION_DEPENDENT_EXOCYTOSIS		22	0.54778	1.48887	0.0387858	0.0949044	1	3898	tags=50%, list=18%, signal=61%
GO_AORTA_MORPHOGENESIS	GO_AORTA_MORPHOGENESIS		30	0.513069	1.48852	0.0486577	0.0950404	1	1285	tags=30%, list=6%, signal=32%
GO_RESPONSE_TO_MITOCHONDRIAL_DEPOLARISATION	GO_RESPONSE_TO_MITOCHONDRIAL_DEPOLARISATION		20	0.559337	1.48839	0.0372771	0.0950011	1	5776	tags=70%, list=27%, signal=96%
GO_CELL_KILLING	GO_CELL_KILLING		115	0.396897	1.48743	0.010043	0.095602	1	3340	tags=26%, list=16%, signal=31%
GO_CHOLESTEROL_EFFLUX	GO_CHOLESTEROL_EFFLUX		34	0.503344	1.48618	0.0348837	0.0963978	1	2598	tags=26%, list=12%, signal=30%
GO_SMALL_MOLECULE_CATABOLIC_PROCESS	GO_SMALL_MOLECULE_CATABOLIC_PROCESS		371	0.353068	1.48597	0.00123153	0.0964364	1	4392	tags=31%, list=20%, signal=39%
GO_REGULATION_OF_CALCIUM_ION_TRANSPORT	GO_REGULATION_OF_CALCIUM_ION_TRANSPORT		207	0.373137	1.48536	0.00268456	0.0967985	1	4995	tags=43%, list=23%, signal=56%
GO_NEPHRON_EPITHELIUM_DEVELOPMENT	GO_NEPHRON_EPITHELIUM_DEVELOPMENT		101	0.405389	1.48496	0.0156472	0.0969337	1	2411	tags=22%, list=11%, signal=24%
GO_DETECTION_OF_MECHANICAL_STIMULUS	GO_DETECTION_OF_MECHANICAL_STIMULUS		37	0.48454	1.48487	0.0238474	0.0968773	1	6385	tags=54%, list=30%, signal=77%
GO_REGULATION_OF_CALCIUM_ION_IMPORT	GO_REGULATION_OF_CALCIUM_ION_IMPORT		29	0.512042	1.48418	0.0318471	0.097242	1	3272	tags=34%, list=15%, signal=41%
GO_RESPONSE_TO_VITAMIN	GO_RESPONSE_TO_VITAMIN		84	0.416255	1.48397	0.00918836	0.0972614	1	5106	tags=42%, list=24%, signal=54%
GO_EXTRACELLULAR_VESICLE_BIOGENESIS	GO_EXTRACELLULAR_VESICLE_BIOGENESIS		21	0.549721	1.48369	0.0369748	0.0973439	1	3235	tags=38%, list=15%, signal=45%
GO_HORMONE_TRANSPORT	GO_HORMONE_TRANSPORT		276	0.367908	1.48315	0	0.0976098	1	3479	tags=26%, list=16%, signal=31%
GO_NEUTROPHIL_MIGRATION	GO_NEUTROPHIL_MIGRATION		84	0.414963	1.48286	0.0106061	0.0977201	1	3099	tags=31%, list=14%, signal=36%
GO_ATP_HYDROLYSIS_COUPLED_TRANSMEMBRANE_TRANSPORT	GO_ATP_HYDROLYSIS_COUPLED_TRANSMEMBRANE_TRANSPORT		32	0.505484	1.48255	0.0170015	0.0978114	1	4365	tags=44%, list=20%, signal=55%
GO_POSITIVE_REGULATION_OF_PATHWAY_RESTRICTED_SMAD_PROTEIN_PHOSPHORYLATION	GO_POSITIVE_REGULATION_OF_PATHWAY_RESTRICTED_SMAD_PROTEIN_PHOSPHORYLATION		41	0.475385	1.48223	0.0375817	0.0979306	1	4179	tags=39%, list=19%, signal=48%
GO_EXOCRINE_SYSTEM_DEVELOPMENT	GO_EXOCRINE_SYSTEM_DEVELOPMENT		47	0.464597	1.48212	0.0288754	0.0978848	1	1592	tags=23%, list=7%, signal=25%
GO_NATURAL_KILLER_CELL_ACTIVATION	GO_NATURAL_KILLER_CELL_ACTIVATION		63	0.435201	1.48162	0.0140406	0.0981781	1	5416	tags=44%, list=25%, signal=59%
GO_POSITIVE_REGULATION_OF_MAPK_CASCADE	GO_POSITIVE_REGULATION_OF_MAPK_CASCADE		465	0.348875	1.48153	0	0.0980953	1	3136	tags=23%, list=15%, signal=27%
GO_PULMONARY_VALVE_DEVELOPMENT	GO_PULMONARY_VALVE_DEVELOPMENT		18	0.568974	1.48147	0.0520833	0.0979969	1	1117	tags=33%, list=5%, signal=35%
GO_RESPIRATORY_BURST	GO_RESPIRATORY_BURST		29	0.509429	1.48102	0.0454545	0.0982348	1	5569	tags=55%, list=26%, signal=74%
GO_COPII_COATED_VESICLE_BUDDING	GO_COPII_COATED_VESICLE_BUDDING		72	0.427925	1.48101	0.0152439	0.0980983	1	4806	tags=39%, list=22%, signal=50%
GO_NEGATIVE_REGULATION_OF_OSSIFICATION	GO_NEGATIVE_REGULATION_OF_OSSIFICATION		66	0.434689	1.481	0.0187793	0.097967	1	3099	tags=27%, list=14%, signal=32%
GO_MONOCARBOXYLIC_ACID_METABOLIC_PROCESS	GO_MONOCARBOXYLIC_ACID_METABOLIC_PROCESS		416	0.349484	1.48088	0	0.0979136	1	4577	tags=33%, list=21%, signal=41%
GO_DENDRITE_DEVELOPMENT	GO_DENDRITE_DEVELOPMENT		214	0.374905	1.48047	0.00257732	0.0981278	1	2436	tags=22%, list=11%, signal=25%
GO_POSITIVE_REGULATION_OF_RECEPTOR_SIGNALING_PATHWAY_VIA_STAT	GO_POSITIVE_REGULATION_OF_RECEPTOR_SIGNALING_PATHWAY_VIA_STAT		72	0.427389	1.48041	0.0242792	0.0980254	1	3779	tags=33%, list=18%, signal=40%
GO_REGULATION_OF_NEUROTRANSMITTER_SECRETION	GO_REGULATION_OF_NEUROTRANSMITTER_SECRETION		96	0.412358	1.48035	0.0115108	0.0979374	1	5529	tags=45%, list=26%, signal=60%
GO_REGULATION_OF_TUBE_SIZE	GO_REGULATION_OF_TUBE_SIZE		114	0.398835	1.48021	0.00574713	0.0979282	1	5481	tags=38%, list=25%, signal=50%
GO_REGULATION_OF_STRIATED_MUSCLE_CONTRACTION	GO_REGULATION_OF_STRIATED_MUSCLE_CONTRACTION		84	0.421097	1.47987	0.0203488	0.0980657	1	3429	tags=29%, list=16%, signal=34%
GO_REGULATION_OF_AXONOGENESIS	GO_REGULATION_OF_AXONOGENESIS		175	0.378462	1.47969	0	0.0980348	1	5369	tags=43%, list=25%, signal=57%
GO_REGULATION_OF_HEART_MORPHOGENESIS	GO_REGULATION_OF_HEART_MORPHOGENESIS		35	0.489065	1.47961	0.0308442	0.0979598	1	1592	tags=23%, list=7%, signal=25%
GO_LIPOPROTEIN_METABOLIC_PROCESS	GO_LIPOPROTEIN_METABOLIC_PROCESS		25	0.523222	1.47949	0.0475382	0.0979242	1	3524	tags=28%, list=16%, signal=33%
GO_POSITIVE_CHEMOTAXIS	GO_POSITIVE_CHEMOTAXIS		59	0.444379	1.47919	0.0198777	0.0980031	1	4824	tags=46%, list=22%, signal=59%
GO_TRANSFERRIN_TRANSPORT	GO_TRANSFERRIN_TRANSPORT		35	0.48913	1.47902	0.0339806	0.0979832	1	5146	tags=49%, list=24%, signal=64%
GO_ARACHIDONIC_ACID_SECRETION	GO_ARACHIDONIC_ACID_SECRETION		25	0.52806	1.47858	0.0611205	0.0982022	1	3891	tags=32%, list=18%, signal=39%
GO_POSITIVE_REGULATION_OF_NEUROTRANSMITTER_SECRETION	GO_POSITIVE_REGULATION_OF_NEUROTRANSMITTER_SECRETION		21	0.533632	1.47843	0.0438597	0.0981869	1	5249	tags=62%, list=24%, signal=82%
GO_MESODERM_MORPHOGENESIS	GO_MESODERM_MORPHOGENESIS		63	0.439262	1.47805	0.0114193	0.0983152	1	4431	tags=38%, list=21%, signal=48%
GO_REGULATION_OF_NMDA_RECEPTOR_ACTIVITY	GO_REGULATION_OF_NMDA_RECEPTOR_ACTIVITY		32	0.49348	1.47746	0.0291734	0.0986249	1	1805	tags=31%, list=8%, signal=34%
GO_REGULATION_OF_APPETITE	GO_REGULATION_OF_APPETITE		15	0.602673	1.47741	0.0581395	0.0985296	1	6162	tags=53%, list=29%, signal=75%
GO_MITOTIC_CYTOKINETIC_PROCESS	GO_MITOTIC_CYTOKINETIC_PROCESS		23	0.536758	1.47705	0.0385289	0.0986785	1	1086	tags=22%, list=5%, signal=23%
GO_REGULATION_OF_BMP_SIGNALING_PATHWAY	GO_REGULATION_OF_BMP_SIGNALING_PATHWAY		75	0.420721	1.47641	0.0175182	0.0990733	1	2807	tags=25%, list=13%, signal=29%
GO_NEGATIVE_REGULATION_OF_NEURON_PROJECTION_DEVELOPMENT	GO_NEGATIVE_REGULATION_OF_NEURON_PROJECTION_DEVELOPMENT		146	0.389889	1.47627	0.00408163	0.099049	1	5369	tags=43%, list=25%, signal=57%
GO_HEART_TRABECULA_MORPHOGENESIS	GO_HEART_TRABECULA_MORPHOGENESIS		33	0.504135	1.47612	0.0219966	0.0990232	1	1156	tags=24%, list=5%, signal=26%
GO_DEVELOPMENTAL_GROWTH_INVOLVED_IN_MORPHOGENESIS	GO_DEVELOPMENTAL_GROWTH_INVOLVED_IN_MORPHOGENESIS		217	0.366436	1.47598	0.00133333	0.0990209	1	2883	tags=24%, list=13%, signal=27%
GO_POSITIVE_REGULATION_OF_PEPTIDYL_TYROSINE_PHOSPHORYLATION	GO_POSITIVE_REGULATION_OF_PEPTIDYL_TYROSINE_PHOSPHORYLATION		162	0.381627	1.47518	0.00272851	0.0994961	1	3022	tags=26%, list=14%, signal=30%
GO_REGULATION_OF_LYMPHOCYTE_CHEMOTAXIS	GO_REGULATION_OF_LYMPHOCYTE_CHEMOTAXIS		20	0.548391	1.47509	0.0511073	0.0994283	1	4657	tags=45%, list=22%, signal=57%
GO_POSITIVE_REGULATION_OF_PROTEIN_DEPHOSPHORYLATION	GO_POSITIVE_REGULATION_OF_PROTEIN_DEPHOSPHORYLATION		38	0.483122	1.47465	0.0271566	0.0996285	1	5099	tags=45%, list=24%, signal=59%
GO_LIPID_LOCALIZATION	GO_LIPID_LOCALIZATION		345	0.353578	1.4743	0	0.0997723	1	4627	tags=32%, list=22%, signal=41%
GO_VESICLE_TARGETING	GO_VESICLE_TARGETING		92	0.405374	1.47389	0.0164179	0.0999832	1	4806	tags=38%, list=22%, signal=49%
GO_NEGATIVE_REGULATION_OF_TRANSPORT	GO_NEGATIVE_REGULATION_OF_TRANSPORT		419	0.349355	1.47378	0	0.0999551	1	3525	tags=27%, list=16%, signal=31%
GO_INNATE_IMMUNE_RESPONSE_IN_MUCOSA	GO_INNATE_IMMUNE_RESPONSE_IN_MUCOSA		16	0.576067	1.47361	0.0463458	0.0999711	1	3759	tags=50%, list=17%, signal=61%
GO_SUBSTRATE_ADHESION_DEPENDENT_CELL_SPREADING	GO_SUBSTRATE_ADHESION_DEPENDENT_CELL_SPREADING		85	0.416757	1.4736	0.0107527	0.0998378	1	2869	tags=25%, list=13%, signal=28%
GO_REGULATION_OF_MEMBRANE_REPOLARIZATION	GO_REGULATION_OF_MEMBRANE_REPOLARIZATION		31	0.499587	1.4736	0.0427632	0.0997094	1	4946	tags=42%, list=23%, signal=54%
GO_MICROTUBULE_BUNDLE_FORMATION	GO_MICROTUBULE_BUNDLE_FORMATION		86	0.415472	1.47333	0.0104478	0.0998034	1	4561	tags=34%, list=21%, signal=43%
GO_VENTRICULAR_CARDIAC_MUSCLE_CELL_ACTION_POTENTIAL	GO_VENTRICULAR_CARDIAC_MUSCLE_CELL_ACTION_POTENTIAL		34	0.496779	1.47332	0.0345964	0.0996769	1	2498	tags=26%, list=12%, signal=30%
GO_CARDIAC_MUSCLE_CELL_MEMBRANE_REPOLARIZATION	GO_CARDIAC_MUSCLE_CELL_MEMBRANE_REPOLARIZATION		34	0.488828	1.47331	0.0283333	0.0995431	1	3898	tags=29%, list=18%, signal=36%
GO_NEGATIVE_REGULATION_OF_CYTOKINE_PRODUCTION	GO_NEGATIVE_REGULATION_OF_CYTOKINE_PRODUCTION		229	0.365044	1.47274	0.00258398	0.0998657	1	4676	tags=36%, list=22%, signal=45%
GO_CHONDROITIN_SULFATE_BIOSYNTHETIC_PROCESS	GO_CHONDROITIN_SULFATE_BIOSYNTHETIC_PROCESS		26	0.516359	1.47267	0.0401929	0.0997746	1	4783	tags=42%, list=22%, signal=54%
GO_LEARNING	GO_LEARNING		132	0.384011	1.47235	0.00851064	0.099904	1	3300	tags=29%, list=15%, signal=34%
GO_REGULATION_OF_ACTIN_FILAMENT_BUNDLE_ASSEMBLY	GO_REGULATION_OF_ACTIN_FILAMENT_BUNDLE_ASSEMBLY		91	0.408216	1.47164	0.0118168	0.1003	1	2680	tags=24%, list=12%, signal=28%
GO_CATECHOLAMINE_SECRETION	GO_CATECHOLAMINE_SECRETION		45	0.463402	1.47132	0.0208333	0.100433	1	5552	tags=44%, list=26%, signal=60%
GO_REGULATION_OF_POSTSYNAPTIC_MEMBRANE_NEUROTRANSMITTER_RECEPTOR_LEVELS	GO_REGULATION_OF_POSTSYNAPTIC_MEMBRANE_NEUROTRANSMITTER_RECEPTOR_LEVELS		61	0.43583	1.47129	0.0226244	0.100313	1	2218	tags=16%, list=10%, signal=18%
GO_REGULATION_OF_CELL_MORPHOGENESIS_INVOLVED_IN_DIFFERENTIATION	GO_REGULATION_OF_CELL_MORPHOGENESIS_INVOLVED_IN_DIFFERENTIATION		286	0.355743	1.46961	0.00125945	0.10159	1	2869	tags=23%, list=13%, signal=26%
GO_NEGATIVE_REGULATION_OF_ADAPTIVE_IMMUNE_RESPONSE	GO_NEGATIVE_REGULATION_OF_ADAPTIVE_IMMUNE_RESPONSE		39	0.476563	1.46951	0.0353698	0.101547	1	3779	tags=38%, list=18%, signal=47%
GO_GOLGI_TO_ENDOSOME_TRANSPORT	GO_GOLGI_TO_ENDOSOME_TRANSPORT		17	0.560175	1.46945	0.0484429	0.101458	1	5023	tags=53%, list=23%, signal=69%
GO_HETEROTYPIC_CELL_CELL_ADHESION	GO_HETEROTYPIC_CELL_CELL_ADHESION		57	0.444338	1.46857	0.0261137	0.102019	1	1907	tags=23%, list=9%, signal=25%
GO_ENDODERM_FORMATION	GO_ENDODERM_FORMATION		46	0.465824	1.46801	0.0325581	0.10234	1	3314	tags=33%, list=15%, signal=38%
GO_INTERLEUKIN_7_MEDIATED_SIGNALING_PATHWAY	GO_INTERLEUKIN_7_MEDIATED_SIGNALING_PATHWAY		27	0.518397	1.46768	0.0480769	0.102458	1	4056	tags=44%, list=19%, signal=55%
GO_CELLULAR_RESPONSE_TO_ACID_CHEMICAL	GO_CELLULAR_RESPONSE_TO_ACID_CHEMICAL		193	0.373317	1.46763	0	0.102344	1	3556	tags=32%, list=17%, signal=38%
GO_MESENCHYMAL_TO_EPITHELIAL_TRANSITION	GO_MESENCHYMAL_TO_EPITHELIAL_TRANSITION		19	0.554619	1.46743	0.056314	0.102407	1	2127	tags=32%, list=10%, signal=35%
GO_NEGATIVE_REGULATION_OF_HORMONE_SECRETION	GO_NEGATIVE_REGULATION_OF_HORMONE_SECRETION		59	0.443645	1.46698	0.0156006	0.102631	1	6808	tags=47%, list=32%, signal=69%
GO_RAS_PROTEIN_SIGNAL_TRANSDUCTION	GO_RAS_PROTEIN_SIGNAL_TRANSDUCTION		429	0.347128	1.46654	0	0.10289	1	3970	tags=27%, list=18%, signal=33%
GO_REGULATION_OF_PLATELET_ACTIVATION	GO_REGULATION_OF_PLATELET_ACTIVATION		29	0.511233	1.46651	0.0324149	0.102776	1	2586	tags=31%, list=12%, signal=35%
GO_FOREBRAIN_NEURON_DIFFERENTIATION	GO_FOREBRAIN_NEURON_DIFFERENTIATION		45	0.463381	1.46622	0.0337942	0.10287	1	4884	tags=38%, list=23%, signal=49%
GO_REGULATION_OF_SMAD_PROTEIN_SIGNAL_TRANSDUCTION	GO_REGULATION_OF_SMAD_PROTEIN_SIGNAL_TRANSDUCTION		21	0.544678	1.46502	0.0483871	0.103726	1	2882	tags=43%, list=13%, signal=49%
GO_REGULATION_OF_HORMONE_SECRETION	GO_REGULATION_OF_HORMONE_SECRETION		225	0.367319	1.46501	0.00130719	0.103596	1	3429	tags=27%, list=16%, signal=31%
GO_SKIN_DEVELOPMENT	GO_SKIN_DEVELOPMENT		287	0.358361	1.46453	0.00125628	0.1039	1	3636	tags=24%, list=17%, signal=29%
GO_OVULATION	GO_OVULATION		20	0.544316	1.4643	0.0475382	0.103955	1	4260	tags=45%, list=20%, signal=56%
GO_EMBRYONIC_FORELIMB_MORPHOGENESIS	GO_EMBRYONIC_FORELIMB_MORPHOGENESIS		31	0.484894	1.46415	0.0429043	0.10395	1	3429	tags=32%, list=16%, signal=38%
GO_REGULATION_OF_MORPHOGENESIS_OF_A_BRANCHING_STRUCTURE	GO_REGULATION_OF_MORPHOGENESIS_OF_A_BRANCHING_STRUCTURE		52	0.445902	1.46408	0.0283019	0.103874	1	1050	tags=19%, list=5%, signal=20%
GO_PHOSPHOLIPID_METABOLIC_PROCESS	GO_PHOSPHOLIPID_METABOLIC_PROCESS		241	0.360703	1.46372	0.00259403	0.104025	1	4906	tags=35%, list=23%, signal=45%
GO_INSULIN_SECRETION	GO_INSULIN_SECRETION		186	0.371896	1.46362	0.00514139	0.103949	1	3898	tags=28%, list=18%, signal=35%
GO_POSITIVE_REGULATION_OF_SMALL_GTPASE_MEDIATED_SIGNAL_TRANSDUCTION	GO_POSITIVE_REGULATION_OF_SMALL_GTPASE_MEDIATED_SIGNAL_TRANSDUCTION		65	0.426065	1.46357	0.0189781	0.103851	1	6194	tags=43%, list=29%, signal=60%
GO_NEGATIVE_REGULATION_OF_TRANSPORTER_ACTIVITY	GO_NEGATIVE_REGULATION_OF_TRANSPORTER_ACTIVITY		73	0.422395	1.46335	0.0149701	0.10389	1	4946	tags=42%, list=23%, signal=55%
GO_POSITIVE_REGULATION_OF_PEPTIDE_SECRETION	GO_POSITIVE_REGULATION_OF_PEPTIDE_SECRETION		238	0.360567	1.46327	0.00259067	0.103813	1	3892	tags=30%, list=18%, signal=36%
GO_REGULATION_OF_RESPONSE_TO_BIOTIC_STIMULUS	GO_REGULATION_OF_RESPONSE_TO_BIOTIC_STIMULUS		122	0.390487	1.46257	0.0056101	0.104255	1	4752	tags=35%, list=22%, signal=45%
GO_ENDOCRINE_SYSTEM_DEVELOPMENT	GO_ENDOCRINE_SYSTEM_DEVELOPMENT		117	0.394711	1.46252	0.00580551	0.104162	1	5218	tags=36%, list=24%, signal=47%
GO_ZINC_ION_TRANSMEMBRANE_TRANSPORT	GO_ZINC_ION_TRANSMEMBRANE_TRANSPORT		21	0.538042	1.46244	0.0397237	0.104097	1	3419	tags=38%, list=16%, signal=45%
GO_POSITIVE_REGULATION_OF_SMOOTHENED_SIGNALING_PATHWAY	GO_POSITIVE_REGULATION_OF_SMOOTHENED_SIGNALING_PATHWAY		32	0.493153	1.46172	0.0395387	0.104546	1	2237	tags=22%, list=10%, signal=24%
GO_LYMPH_VESSEL_MORPHOGENESIS	GO_LYMPH_VESSEL_MORPHOGENESIS		19	0.56158	1.46169	0.0494881	0.104433	1	4604	tags=58%, list=21%, signal=74%
GO_REGULATION_OF_GASTRULATION	GO_REGULATION_OF_GASTRULATION		33	0.481585	1.46139	0.040201	0.104585	1	2580	tags=21%, list=12%, signal=24%
GO_EPITHELIAL_CELL_PROLIFERATION	GO_EPITHELIAL_CELL_PROLIFERATION		341	0.352263	1.46117	0	0.104631	1	4169	tags=32%, list=19%, signal=39%
GO_POSITIVE_REGULATION_OF_MUSCLE_CELL_DIFFERENTIATION	GO_POSITIVE_REGULATION_OF_MUSCLE_CELL_DIFFERENTIATION		78	0.414364	1.46112	0.0184332	0.104528	1	2978	tags=24%, list=14%, signal=28%
GO_ADAPTIVE_THERMOGENESIS	GO_ADAPTIVE_THERMOGENESIS		138	0.390773	1.46047	0.00567376	0.104959	1	3597	tags=28%, list=17%, signal=34%
GO_CARDIAC_CHAMBER_MORPHOGENESIS	GO_CARDIAC_CHAMBER_MORPHOGENESIS		120	0.391904	1.46036	0.00684931	0.104935	1	2647	tags=23%, list=12%, signal=26%
GO_REGULATION_OF_AUTOPHAGY	GO_REGULATION_OF_AUTOPHAGY		303	0.354136	1.46033	0.00129534	0.104824	1	5249	tags=38%, list=24%, signal=50%
GO_EXPLORATION_BEHAVIOR	GO_EXPLORATION_BEHAVIOR		19	0.553599	1.46009	0.0554593	0.104879	1	5192	tags=58%, list=24%, signal=76%
GO_CHAPERONE_MEDIATED_AUTOPHAGY	GO_CHAPERONE_MEDIATED_AUTOPHAGY		16	0.58305	1.45972	0.0599002	0.105062	1	4973	tags=63%, list=23%, signal=81%
GO_POSITIVE_REGULATION_OF_CELL_PROJECTION_ORGANIZATION	GO_POSITIVE_REGULATION_OF_CELL_PROJECTION_ORGANIZATION		355	0.348282	1.45937	0	0.105253	1	3036	tags=23%, list=14%, signal=27%
GO_REGULATION_OF_METAL_ION_TRANSPORT	GO_REGULATION_OF_METAL_ION_TRANSPORT		326	0.349282	1.45866	0.00366748	0.105719	1	4995	tags=38%, list=23%, signal=49%
GO_NEGATIVE_REGULATION_OF_SMOOTH_MUSCLE_CELL_MIGRATION	GO_NEGATIVE_REGULATION_OF_SMOOTH_MUSCLE_CELL_MIGRATION		22	0.530904	1.4584	0.0555556	0.105811	1	2925	tags=32%, list=14%, signal=37%
GO_POSITIVE_REGULATION_OF_TYROSINE_PHOSPHORYLATION_OF_STAT_PROTEIN	GO_POSITIVE_REGULATION_OF_TYROSINE_PHOSPHORYLATION_OF_STAT_PROTEIN		53	0.450924	1.45824	0.0207337	0.105811	1	3002	tags=30%, list=14%, signal=35%
GO_POSITIVE_REGULATION_OF_CATION_CHANNEL_ACTIVITY	GO_POSITIVE_REGULATION_OF_CATION_CHANNEL_ACTIVITY		56	0.435799	1.45773	0.0243531	0.106081	1	4911	tags=41%, list=23%, signal=53%
GO_REGULATION_OF_EPITHELIAL_CELL_DIFFERENTIATION	GO_REGULATION_OF_EPITHELIAL_CELL_DIFFERENTIATION		124	0.390877	1.45765	0.00995733	0.10602	1	3188	tags=26%, list=15%, signal=30%
GO_POSITIVE_REGULATION_OF_EXCITATORY_POSTSYNAPTIC_POTENTIAL	GO_POSITIVE_REGULATION_OF_EXCITATORY_POSTSYNAPTIC_POTENTIAL		27	0.507204	1.45709	0.0376068	0.106395	1	5450	tags=56%, list=25%, signal=74%
GO_CALCIUM_ION_TRANSMEMBRANE_IMPORT_INTO_CYTOSOL	GO_CALCIUM_ION_TRANSMEMBRANE_IMPORT_INTO_CYTOSOL		120	0.391364	1.45645	0.0186514	0.106736	1	4745	tags=41%, list=22%, signal=52%
GO_POSITIVE_REGULATION_OF_CELL_ADHESION	GO_POSITIVE_REGULATION_OF_CELL_ADHESION		359	0.350575	1.45642	0	0.106629	1	4657	tags=31%, list=22%, signal=39%
GO_POSITIVE_REGULATION_OF_NEURON_PROJECTION_DEVELOPMENT	GO_POSITIVE_REGULATION_OF_NEURON_PROJECTION_DEVELOPMENT		262	0.356697	1.45586	0.00125945	0.106985	1	2883	tags=23%, list=13%, signal=26%
GO_VASCULOGENESIS	GO_VASCULOGENESIS		70	0.422571	1.45579	0.0231481	0.106906	1	5079	tags=37%, list=24%, signal=48%
GO_CELLULAR_MONOVALENT_INORGANIC_CATION_HOMEOSTASIS	GO_CELLULAR_MONOVALENT_INORGANIC_CATION_HOMEOSTASIS		103	0.401026	1.45559	0.0149701	0.106934	1	4749	tags=38%, list=22%, signal=48%
GO_CRANIAL_NERVE_MORPHOGENESIS	GO_CRANIAL_NERVE_MORPHOGENESIS		24	0.514765	1.45542	0.0457516	0.106927	1	3733	tags=38%, list=17%, signal=45%
GO_SPECIFICATION_OF_SYMMETRY	GO_SPECIFICATION_OF_SYMMETRY		113	0.392059	1.45534	0.00877193	0.106851	1	4853	tags=31%, list=23%, signal=40%
GO_PROTEIN_HYDROXYLATION	GO_PROTEIN_HYDROXYLATION		26	0.511299	1.45504	0.0394737	0.106992	1	4269	tags=38%, list=20%, signal=48%
GO_REGULATION_OF_RECEPTOR_LOCALIZATION_TO_SYNAPSE	GO_REGULATION_OF_RECEPTOR_LOCALIZATION_TO_SYNAPSE		15	0.593711	1.45463	0.0508772	0.107204	1	1965	tags=27%, list=9%, signal=29%
GO_CARDIAC_MUSCLE_CELL_ACTION_POTENTIAL_INVOLVED_IN_CONTRACTION	GO_CARDIAC_MUSCLE_CELL_ACTION_POTENTIAL_INVOLVED_IN_CONTRACTION		49	0.456001	1.45458	0.0295031	0.107107	1	4898	tags=41%, list=23%, signal=53%
GO_MYELOID_DENDRITIC_CELL_DIFFERENTIATION	GO_MYELOID_DENDRITIC_CELL_DIFFERENTIATION		15	0.571946	1.45453	0.0636833	0.107012	1	3769	tags=33%, list=18%, signal=40%
GO_PYRIMIDINE_NUCLEOSIDE_CATABOLIC_PROCESS	GO_PYRIMIDINE_NUCLEOSIDE_CATABOLIC_PROCESS		22	0.529979	1.45449	0.0469012	0.106917	1	1646	tags=27%, list=8%, signal=30%
GO_REGULATION_OF_GRANULOCYTE_CHEMOTAXIS	GO_REGULATION_OF_GRANULOCYTE_CHEMOTAXIS		39	0.473447	1.45442	0.028436	0.106832	1	3518	tags=44%, list=16%, signal=52%
GO_AORTA_DEVELOPMENT	GO_AORTA_DEVELOPMENT		52	0.447989	1.45388	0.0344288	0.107142	1	1285	tags=21%, list=6%, signal=22%
GO_AXON_DEVELOPMENT	GO_AXON_DEVELOPMENT		486	0.341462	1.45366	0	0.107185	1	5025	tags=37%, list=23%, signal=47%
GO_REGULATION_OF_PROTEIN_LOCALIZATION_TO_SYNAPSE	GO_REGULATION_OF_PROTEIN_LOCALIZATION_TO_SYNAPSE		23	0.532919	1.45285	0.0644628	0.10775	1	1965	tags=26%, list=9%, signal=29%
GO_REGULATION_OF_SYSTEMIC_ARTERIAL_BLOOD_PRESSURE_BY_HORMONE	GO_REGULATION_OF_SYSTEMIC_ARTERIAL_BLOOD_PRESSURE_BY_HORMONE		33	0.489175	1.45268	0.0360656	0.107776	1	4260	tags=48%, list=20%, signal=60%
GO_NEURON_PROJECTION_EXTENSION	GO_NEURON_PROJECTION_EXTENSION		154	0.374695	1.45253	0.00843882	0.107759	1	5369	tags=42%, list=25%, signal=55%
GO_PANCREAS_DEVELOPMENT	GO_PANCREAS_DEVELOPMENT		72	0.423527	1.4524	0.0148588	0.10774	1	3314	tags=22%, list=15%, signal=26%
GO_NEGATIVE_REGULATION_OF_LEUKOCYTE_MEDIATED_IMMUNITY	GO_NEGATIVE_REGULATION_OF_LEUKOCYTE_MEDIATED_IMMUNITY		41	0.465905	1.45184	0.038835	0.10809	1	3779	tags=41%, list=18%, signal=50%
GO_LONG_TERM_MEMORY	GO_LONG_TERM_MEMORY		32	0.488814	1.45154	0.0373514	0.108203	1	3564	tags=38%, list=17%, signal=45%
GO_POSITIVE_REGULATION_OF_GTPASE_ACTIVITY	GO_POSITIVE_REGULATION_OF_GTPASE_ACTIVITY		369	0.346343	1.45148	0.00120192	0.10813	1	4927	tags=33%, list=23%, signal=41%
GO_DOPAMINE_METABOLIC_PROCESS	GO_DOPAMINE_METABOLIC_PROCESS		24	0.518988	1.45096	0.0618729	0.108471	1	4640	tags=46%, list=22%, signal=58%
GO_RESPONSE_TO_ACID_CHEMICAL	GO_RESPONSE_TO_ACID_CHEMICAL		313	0.351862	1.4508	0.00123305	0.108452	1	3556	tags=28%, list=17%, signal=33%
GO_ESTABLISHMENT_OF_PROTEIN_LOCALIZATION_TO_VACUOLE	GO_ESTABLISHMENT_OF_PROTEIN_LOCALIZATION_TO_VACUOLE		44	0.458441	1.45074	0.0313972	0.108369	1	5740	tags=45%, list=27%, signal=62%
GO_MACROPHAGE_CHEMOTAXIS	GO_MACROPHAGE_CHEMOTAXIS		34	0.488418	1.4505	0.0602606	0.108434	1	3938	tags=41%, list=18%, signal=50%
GO_REGULATION_OF_BEHAVIOR	GO_REGULATION_OF_BEHAVIOR		53	0.434201	1.45011	0.0253968	0.108577	1	5264	tags=38%, list=24%, signal=50%
GO_TRANSFORMING_GROWTH_FACTOR_BETA_PRODUCTION	GO_TRANSFORMING_GROWTH_FACTOR_BETA_PRODUCTION		35	0.472954	1.45	0.0473934	0.108537	1	3314	tags=40%, list=15%, signal=47%
GO_POSITIVE_REGULATION_OF_LEUKOCYTE_CHEMOTAXIS	GO_POSITIVE_REGULATION_OF_LEUKOCYTE_CHEMOTAXIS		72	0.418145	1.44898	0.0138889	0.109263	1	3945	tags=38%, list=18%, signal=46%
GO_REGULATION_OF_LIPID_METABOLIC_PROCESS	GO_REGULATION_OF_LIPID_METABOLIC_PROCESS		351	0.347423	1.44815	0	0.109878	1	4764	tags=34%, list=22%, signal=43%
GO_HETEROPHILIC_CELL_CELL_ADHESION_VIA_PLASMA_MEMBRANE_CELL_ADHESION_MOLECULES	GO_HETEROPHILIC_CELL_CELL_ADHESION_VIA_PLASMA_MEMBRANE_CELL_ADHESION_MOLECULES		39	0.464281	1.44786	0.0280374	0.109965	1	1756	tags=18%, list=8%, signal=20%
GO_CELL_DIFFERENTIATION_IN_HINDBRAIN	GO_CELL_DIFFERENTIATION_IN_HINDBRAIN		17	0.560639	1.44754	0.0743243	0.110115	1	4431	tags=47%, list=21%, signal=59%
GO_CELL_RECOGNITION	GO_CELL_RECOGNITION		134	0.383287	1.44696	0.00569801	0.110507	1	2326	tags=23%, list=11%, signal=26%
GO_BLASTODERM_SEGMENTATION	GO_BLASTODERM_SEGMENTATION		15	0.569907	1.44648	0.060449	0.1108	1	3188	tags=33%, list=15%, signal=39%
GO_REGULATION_OF_SUPEROXIDE_ANION_GENERATION	GO_REGULATION_OF_SUPEROXIDE_ANION_GENERATION		19	0.541774	1.44625	0.0504348	0.110853	1	3525	tags=47%, list=16%, signal=57%
GO_EPIDERMIS_DEVELOPMENT	GO_EPIDERMIS_DEVELOPMENT		327	0.350451	1.44607	0	0.110862	1	3636	tags=24%, list=17%, signal=28%
GO_POSITIVE_REGULATION_OF_AMINO_ACID_TRANSPORT	GO_POSITIVE_REGULATION_OF_AMINO_ACID_TRANSPORT		16	0.579574	1.44603	0.0676157	0.110751	1	3769	tags=44%, list=18%, signal=53%
GO_PROTEIN_KINASE_B_SIGNALING	GO_PROTEIN_KINASE_B_SIGNALING		223	0.362794	1.4457	0.0065703	0.11091	1	3099	tags=24%, list=14%, signal=28%
GO_NEUROMUSCULAR_PROCESS_CONTROLLING_BALANCE	GO_NEUROMUSCULAR_PROCESS_CONTROLLING_BALANCE		44	0.463693	1.44531	0.0528	0.111067	1	3942	tags=34%, list=18%, signal=42%
GO_NEGATIVE_REGULATION_OF_CELL_MORPHOGENESIS_INVOLVED_IN_DIFFERENTIATION	GO_NEGATIVE_REGULATION_OF_CELL_MORPHOGENESIS_INVOLVED_IN_DIFFERENTIATION		93	0.405973	1.44522	0.0209268	0.111016	1	2785	tags=28%, list=13%, signal=32%
GO_SARCOMERE_ORGANIZATION	GO_SARCOMERE_ORGANIZATION		44	0.461419	1.4448	0.0425197	0.111256	1	3387	tags=30%, list=16%, signal=35%
GO_MEMBRANE_REPOLARIZATION_DURING_VENTRICULAR_CARDIAC_MUSCLE_CELL_ACTION_POTENTIAL	GO_MEMBRANE_REPOLARIZATION_DURING_VENTRICULAR_CARDIAC_MUSCLE_CELL_ACTION_POTENTIAL		15	0.58621	1.44464	0.0693069	0.111265	1	1479	tags=13%, list=7%, signal=14%
GO_NEGATIVE_REGULATION_OF_JNK_CASCADE	GO_NEGATIVE_REGULATION_OF_JNK_CASCADE		34	0.481608	1.44389	0.0395387	0.111796	1	5145	tags=38%, list=24%, signal=50%
GO_T_CELL_ACTIVATION_INVOLVED_IN_IMMUNE_RESPONSE	GO_T_CELL_ACTIVATION_INVOLVED_IN_IMMUNE_RESPONSE		74	0.417687	1.44369	0.0242792	0.111807	1	4424	tags=34%, list=21%, signal=42%
GO_REGULATION_OF_VENTRICULAR_CARDIAC_MUSCLE_CELL_ACTION_POTENTIAL	GO_REGULATION_OF_VENTRICULAR_CARDIAC_MUSCLE_CELL_ACTION_POTENTIAL		15	0.577977	1.44331	0.0452174	0.111994	1	1895	tags=40%, list=9%, signal=44%
GO_REGULATION_OF_CARDIAC_MUSCLE_CONTRACTION	GO_REGULATION_OF_CARDIAC_MUSCLE_CONTRACTION		71	0.419096	1.44329	0.0208333	0.11188	1	3429	tags=31%, list=16%, signal=37%
GO_LOW_DENSITY_LIPOPROTEIN_PARTICLE_CLEARANCE	GO_LOW_DENSITY_LIPOPROTEIN_PARTICLE_CLEARANCE		34	0.474816	1.44254	0.0426229	0.112366	1	5684	tags=44%, list=26%, signal=60%
GO_NEGATIVE_REGULATION_OF_PROTEIN_LOCALIZATION_TO_MEMBRANE	GO_NEGATIVE_REGULATION_OF_PROTEIN_LOCALIZATION_TO_MEMBRANE		29	0.494364	1.44126	0.0573356	0.113366	1	3966	tags=38%, list=18%, signal=46%
GO_REGULATION_OF_OSSIFICATION	GO_REGULATION_OF_OSSIFICATION		173	0.374889	1.44078	0.00543478	0.113672	1	2849	tags=24%, list=13%, signal=27%
GO_REGULATION_OF_ACTIN_FILAMENT_BASED_PROCESS	GO_REGULATION_OF_ACTIN_FILAMENT_BASED_PROCESS		363	0.343756	1.44053	0	0.113785	1	3196	tags=23%, list=15%, signal=27%
GO_MEMBRANE_PROTEIN_INTRACELLULAR_DOMAIN_PROTEOLYSIS	GO_MEMBRANE_PROTEIN_INTRACELLULAR_DOMAIN_PROTEOLYSIS		18	0.54276	1.43923	0.0700525	0.114808	1	3769	tags=44%, list=18%, signal=54%
GO_RESPONSE_TO_THYROID_HORMONE	GO_RESPONSE_TO_THYROID_HORMONE		23	0.523055	1.43898	0.0592217	0.114893	1	2583	tags=35%, list=12%, signal=39%
GO_POSITIVE_REGULATION_OF_COLD_INDUCED_THERMOGENESIS	GO_POSITIVE_REGULATION_OF_COLD_INDUCED_THERMOGENESIS		86	0.404907	1.43895	0.017673	0.114774	1	2579	tags=22%, list=12%, signal=25%
GO_RIBONUCLEOSIDE_CATABOLIC_PROCESS	GO_RIBONUCLEOSIDE_CATABOLIC_PROCESS		20	0.538576	1.43869	0.0621849	0.114876	1	1646	tags=35%, list=8%, signal=38%
GO_SYNAPTIC_VESICLE_PRIMING	GO_SYNAPTIC_VESICLE_PRIMING		16	0.564171	1.43851	0.0658784	0.114895	1	6040	tags=63%, list=28%, signal=87%
GO_REGULATION_OF_TRANSMEMBRANE_TRANSPORT	GO_REGULATION_OF_TRANSMEMBRANE_TRANSPORT		490	0.334963	1.43779	0	0.115441	1	4953	tags=33%, list=23%, signal=42%
GO_DEVELOPMENTAL_CELL_GROWTH	GO_DEVELOPMENTAL_CELL_GROWTH		203	0.36153	1.43724	0.00788436	0.115794	1	5124	tags=38%, list=24%, signal=49%
GO_NEGATIVE_REGULATION_OF_CELL_CELL_ADHESION	GO_NEGATIVE_REGULATION_OF_CELL_CELL_ADHESION		147	0.378187	1.43692	0.00276625	0.115932	1	2889	tags=24%, list=13%, signal=28%
GO_REGULATION_OF_T_CELL_MEDIATED_CYTOTOXICITY	GO_REGULATION_OF_T_CELL_MEDIATED_CYTOTOXICITY		26	0.490305	1.43661	0.0543657	0.116072	1	3779	tags=38%, list=18%, signal=47%
GO_PHOSPHATIDYLINOSITOL_3_KINASE_SIGNALING	GO_PHOSPHATIDYLINOSITOL_3_KINASE_SIGNALING		137	0.381474	1.43645	0.0184697	0.116078	1	3947	tags=28%, list=18%, signal=34%
GO_CRANIAL_SKELETAL_SYSTEM_DEVELOPMENT	GO_CRANIAL_SKELETAL_SYSTEM_DEVELOPMENT		59	0.428179	1.43618	0.0410334	0.11616	1	3174	tags=32%, list=15%, signal=38%
GO_PATHWAY_RESTRICTED_SMAD_PROTEIN_PHOSPHORYLATION	GO_PATHWAY_RESTRICTED_SMAD_PROTEIN_PHOSPHORYLATION		57	0.430447	1.43616	0.029985	0.116044	1	2723	tags=28%, list=13%, signal=32%
GO_EPITHELIAL_CELL_DIFFERENTIATION_INVOLVED_IN_KIDNEY_DEVELOPMENT	GO_EPITHELIAL_CELL_DIFFERENTIATION_INVOLVED_IN_KIDNEY_DEVELOPMENT		43	0.455951	1.4358	0.0377049	0.116216	1	2069	tags=26%, list=10%, signal=28%
GO_POSITIVE_REGULATION_OF_IMMUNE_EFFECTOR_PROCESS	GO_POSITIVE_REGULATION_OF_IMMUNE_EFFECTOR_PROCESS		187	0.364635	1.43528	0.00409277	0.116524	1	2932	tags=26%, list=14%, signal=30%
GO_NEGATIVE_REGULATION_OF_MUSCLE_HYPERTROPHY	GO_NEGATIVE_REGULATION_OF_MUSCLE_HYPERTROPHY		26	0.501083	1.43526	0.0558292	0.116396	1	2592	tags=27%, list=12%, signal=31%
GO_EYE_PHOTORECEPTOR_CELL_DIFFERENTIATION	GO_EYE_PHOTORECEPTOR_CELL_DIFFERENTIATION		40	0.466678	1.4352	0.0358891	0.116325	1	2760	tags=25%, list=13%, signal=29%
GO_POSITIVE_REGULATION_OF_SMOOTH_MUSCLE_CELL_PROLIFERATION	GO_POSITIVE_REGULATION_OF_SMOOTH_MUSCLE_CELL_PROLIFERATION		80	0.405356	1.43515	0.0255255	0.116216	1	3525	tags=33%, list=16%, signal=39%
GO_CARDIAC_VENTRICLE_DEVELOPMENT	GO_CARDIAC_VENTRICLE_DEVELOPMENT		118	0.382893	1.43515	0.0145985	0.116092	1	2760	tags=24%, list=13%, signal=27%
GO_REGULATION_OF_RECEPTOR_MEDIATED_ENDOCYTOSIS	GO_REGULATION_OF_RECEPTOR_MEDIATED_ENDOCYTOSIS		87	0.399191	1.43467	0.0198171	0.116387	1	4741	tags=38%, list=22%, signal=48%
GO_MAMMARY_GLAND_EPITHELIAL_CELL_DIFFERENTIATION	GO_MAMMARY_GLAND_EPITHELIAL_CELL_DIFFERENTIATION		17	0.564265	1.43448	0.0810811	0.116384	1	2579	tags=41%, list=12%, signal=47%
GO_AMYLOID_BETA_FORMATION	GO_AMYLOID_BETA_FORMATION		28	0.508579	1.4344	0.0455312	0.116323	1	3788	tags=36%, list=18%, signal=43%
GO_MACROPHAGE_MIGRATION	GO_MACROPHAGE_MIGRATION		43	0.457462	1.43377	0.0448916	0.116713	1	3938	tags=37%, list=18%, signal=45%
GO_NEGATIVE_REGULATION_OF_CALCINEURIN_MEDIATED_SIGNALING	GO_NEGATIVE_REGULATION_OF_CALCINEURIN_MEDIATED_SIGNALING		15	0.576575	1.43343	0.0670194	0.116836	1	3450	tags=47%, list=16%, signal=56%
GO_REGULATION_OF_CELL_ADHESION_MEDIATED_BY_INTEGRIN	GO_REGULATION_OF_CELL_ADHESION_MEDIATED_BY_INTEGRIN		41	0.45842	1.43219	0.0398724	0.117853	1	3257	tags=34%, list=15%, signal=40%
GO_RESPONSE_TO_AMYLOID_BETA	GO_RESPONSE_TO_AMYLOID_BETA		38	0.468627	1.43189	0.0446571	0.117974	1	3816	tags=34%, list=18%, signal=42%
GO_MEMORY	GO_MEMORY		106	0.393627	1.4315	0.0115274	0.118189	1	5547	tags=47%, list=26%, signal=63%
GO_BILE_ACID_METABOLIC_PROCESS	GO_BILE_ACID_METABOLIC_PROCESS		41	0.466537	1.43147	0.0396196	0.118085	1	3718	tags=46%, list=17%, signal=56%
GO_ADENYLATE_CYCLASE_INHIBITING_G_PROTEIN_COUPLED_RECEPTOR_SIGNALING_PATHWAY	GO_ADENYLATE_CYCLASE_INHIBITING_G_PROTEIN_COUPLED_RECEPTOR_SIGNALING_PATHWAY		66	0.416823	1.43113	0.0278184	0.118241	1	1494	tags=17%, list=7%, signal=18%
GO_ENDOPLASMIC_RETICULUM_MANNOSE_TRIMMING	GO_ENDOPLASMIC_RETICULUM_MANNOSE_TRIMMING		16	0.565641	1.431	0.0655462	0.118215	1	5543	tags=69%, list=26%, signal=93%
GO_REGULATION_OF_SMOOTH_MUSCLE_CONTRACTION	GO_REGULATION_OF_SMOOTH_MUSCLE_CONTRACTION		55	0.429771	1.4308	0.0442748	0.118228	1	4793	tags=36%, list=22%, signal=47%
GO_SENSORY_PERCEPTION_OF_PAIN	GO_SENSORY_PERCEPTION_OF_PAIN		88	0.400882	1.43058	0.020202	0.11827	1	5685	tags=47%, list=26%, signal=63%
GO_INTRACELLULAR_LIPID_TRANSPORT	GO_INTRACELLULAR_LIPID_TRANSPORT		39	0.463464	1.43055	0.0429936	0.118159	1	4030	tags=41%, list=19%, signal=50%
GO_REGULATION_OF_HAIR_FOLLICLE_DEVELOPMENT	GO_REGULATION_OF_HAIR_FOLLICLE_DEVELOPMENT		18	0.551468	1.43045	0.0561224	0.118106	1	1225	tags=28%, list=6%, signal=29%
GO_CELLULAR_RESPONSE_TO_PROSTAGLANDIN_E_STIMULUS	GO_CELLULAR_RESPONSE_TO_PROSTAGLANDIN_E_STIMULUS		16	0.561075	1.42833	0.0655172	0.119926	1	4150	tags=56%, list=19%, signal=70%
GO_REGULATION_OF_CELL_MORPHOGENESIS	GO_REGULATION_OF_CELL_MORPHOGENESIS		456	0.334875	1.42831	0	0.119808	1	4931	tags=34%, list=23%, signal=43%
GO_PHOSPHOLIPID_CATABOLIC_PROCESS	GO_PHOSPHOLIPID_CATABOLIC_PROCESS		35	0.461285	1.42822	0.0435484	0.119752	1	3366	tags=37%, list=16%, signal=44%
GO_PROTEIN_TARGETING_TO_VACUOLE	GO_PROTEIN_TARGETING_TO_VACUOLE		35	0.468571	1.42798	0.0533118	0.119853	1	3403	tags=31%, list=16%, signal=37%
GO_REGULATION_OF_SYNAPSE_ASSEMBLY	GO_REGULATION_OF_SYNAPSE_ASSEMBLY		100	0.392175	1.42743	0.0176211	0.120261	1	2846	tags=26%, list=13%, signal=30%
GO_POSITIVE_REGULATION_OF_NOTCH_SIGNALING_PATHWAY	GO_POSITIVE_REGULATION_OF_NOTCH_SIGNALING_PATHWAY		46	0.442459	1.42666	0.0262751	0.120821	1	5148	tags=46%, list=24%, signal=60%
GO_RESPONSE_TO_NUTRIENT	GO_RESPONSE_TO_NUTRIENT		199	0.363237	1.42602	0.00550206	0.121233	1	5685	tags=39%, list=26%, signal=52%
GO_POSITIVE_REGULATION_OF_NEURON_DIFFERENTIATION	GO_POSITIVE_REGULATION_OF_NEURON_DIFFERENTIATION		339	0.342973	1.42601	0	0.121103	1	3029	tags=24%, list=14%, signal=28%
GO_NEGATIVE_REGULATION_OF_PEPTIDASE_ACTIVITY	GO_NEGATIVE_REGULATION_OF_PEPTIDASE_ACTIVITY		198	0.359304	1.42594	0.00262123	0.12103	1	4327	tags=34%, list=20%, signal=42%
GO_ORGANIC_ACID_CATABOLIC_PROCESS	GO_ORGANIC_ACID_CATABOLIC_PROCESS		235	0.353505	1.42582	0.00399467	0.121022	1	4392	tags=32%, list=20%, signal=40%
GO_PROTEIN_KINASE_C_ACTIVATING_G_PROTEIN_COUPLED_RECEPTOR_SIGNALING_PATHWAY	GO_PROTEIN_KINASE_C_ACTIVATING_G_PROTEIN_COUPLED_RECEPTOR_SIGNALING_PATHWAY		25	0.504035	1.4258	0.0488215	0.120896	1	5896	tags=56%, list=27%, signal=77%
GO_CARDIAC_CHAMBER_DEVELOPMENT	GO_CARDIAC_CHAMBER_DEVELOPMENT		158	0.370748	1.42579	0.00818554	0.120766	1	2760	tags=22%, list=13%, signal=25%
GO_CYTOSOLIC_TRANSPORT	GO_CYTOSOLIC_TRANSPORT		153	0.371211	1.42519	0.00554785	0.121169	1	6589	tags=46%, list=31%, signal=65%
GO_NEGATIVE_REGULATION_OF_PEPTIDE_HORMONE_SECRETION	GO_NEGATIVE_REGULATION_OF_PEPTIDE_HORMONE_SECRETION		42	0.453124	1.42515	0.0429043	0.121074	1	5269	tags=38%, list=24%, signal=50%
GO_POSITIVE_REGULATION_OF_ANTIGEN_RECEPTOR_MEDIATED_SIGNALING_PATHWAY	GO_POSITIVE_REGULATION_OF_ANTIGEN_RECEPTOR_MEDIATED_SIGNALING_PATHWAY		19	0.538728	1.4251	0.0745234	0.120993	1	2852	tags=37%, list=13%, signal=42%
GO_MEMBRANE_LIPID_METABOLIC_PROCESS	GO_MEMBRANE_LIPID_METABOLIC_PROCESS		194	0.363392	1.42451	0.00519481	0.121421	1	3674	tags=28%, list=17%, signal=33%
GO_POSITIVE_REGULATION_OF_G_PROTEIN_COUPLED_RECEPTOR_SIGNALING_PATHWAY	GO_POSITIVE_REGULATION_OF_G_PROTEIN_COUPLED_RECEPTOR_SIGNALING_PATHWAY		27	0.49632	1.4244	0.0623946	0.121388	1	5161	tags=44%, list=24%, signal=58%
GO_CEREBELLAR_CORTEX_FORMATION	GO_CEREBELLAR_CORTEX_FORMATION		19	0.53917	1.42409	0.0748752	0.121548	1	4366	tags=42%, list=20%, signal=53%
GO_SMOOTHENED_SIGNALING_PATHWAY	GO_SMOOTHENED_SIGNALING_PATHWAY		128	0.382435	1.42407	0.00848656	0.121438	1	4540	tags=27%, list=21%, signal=34%
GO_GROWTH_PLATE_CARTILAGE_DEVELOPMENT	GO_GROWTH_PLATE_CARTILAGE_DEVELOPMENT		35	0.470051	1.42399	0.0486224	0.121377	1	4560	tags=43%, list=21%, signal=54%
GO_BLOOD_VESSEL_ENDOTHELIAL_CELL_PROLIFERATION_INVOLVED_IN_SPROUTING_ANGIOGENESIS	GO_BLOOD_VESSEL_ENDOTHELIAL_CELL_PROLIFERATION_INVOLVED_IN_SPROUTING_ANGIOGENESIS		18	0.551672	1.42389	0.0731707	0.121342	1	4598	tags=61%, list=21%, signal=78%
GO_POSITIVE_REGULATION_OF_CYTOKINE_PRODUCTION_INVOLVED_IN_IMMUNE_RESPONSE	GO_POSITIVE_REGULATION_OF_CYTOKINE_PRODUCTION_INVOLVED_IN_IMMUNE_RESPONSE		48	0.444379	1.42379	0.0449251	0.121283	1	2889	tags=33%, list=13%, signal=38%
GO_POSITIVE_REGULATION_OF_LIPID_METABOLIC_PROCESS	GO_POSITIVE_REGULATION_OF_LIPID_METABOLIC_PROCESS		119	0.382282	1.42375	0.0140449	0.121191	1	3935	tags=31%, list=18%, signal=38%
GO_ENDOSOME_TRANSPORT_VIA_MULTIVESICULAR_BODY_SORTING_PATHWAY	GO_ENDOSOME_TRANSPORT_VIA_MULTIVESICULAR_BODY_SORTING_PATHWAY		24	0.519242	1.42365	0.0708402	0.121181	1	3489	tags=46%, list=16%, signal=55%
GO_CELLULAR_RESPONSE_TO_AMINO_ACID_STIMULUS	GO_CELLULAR_RESPONSE_TO_AMINO_ACID_STIMULUS		65	0.4201	1.4222	0.0312966	0.122283	1	3556	tags=40%, list=17%, signal=48%
GO_PLASMA_MEMBRANE_TUBULATION	GO_PLASMA_MEMBRANE_TUBULATION		22	0.525417	1.42182	0.0823529	0.122504	1	3100	tags=32%, list=14%, signal=37%
GO_POSITIVE_REGULATION_OF_ENDOTHELIAL_CELL_PROLIFERATION	GO_POSITIVE_REGULATION_OF_ENDOTHELIAL_CELL_PROLIFERATION		82	0.405444	1.42173	0.0149254	0.122442	1	5239	tags=49%, list=24%, signal=64%
GO_NEGATIVE_REGULATION_OF_CELL_DEVELOPMENT	GO_NEGATIVE_REGULATION_OF_CELL_DEVELOPMENT		302	0.345527	1.42172	0.00125156	0.12231	1	3080	tags=24%, list=14%, signal=27%
GO_T_CELL_PROLIFERATION	GO_T_CELL_PROLIFERATION		157	0.36744	1.42157	0.00280112	0.122301	1	2932	tags=25%, list=14%, signal=29%
GO_FIBROBLAST_PROLIFERATION	GO_FIBROBLAST_PROLIFERATION		79	0.403157	1.42154	0.0229709	0.122201	1	4150	tags=37%, list=19%, signal=45%
GO_CARDIAC_VENTRICLE_MORPHOGENESIS	GO_CARDIAC_VENTRICLE_MORPHOGENESIS		66	0.417261	1.42069	0.0335463	0.122864	1	2647	tags=24%, list=12%, signal=28%
GO_PROTEIN_LOCALIZATION_TO_VACUOLE	GO_PROTEIN_LOCALIZATION_TO_VACUOLE		60	0.419772	1.42056	0.0352221	0.122855	1	5023	tags=38%, list=23%, signal=50%
GO_RENAL_FILTRATION	GO_RENAL_FILTRATION		17	0.547362	1.42025	0.0739496	0.12302	1	3128	tags=47%, list=15%, signal=55%
GO_RESPIRATORY_SYSTEM_DEVELOPMENT	GO_RESPIRATORY_SYSTEM_DEVELOPMENT		189	0.359746	1.41999	0.0178082	0.123123	1	3683	tags=25%, list=17%, signal=30%
GO_MONOSACCHARIDE_METABOLIC_PROCESS	GO_MONOSACCHARIDE_METABOLIC_PROCESS		145	0.370856	1.41881	0.0140845	0.124147	1	4357	tags=32%, list=20%, signal=40%
GO_ACTIVIN_RECEPTOR_SIGNALING_PATHWAY	GO_ACTIVIN_RECEPTOR_SIGNALING_PATHWAY		34	0.472229	1.41865	0.0556492	0.124168	1	2574	tags=29%, list=12%, signal=33%
GO_NEGATIVE_REGULATION_OF_CELL_GROWTH	GO_NEGATIVE_REGULATION_OF_CELL_GROWTH		169	0.368646	1.41795	0.00651042	0.12469	1	4609	tags=39%, list=21%, signal=49%
GO_ACTIVATION_OF_MAPKK_ACTIVITY	GO_ACTIVATION_OF_MAPKK_ACTIVITY		51	0.436078	1.41773	0.0372671	0.124768	1	5328	tags=45%, list=25%, signal=60%
GO_BRANCH_ELONGATION_OF_AN_EPITHELIUM	GO_BRANCH_ELONGATION_OF_AN_EPITHELIUM		19	0.533896	1.41758	0.0716667	0.124761	1	1050	tags=26%, list=5%, signal=28%
GO_CALCIUM_ION_TRANSMEMBRANE_TRANSPORT	GO_CALCIUM_ION_TRANSMEMBRANE_TRANSPORT		277	0.346338	1.41726	0.00252525	0.124924	1	4995	tags=39%, list=23%, signal=51%
GO_DENDRITE_MORPHOGENESIS	GO_DENDRITE_MORPHOGENESIS		135	0.376131	1.41726	0.0113475	0.124799	1	2436	tags=23%, list=11%, signal=26%
GO_CELL_DIFFERENTIATION_INVOLVED_IN_KIDNEY_DEVELOPMENT	GO_CELL_DIFFERENTIATION_INVOLVED_IN_KIDNEY_DEVELOPMENT		53	0.426126	1.41704	0.0354391	0.12487	1	2069	tags=25%, list=10%, signal=27%
GO_REGULATION_OF_MUSCLE_ADAPTATION	GO_REGULATION_OF_MUSCLE_ADAPTATION		81	0.396697	1.41646	0.0176471	0.125237	1	2745	tags=22%, list=13%, signal=25%
GO_NOTOCHORD_DEVELOPMENT	GO_NOTOCHORD_DEVELOPMENT		16	0.550554	1.41606	0.0758377	0.12552	1	5355	tags=56%, list=25%, signal=75%
GO_REGULATION_OF_MONOCYTE_CHEMOTAXIS	GO_REGULATION_OF_MONOCYTE_CHEMOTAXIS		22	0.513642	1.41595	0.066335	0.125501	1	2849	tags=36%, list=13%, signal=42%
GO_RENAL_SYSTEM_PROCESS_INVOLVED_IN_REGULATION_OF_SYSTEMIC_ARTERIAL_BLOOD_PRESSURE	GO_RENAL_SYSTEM_PROCESS_INVOLVED_IN_REGULATION_OF_SYSTEMIC_ARTERIAL_BLOOD_PRESSURE		20	0.526373	1.41529	0.0707071	0.125971	1	4989	tags=65%, list=23%, signal=85%
GO_REGULATION_OF_PROTEIN_DEACETYLATION	GO_REGULATION_OF_PROTEIN_DEACETYLATION		39	0.458844	1.41526	0.0542265	0.125853	1	3161	tags=28%, list=15%, signal=33%
GO_DENDRITIC_SPINE_DEVELOPMENT	GO_DENDRITIC_SPINE_DEVELOPMENT		91	0.39644	1.41523	0.0177253	0.125742	1	4233	tags=31%, list=20%, signal=38%
GO_REGULATION_OF_RESPONSE_TO_DRUG	GO_REGULATION_OF_RESPONSE_TO_DRUG		78	0.403843	1.41445	0.0247813	0.126322	1	5264	tags=40%, list=24%, signal=52%
GO_POSITIVE_REGULATION_OF_KIDNEY_DEVELOPMENT	GO_POSITIVE_REGULATION_OF_KIDNEY_DEVELOPMENT		39	0.457454	1.41423	0.0546358	0.126396	1	3470	tags=33%, list=16%, signal=40%
GO_NEGATIVE_REGULATION_OF_NEURON_DIFFERENTIATION	GO_NEGATIVE_REGULATION_OF_NEURON_DIFFERENTIATION		208	0.358194	1.41396	0.00521512	0.126498	1	3363	tags=26%, list=16%, signal=31%
GO_RESPONSE_TO_MOLECULE_OF_BACTERIAL_ORIGIN	GO_RESPONSE_TO_MOLECULE_OF_BACTERIAL_ORIGIN		294	0.342853	1.41352	0.00372208	0.126794	1	4575	tags=30%, list=21%, signal=37%
GO_POSITIVE_REGULATION_OF_STEROID_BIOSYNTHETIC_PROCESS	GO_POSITIVE_REGULATION_OF_STEROID_BIOSYNTHETIC_PROCESS		15	0.562137	1.41352	0.0787671	0.12666	1	2239	tags=33%, list=10%, signal=37%
GO_NEGATIVE_REGULATION_OF_AMINE_TRANSPORT	GO_NEGATIVE_REGULATION_OF_AMINE_TRANSPORT		20	0.523154	1.41349	0.0830565	0.126546	1	2586	tags=30%, list=12%, signal=34%
GO_KERATINOCYTE_PROLIFERATION	GO_KERATINOCYTE_PROLIFERATION		36	0.458989	1.41343	0.0568182	0.126468	1	6484	tags=56%, list=30%, signal=79%
GO_POSITIVE_REGULATION_OF_DEFENSE_RESPONSE_TO_VIRUS_BY_HOST	GO_POSITIVE_REGULATION_OF_DEFENSE_RESPONSE_TO_VIRUS_BY_HOST		22	0.511785	1.41247	0.0631229	0.127207	1	3661	tags=36%, list=17%, signal=44%
GO_REGULATION_OF_LEUKOCYTE_MEDIATED_IMMUNITY	GO_REGULATION_OF_LEUKOCYTE_MEDIATED_IMMUNITY		179	0.363667	1.41234	0.00805369	0.1272	1	3785	tags=31%, list=18%, signal=38%
GO_SENSORY_PERCEPTION_OF_MECHANICAL_STIMULUS	GO_SENSORY_PERCEPTION_OF_MECHANICAL_STIMULUS		148	0.364873	1.41208	0.022409	0.127308	1	4144	tags=28%, list=19%, signal=34%
GO_POSITIVE_REGULATION_OF_LEUKOCYTE_MEDIATED_IMMUNITY	GO_POSITIVE_REGULATION_OF_LEUKOCYTE_MEDIATED_IMMUNITY		117	0.380311	1.4119	0.0253731	0.127345	1	2889	tags=29%, list=13%, signal=33%
GO_SEMAPHORIN_PLEXIN_SIGNALING_PATHWAY	GO_SEMAPHORIN_PLEXIN_SIGNALING_PATHWAY		40	0.448464	1.41106	0.0634146	0.127995	1	4504	tags=45%, list=21%, signal=57%
GO_NEGATIVE_REGULATION_OF_PROTEIN_LOCALIZATION_TO_CELL_PERIPHERY	GO_NEGATIVE_REGULATION_OF_PROTEIN_LOCALIZATION_TO_CELL_PERIPHERY		23	0.518103	1.41093	0.0633333	0.127975	1	4611	tags=48%, list=21%, signal=61%
GO_REGULATION_OF_AUTOPHAGOSOME_ASSEMBLY	GO_REGULATION_OF_AUTOPHAGOSOME_ASSEMBLY		34	0.46772	1.41088	0.0531732	0.127887	1	5769	tags=50%, list=27%, signal=68%
GO_CELLULAR_RESPONSE_TO_PH	GO_CELLULAR_RESPONSE_TO_PH		18	0.555604	1.41078	0.0797963	0.127856	1	5529	tags=56%, list=26%, signal=75%
GO_ENDOCRINE_PROCESS	GO_ENDOCRINE_PROCESS		69	0.409034	1.41067	0.0319635	0.127836	1	6337	tags=51%, list=29%, signal=72%
GO_HEXOSE_CATABOLIC_PROCESS	GO_HEXOSE_CATABOLIC_PROCESS		31	0.475509	1.41038	0.0561056	0.127964	1	3579	tags=39%, list=17%, signal=46%
GO_HUMORAL_IMMUNE_RESPONSE	GO_HUMORAL_IMMUNE_RESPONSE		183	0.3563	1.41031	0.00690608	0.127889	1	3153	tags=22%, list=15%, signal=26%
GO_REGULATION_OF_CAMP_DEPENDENT_PROTEIN_KINASE_ACTIVITY	GO_REGULATION_OF_CAMP_DEPENDENT_PROTEIN_KINASE_ACTIVITY		16	0.570945	1.41017	0.0694915	0.1279	1	2197	tags=38%, list=10%, signal=42%
GO_MONONUCLEAR_CELL_MIGRATION	GO_MONONUCLEAR_CELL_MIGRATION		64	0.421575	1.4092	0.033675	0.128648	1	3518	tags=36%, list=16%, signal=43%
GO_REGULATION_OF_ANATOMICAL_STRUCTURE_SIZE	GO_REGULATION_OF_ANATOMICAL_STRUCTURE_SIZE		457	0.331602	1.40871	0.00115607	0.128997	1	4892	tags=32%, list=23%, signal=41%
GO_ESTABLISHMENT_OF_EPITHELIAL_CELL_POLARITY	GO_ESTABLISHMENT_OF_EPITHELIAL_CELL_POLARITY		28	0.494713	1.40867	0.0662139	0.128894	1	729	tags=14%, list=3%, signal=15%
GO_NAD_BIOSYNTHETIC_PROCESS	GO_NAD_BIOSYNTHETIC_PROCESS		26	0.500802	1.40866	0.0695364	0.128765	1	5685	tags=46%, list=26%, signal=63%
GO_REGULATION_OF_MUSCLE_CELL_DIFFERENTIATION	GO_REGULATION_OF_MUSCLE_CELL_DIFFERENTIATION		138	0.370194	1.4086	0.0168303	0.128674	1	2100	tags=18%, list=10%, signal=20%
GO_MONOVALENT_INORGANIC_CATION_HOMEOSTASIS	GO_MONOVALENT_INORGANIC_CATION_HOMEOSTASIS		139	0.368553	1.40819	0.0141643	0.128913	1	4749	tags=37%, list=22%, signal=48%
GO_RESPONSE_TO_STIMULUS_INVOLVED_IN_REGULATION_OF_MUSCLE_ADAPTATION	GO_RESPONSE_TO_STIMULUS_INVOLVED_IN_REGULATION_OF_MUSCLE_ADAPTATION		15	0.566771	1.40816	0.079258	0.128802	1	3193	tags=27%, list=15%, signal=31%
GO_MACROPHAGE_DIFFERENTIATION	GO_MACROPHAGE_DIFFERENTIATION		38	0.459047	1.40813	0.0444079	0.128693	1	3042	tags=39%, list=14%, signal=46%
GO_REGULATION_OF_RYANODINE_SENSITIVE_CALCIUM_RELEASE_CHANNEL_ACTIVITY	GO_REGULATION_OF_RYANODINE_SENSITIVE_CALCIUM_RELEASE_CHANNEL_ACTIVITY		26	0.49738	1.40807	0.0651466	0.128632	1	4946	tags=54%, list=23%, signal=70%
GO_KIDNEY_MORPHOGENESIS	GO_KIDNEY_MORPHOGENESIS		89	0.389603	1.40796	0.0234261	0.128597	1	1421	tags=17%, list=7%, signal=18%
GO_EMBRYO_IMPLANTATION	GO_EMBRYO_IMPLANTATION		43	0.446941	1.40782	0.0423862	0.128592	1	1731	tags=26%, list=8%, signal=28%
GO_RESPONSE_TO_XENOBIOTIC_STIMULUS	GO_RESPONSE_TO_XENOBIOTIC_STIMULUS		247	0.342706	1.40669	0.00262812	0.129532	1	5997	tags=42%, list=28%, signal=57%
GO_AMEBOIDAL_TYPE_CELL_MIGRATION	GO_AMEBOIDAL_TYPE_CELL_MIGRATION		360	0.335747	1.40663	0.00373134	0.129444	1	3193	tags=24%, list=15%, signal=28%
GO_PROTEIN_OXIDATION	GO_PROTEIN_OXIDATION		15	0.561869	1.40612	0.0865052	0.129786	1	1111	tags=20%, list=5%, signal=21%
GO_NEGATIVE_REGULATION_OF_CALCIUM_ION_TRANSPORT_INTO_CYTOSOL	GO_NEGATIVE_REGULATION_OF_CALCIUM_ION_TRANSPORT_INTO_CYTOSOL		17	0.544808	1.40606	0.109185	0.129712	1	4946	tags=59%, list=23%, signal=76%
GO_REGULATION_OF_NEURON_MIGRATION	GO_REGULATION_OF_NEURON_MIGRATION		36	0.459754	1.40561	0.0541872	0.129979	1	2449	tags=25%, list=11%, signal=28%
GO_PEPTIDE_METABOLIC_PROCESS	GO_PEPTIDE_METABOLIC_PROCESS		98	0.389195	1.40492	0.0196375	0.130528	1	5124	tags=40%, list=24%, signal=52%
GO_MAMMARY_GLAND_ALVEOLUS_DEVELOPMENT	GO_MAMMARY_GLAND_ALVEOLUS_DEVELOPMENT		18	0.53175	1.40443	0.0740741	0.130868	1	1943	tags=39%, list=9%, signal=43%
GO_PROSTATE_GLAND_MORPHOGENESIS	GO_PROSTATE_GLAND_MORPHOGENESIS		27	0.496142	1.40406	0.0629252	0.131096	1	3174	tags=37%, list=15%, signal=43%
GO_REGULATION_OF_DENDRITE_DEVELOPMENT	GO_REGULATION_OF_DENDRITE_DEVELOPMENT		139	0.370624	1.40393	0.0112045	0.131099	1	2432	tags=21%, list=11%, signal=23%
GO_COGNITION	GO_COGNITION		263	0.344956	1.40388	0.00773196	0.131004	1	3876	tags=30%, list=18%, signal=36%
GO_TRANSMISSION_OF_NERVE_IMPULSE	GO_TRANSMISSION_OF_NERVE_IMPULSE		59	0.422049	1.4037	0.0445468	0.131023	1	7193	tags=51%, list=33%, signal=76%
GO_EXPORT_ACROSS_PLASMA_MEMBRANE	GO_EXPORT_ACROSS_PLASMA_MEMBRANE		28	0.489214	1.40368	0.0586265	0.130909	1	2082	tags=18%, list=10%, signal=20%
GO_NEGATIVE_REGULATION_OF_PROTEIN_LOCALIZATION_TO_NUCLEUS	GO_NEGATIVE_REGULATION_OF_PROTEIN_LOCALIZATION_TO_NUCLEUS		24	0.513335	1.40335	0.0836237	0.131118	1	5025	tags=42%, list=23%, signal=54%
GO_REGULATION_OF_NEUROTRANSMITTER_LEVELS	GO_REGULATION_OF_NEUROTRANSMITTER_LEVELS		301	0.341464	1.40322	0.00380228	0.131109	1	5529	tags=38%, list=26%, signal=50%
GO_REGULATION_OF_CELL_MATRIX_ADHESION	GO_REGULATION_OF_CELL_MATRIX_ADHESION		109	0.377127	1.4029	0.0302158	0.131279	1	5123	tags=36%, list=24%, signal=47%
GO_POSITIVE_REGULATION_OF_PEPTIDE_HORMONE_SECRETION	GO_POSITIVE_REGULATION_OF_PEPTIDE_HORMONE_SECRETION		82	0.396648	1.40207	0.0257576	0.131911	1	3892	tags=32%, list=18%, signal=39%
GO_POSITIVE_REGULATION_OF_CELL_DEVELOPMENT	GO_POSITIVE_REGULATION_OF_CELL_DEVELOPMENT		489	0.32951	1.40206	0	0.131781	1	3193	tags=25%, list=15%, signal=29%
GO_REGULATION_OF_T_CELL_APOPTOTIC_PROCESS	GO_REGULATION_OF_T_CELL_APOPTOTIC_PROCESS		29	0.481101	1.40205	0.066778	0.13165	1	2326	tags=28%, list=11%, signal=31%
GO_NEGATIVE_REGULATION_OF_TOLL_LIKE_RECEPTOR_SIGNALING_PATHWAY	GO_NEGATIVE_REGULATION_OF_TOLL_LIKE_RECEPTOR_SIGNALING_PATHWAY		32	0.472757	1.4018	0.0730519	0.131762	1	2012	tags=25%, list=9%, signal=28%
GO_METANEPHROS_DEVELOPMENT	GO_METANEPHROS_DEVELOPMENT		84	0.393541	1.40149	0.04	0.131923	1	2343	tags=19%, list=11%, signal=21%
GO_KIDNEY_EPITHELIUM_DEVELOPMENT	GO_KIDNEY_EPITHELIUM_DEVELOPMENT		130	0.370012	1.40062	0.0262069	0.132623	1	2162	tags=20%, list=10%, signal=22%
GO_NEGATIVE_REGULATION_OF_NEUROTRANSMITTER_TRANSPORT	GO_NEGATIVE_REGULATION_OF_NEUROTRANSMITTER_TRANSPORT		21	0.515145	1.40032	0.0762987	0.132774	1	6929	tags=67%, list=32%, signal=98%
GO_CELL_COMMUNICATION_BY_ELECTRICAL_COUPLING	GO_CELL_COMMUNICATION_BY_ELECTRICAL_COUPLING		27	0.492225	1.40021	0.0670103	0.132736	1	4258	tags=52%, list=20%, signal=65%
GO_SENSORY_ORGAN_MORPHOGENESIS	GO_SENSORY_ORGAN_MORPHOGENESIS		229	0.347869	1.39993	0.00131406	0.132847	1	3730	tags=25%, list=17%, signal=30%
GO_CELLULAR_RESPONSE_TO_VITAMIN	GO_CELLULAR_RESPONSE_TO_VITAMIN		28	0.481969	1.3999	0.0714286	0.132738	1	1226	tags=25%, list=6%, signal=26%
GO_INNER_EAR_AUDITORY_RECEPTOR_CELL_DIFFERENTIATION	GO_INNER_EAR_AUDITORY_RECEPTOR_CELL_DIFFERENTIATION		29	0.485623	1.39959	0.0698413	0.132884	1	3728	tags=31%, list=17%, signal=37%
GO_RESPONSE_TO_AMINE	GO_RESPONSE_TO_AMINE		40	0.44951	1.39957	0.0523732	0.132762	1	2198	tags=25%, list=10%, signal=28%
GO_CELLULAR_RESPONSE_TO_OSMOTIC_STRESS	GO_CELLULAR_RESPONSE_TO_OSMOTIC_STRESS		35	0.459109	1.39901	0.0530421	0.133178	1	3138	tags=40%, list=15%, signal=47%
GO_REGULATION_OF_PHOSPHATIDYLINOSITOL_3_KINASE_SIGNALING	GO_REGULATION_OF_PHOSPHATIDYLINOSITOL_3_KINASE_SIGNALING		115	0.377845	1.39846	0.0259209	0.133601	1	3947	tags=28%, list=18%, signal=34%
GO_VASCULAR_PROCESS_IN_CIRCULATORY_SYSTEM	GO_VASCULAR_PROCESS_IN_CIRCULATORY_SYSTEM		137	0.372358	1.39833	0.0210084	0.133583	1	6205	tags=42%, list=29%, signal=59%
GO_POTASSIUM_ION_TRANSPORT	GO_POTASSIUM_ION_TRANSPORT		200	0.351893	1.39827	0.00788436	0.133511	1	5123	tags=34%, list=24%, signal=44%
GO_NEGATIVE_REGULATION_OF_INTRACELLULAR_SIGNAL_TRANSDUCTION	GO_NEGATIVE_REGULATION_OF_INTRACELLULAR_SIGNAL_TRANSDUCTION		470	0.330635	1.39781	0	0.133801	1	3616	tags=25%, list=17%, signal=29%
GO_POSITIVE_REGULATION_OF_TRANSPORTER_ACTIVITY	GO_POSITIVE_REGULATION_OF_TRANSPORTER_ACTIVITY		96	0.385383	1.39775	0.0319303	0.133741	1	4911	tags=35%, list=23%, signal=46%
GO_REGULATION_OF_CALCIUM_ION_TRANSMEMBRANE_TRANSPORTER_ACTIVITY	GO_REGULATION_OF_CALCIUM_ION_TRANSMEMBRANE_TRANSPORTER_ACTIVITY		81	0.398202	1.39762	0.0236686	0.13374	1	4946	tags=43%, list=23%, signal=56%
GO_DOPAMINE_TRANSPORT	GO_DOPAMINE_TRANSPORT		41	0.45415	1.3975	0.0452342	0.133727	1	5203	tags=37%, list=24%, signal=48%
GO_REGULATION_OF_MEMBRANE_POTENTIAL	GO_REGULATION_OF_MEMBRANE_POTENTIAL		383	0.332259	1.39718	0.002457	0.133952	1	5026	tags=33%, list=23%, signal=43%
GO_NEURON_MIGRATION	GO_NEURON_MIGRATION		143	0.365858	1.39659	0.0112835	0.134383	1	3046	tags=23%, list=14%, signal=27%
GO_ESTABLISHMENT_OR_MAINTENANCE_OF_MONOPOLAR_CELL_POLARITY	GO_ESTABLISHMENT_OR_MAINTENANCE_OF_MONOPOLAR_CELL_POLARITY		21	0.506934	1.39637	0.0651085	0.134472	1	1767	tags=24%, list=8%, signal=26%
GO_NEGATIVE_REGULATION_OF_ACTIN_FILAMENT_POLYMERIZATION	GO_NEGATIVE_REGULATION_OF_ACTIN_FILAMENT_POLYMERIZATION		55	0.423823	1.39608	0.0383436	0.1346	1	5161	tags=36%, list=24%, signal=48%
GO_PROTEIN_TARGETING_TO_LYSOSOME	GO_PROTEIN_TARGETING_TO_LYSOSOME		21	0.512562	1.39593	0.0761246	0.134615	1	574	tags=19%, list=3%, signal=20%
GO_CELLULAR_RESPONSE_TO_ALCOHOL	GO_CELLULAR_RESPONSE_TO_ALCOHOL		79	0.397522	1.39573	0.0327869	0.13467	1	4150	tags=32%, list=19%, signal=39%
GO_REGULATION_OF_ERBB_SIGNALING_PATHWAY	GO_REGULATION_OF_ERBB_SIGNALING_PATHWAY		86	0.388854	1.39442	0.0319767	0.135803	1	5051	tags=33%, list=23%, signal=42%
GO_NEGATIVE_REGULATION_OF_T_CELL_PROLIFERATION	GO_NEGATIVE_REGULATION_OF_T_CELL_PROLIFERATION		51	0.424752	1.39353	0.0572337	0.136542	1	2889	tags=29%, list=13%, signal=34%
GO_RESPONSE_TO_ALCOHOL	GO_RESPONSE_TO_ALCOHOL		208	0.353061	1.39335	0.00763359	0.13659	1	5568	tags=37%, list=26%, signal=49%
GO_SINGLE_STRANDED_VIRAL_RNA_REPLICATION_VIA_DOUBLE_STRANDED_DNA_INTERMEDIATE	GO_SINGLE_STRANDED_VIRAL_RNA_REPLICATION_VIA_DOUBLE_STRANDED_DNA_INTERMEDIATE		18	0.527497	1.3932	0.0887681	0.136608	1	1646	tags=28%, list=8%, signal=30%
GO_ADAPTIVE_IMMUNE_RESPONSE_BASED_ON_SOMATIC_RECOMBINATION_OF_IMMUNE_RECEPTORS_BUILT_FROM_IMMUNOGLOBULIN_SUPERFAMILY_DOMAINS	GO_ADAPTIVE_IMMUNE_RESPONSE_BASED_ON_SOMATIC_RECOMBINATION_OF_IMMUNE_RECEPTORS_BUILT_FROM_IMMUNOGLOBULIN_SUPERFAMILY_DOMAINS		233	0.344591	1.39279	0.00262123	0.136862	1	2932	tags=24%, list=14%, signal=27%
GO_SEROTONIN_RECEPTOR_SIGNALING_PATHWAY	GO_SEROTONIN_RECEPTOR_SIGNALING_PATHWAY		18	0.53609	1.39273	0.0814558	0.136791	1	1403	tags=17%, list=7%, signal=18%
GO_MYELOID_LEUKOCYTE_DIFFERENTIATION	GO_MYELOID_LEUKOCYTE_DIFFERENTIATION		180	0.356972	1.39209	0.00828729	0.137282	1	3980	tags=28%, list=19%, signal=34%
GO_SEQUESTERING_OF_CALCIUM_ION	GO_SEQUESTERING_OF_CALCIUM_ION		112	0.378909	1.39199	0.0273381	0.137261	1	5584	tags=48%, list=26%, signal=65%
GO_ACYLGLYCEROL_HOMEOSTASIS	GO_ACYLGLYCEROL_HOMEOSTASIS		28	0.47939	1.39163	0.0737018	0.137496	1	3719	tags=36%, list=17%, signal=43%
GO_NUCLEOSIDE_CATABOLIC_PROCESS	GO_NUCLEOSIDE_CATABOLIC_PROCESS		31	0.479942	1.39135	0.0657673	0.137655	1	1646	tags=26%, list=8%, signal=28%
GO_RETROGRADE_TRANSPORT_ENDOSOME_TO_PLASMA_MEMBRANE	GO_RETROGRADE_TRANSPORT_ENDOSOME_TO_PLASMA_MEMBRANE		27	0.484154	1.39027	0.0721312	0.138614	1	4705	tags=41%, list=22%, signal=52%
GO_RESPONSE_TO_IMMOBILIZATION_STRESS	GO_RESPONSE_TO_IMMOBILIZATION_STRESS		25	0.498546	1.39013	0.0732538	0.138627	1	5315	tags=44%, list=25%, signal=58%
GO_ESTABLISHMENT_OF_PROTEIN_LOCALIZATION_TO_PLASMA_MEMBRANE	GO_ESTABLISHMENT_OF_PROTEIN_LOCALIZATION_TO_PLASMA_MEMBRANE		55	0.422331	1.38946	0.0540123	0.139113	1	5325	tags=42%, list=25%, signal=55%
GO_POSITIVE_REGULATION_OF_CHOLESTEROL_EFFLUX	GO_POSITIVE_REGULATION_OF_CHOLESTEROL_EFFLUX		16	0.552252	1.38924	0.0859232	0.139204	1	2377	tags=31%, list=11%, signal=35%
GO_DEVELOPMENTAL_INDUCTION	GO_DEVELOPMENTAL_INDUCTION		30	0.468359	1.38901	0.0601626	0.139292	1	1674	tags=17%, list=8%, signal=18%
GO_POSITIVE_REGULATION_OF_LIPID_BIOSYNTHETIC_PROCESS	GO_POSITIVE_REGULATION_OF_LIPID_BIOSYNTHETIC_PROCESS		67	0.402518	1.38856	0.0414201	0.139618	1	3768	tags=28%, list=18%, signal=34%
GO_LYMPHOCYTE_MEDIATED_IMMUNITY	GO_LYMPHOCYTE_MEDIATED_IMMUNITY		227	0.345189	1.38769	0.00131579	0.140368	1	3044	tags=23%, list=14%, signal=27%
GO_SMOOTH_MUSCLE_CELL_PROLIFERATION	GO_SMOOTH_MUSCLE_CELL_PROLIFERATION		125	0.37525	1.38736	0.033046	0.140571	1	5055	tags=38%, list=24%, signal=50%
GO_EPITHELIAL_TUBE_MORPHOGENESIS	GO_EPITHELIAL_TUBE_MORPHOGENESIS		293	0.338452	1.38723	0.00127226	0.140569	1	3252	tags=22%, list=15%, signal=25%
GO_POSITIVE_REGULATION_OF_T_CELL_MEDIATED_IMMUNITY	GO_POSITIVE_REGULATION_OF_T_CELL_MEDIATED_IMMUNITY		40	0.450008	1.3863	0.0577849	0.141367	1	2889	tags=30%, list=13%, signal=35%
GO_REGULATION_OF_SYNAPTIC_VESICLE_TRANSPORT	GO_REGULATION_OF_SYNAPTIC_VESICLE_TRANSPORT		77	0.396544	1.38629	0.0386905	0.141228	1	5454	tags=42%, list=25%, signal=55%
GO_CARBOHYDRATE_DERIVATIVE_TRANSPORT	GO_CARBOHYDRATE_DERIVATIVE_TRANSPORT		66	0.405257	1.38627	0.0439394	0.141115	1	4130	tags=38%, list=19%, signal=47%
GO_LOCALIZATION_WITHIN_MEMBRANE	GO_LOCALIZATION_WITHIN_MEMBRANE		141	0.361702	1.38625	0.0155367	0.140996	1	5124	tags=33%, list=24%, signal=43%
GO_POSITIVE_REGULATION_OF_CELL_MORPHOGENESIS_INVOLVED_IN_DIFFERENTIATION	GO_POSITIVE_REGULATION_OF_CELL_MORPHOGENESIS_INVOLVED_IN_DIFFERENTIATION		142	0.363504	1.386	0.0194986	0.141088	1	5349	tags=37%, list=25%, signal=49%
GO_SEGMENTATION	GO_SEGMENTATION		88	0.383582	1.38584	0.0317003	0.141094	1	948	tags=14%, list=4%, signal=14%
GO_NEGATIVE_REGULATION_OF_CAMP_MEDIATED_SIGNALING	GO_NEGATIVE_REGULATION_OF_CAMP_MEDIATED_SIGNALING		20	0.525014	1.3856	0.0703259	0.141179	1	4464	tags=50%, list=21%, signal=63%
GO_POSITIVE_REGULATION_OF_CELL_ADHESION_MEDIATED_BY_INTEGRIN	GO_POSITIVE_REGULATION_OF_CELL_ADHESION_MEDIATED_BY_INTEGRIN		16	0.547131	1.38548	0.111298	0.141185	1	4633	tags=56%, list=22%, signal=72%
GO_NEURON_CELLULAR_HOMEOSTASIS	GO_NEURON_CELLULAR_HOMEOSTASIS		33	0.462791	1.38542	0.0670927	0.141112	1	4960	tags=42%, list=23%, signal=55%
GO_REGULATION_OF_GTPASE_ACTIVITY	GO_REGULATION_OF_GTPASE_ACTIVITY		439	0.324012	1.38498	0.00118203	0.141422	1	4955	tags=33%, list=23%, signal=42%
GO_RESPONSE_TO_TOXIC_SUBSTANCE	GO_RESPONSE_TO_TOXIC_SUBSTANCE		457	0.324616	1.38479	0.00118203	0.141469	1	3523	tags=24%, list=16%, signal=28%
GO_SULFUR_COMPOUND_CATABOLIC_PROCESS	GO_SULFUR_COMPOUND_CATABOLIC_PROCESS		45	0.440981	1.38476	0.068038	0.141353	1	1804	tags=27%, list=8%, signal=29%
GO_REGULATION_OF_PRODUCTION_OF_MOLECULAR_MEDIATOR_OF_IMMUNE_RESPONSE	GO_REGULATION_OF_PRODUCTION_OF_MOLECULAR_MEDIATOR_OF_IMMUNE_RESPONSE		127	0.367803	1.3845	0.015625	0.14149	1	2889	tags=28%, list=13%, signal=33%
GO_GOLGI_ORGANIZATION	GO_GOLGI_ORGANIZATION		141	0.364379	1.38383	0.0111421	0.142049	1	5719	tags=38%, list=27%, signal=52%
GO_EXCITATORY_SYNAPSE_ASSEMBLY	GO_EXCITATORY_SYNAPSE_ASSEMBLY		23	0.502896	1.38374	0.0862355	0.141987	1	1230	tags=26%, list=6%, signal=28%
GO_GLIAL_CELL_MIGRATION	GO_GLIAL_CELL_MIGRATION		46	0.434841	1.38373	0.0564263	0.141854	1	1582	tags=24%, list=7%, signal=26%
GO_POSITIVE_REGULATION_OF_ION_TRANSMEMBRANE_TRANSPORT	GO_POSITIVE_REGULATION_OF_ION_TRANSMEMBRANE_TRANSPORT		131	0.369622	1.38273	0.0135318	0.14275	1	4911	tags=36%, list=23%, signal=46%
GO_PATTERN_SPECIFICATION_PROCESS	GO_PATTERN_SPECIFICATION_PROCESS		387	0.32771	1.38217	0.00121212	0.143169	1	5355	tags=31%, list=25%, signal=40%
GO_REGULATION_OF_CARDIOCYTE_DIFFERENTIATION	GO_REGULATION_OF_CARDIOCYTE_DIFFERENTIATION		45	0.430373	1.38205	0.0640394	0.143141	1	2411	tags=24%, list=11%, signal=27%
GO_STRIATED_MUSCLE_CONTRACTION	GO_STRIATED_MUSCLE_CONTRACTION		158	0.352059	1.38147	0.0164159	0.143577	1	3263	tags=23%, list=15%, signal=27%
GO_CAMERA_TYPE_EYE_DEVELOPMENT	GO_CAMERA_TYPE_EYE_DEVELOPMENT		271	0.339196	1.38071	0.00505051	0.144276	1	3769	tags=26%, list=18%, signal=31%
GO_RESPONSE_TO_INTERFERON_GAMMA	GO_RESPONSE_TO_INTERFERON_GAMMA		170	0.351756	1.38031	0.013369	0.144577	1	4408	tags=38%, list=20%, signal=47%
GO_POSITIVE_REGULATION_OF_LIPID_KINASE_ACTIVITY	GO_POSITIVE_REGULATION_OF_LIPID_KINASE_ACTIVITY		32	0.460301	1.38019	0.0623946	0.144552	1	4764	tags=47%, list=22%, signal=60%
GO_ESTABLISHMENT_OF_PLANAR_POLARITY_INVOLVED_IN_NEURAL_TUBE_CLOSURE	GO_ESTABLISHMENT_OF_PLANAR_POLARITY_INVOLVED_IN_NEURAL_TUBE_CLOSURE		15	0.547682	1.38016	0.0904685	0.144436	1	6323	tags=67%, list=29%, signal=94%
GO_GLUCOCORTICOID_METABOLIC_PROCESS	GO_GLUCOCORTICOID_METABOLIC_PROCESS		22	0.502384	1.37941	0.0885417	0.14507	1	3848	tags=41%, list=18%, signal=50%
GO_AMYLOID_BETA_METABOLIC_PROCESS	GO_AMYLOID_BETA_METABOLIC_PROCESS		39	0.43863	1.37941	0.0741325	0.144929	1	4195	tags=36%, list=20%, signal=45%
GO_PLATELET_ACTIVATION	GO_PLATELET_ACTIVATION		141	0.360824	1.37915	0.0152778	0.145061	1	3882	tags=28%, list=18%, signal=34%
GO_REGULATION_OF_NEURONAL_SYNAPTIC_PLASTICITY	GO_REGULATION_OF_NEURONAL_SYNAPTIC_PLASTICITY		50	0.427696	1.37887	0.0608	0.145193	1	5547	tags=50%, list=26%, signal=67%
GO_REGULATION_OF_RHO_PROTEIN_SIGNAL_TRANSDUCTION	GO_REGULATION_OF_RHO_PROTEIN_SIGNAL_TRANSDUCTION		132	0.366739	1.37806	0.0248538	0.145936	1	4455	tags=32%, list=21%, signal=40%
GO_REGULATION_OF_KETONE_BIOSYNTHETIC_PROCESS	GO_REGULATION_OF_KETONE_BIOSYNTHETIC_PROCESS		15	0.559215	1.37781	0.0920139	0.146054	1	2372	tags=33%, list=11%, signal=37%
GO_REGULATION_OF_CIRCADIAN_SLEEP_WAKE_CYCLE	GO_REGULATION_OF_CIRCADIAN_SLEEP_WAKE_CYCLE		17	0.523851	1.37754	0.0974026	0.14625	1	2198	tags=24%, list=10%, signal=26%
GO_ANIMAL_ORGAN_FORMATION	GO_ANIMAL_ORGAN_FORMATION		60	0.406332	1.37749	0.0489297	0.14616	1	3478	tags=27%, list=16%, signal=32%
GO_POSITIVE_REGULATION_OF_BONE_RESORPTION	GO_POSITIVE_REGULATION_OF_BONE_RESORPTION		16	0.550689	1.37734	0.0938053	0.146178	1	1712	tags=44%, list=8%, signal=47%
GO_NEGATIVE_REGULATION_OF_COLD_INDUCED_THERMOGENESIS	GO_NEGATIVE_REGULATION_OF_COLD_INDUCED_THERMOGENESIS		46	0.426422	1.37727	0.0609952	0.146113	1	3380	tags=33%, list=16%, signal=39%
GO_NEGATIVE_REGULATION_OF_GROWTH	GO_NEGATIVE_REGULATION_OF_GROWTH		230	0.3465	1.37701	0.00522193	0.146257	1	4609	tags=37%, list=21%, signal=47%
GO_NEGATIVE_REGULATION_OF_BLOOD_VESSEL_DIAMETER	GO_NEGATIVE_REGULATION_OF_BLOOD_VESSEL_DIAMETER		65	0.401676	1.37634	0.0382166	0.146805	1	6162	tags=45%, list=29%, signal=62%
GO_MUSCLE_CELL_PROLIFERATION	GO_MUSCLE_CELL_PROLIFERATION		176	0.356009	1.37591	0.0111111	0.147104	1	5432	tags=41%, list=25%, signal=55%
GO_REGULATION_OF_PH	GO_REGULATION_OF_PH		93	0.382326	1.37444	0.0448223	0.148544	1	3892	tags=32%, list=18%, signal=39%
GO_HEPARAN_SULFATE_PROTEOGLYCAN_METABOLIC_PROCESS	GO_HEPARAN_SULFATE_PROTEOGLYCAN_METABOLIC_PROCESS		34	0.458163	1.37441	0.0801336	0.148442	1	3914	tags=38%, list=18%, signal=47%
GO_APICAL_JUNCTION_ASSEMBLY	GO_APICAL_JUNCTION_ASSEMBLY		56	0.413027	1.3739	0.0401235	0.148847	1	3227	tags=23%, list=15%, signal=27%
GO_MAMMARY_GLAND_DUCT_MORPHOGENESIS	GO_MAMMARY_GLAND_DUCT_MORPHOGENESIS		32	0.457844	1.3738	0.0740741	0.148813	1	3683	tags=38%, list=17%, signal=45%
GO_SYNAPSE_ORGANIZATION	GO_SYNAPSE_ORGANIZATION		375	0.328773	1.37376	0.00238095	0.148724	1	4144	tags=27%, list=19%, signal=32%
GO_POSITIVE_REGULATION_OF_INTERLEUKIN_8_PRODUCTION	GO_POSITIVE_REGULATION_OF_INTERLEUKIN_8_PRODUCTION		40	0.451836	1.37356	0.0610687	0.148791	1	5981	tags=45%, list=28%, signal=62%
GO_DEVELOPMENTAL_MATURATION	GO_DEVELOPMENTAL_MATURATION		255	0.336978	1.37283	0.00652741	0.149393	1	4195	tags=30%, list=20%, signal=37%
GO_CARDIOCYTE_DIFFERENTIATION	GO_CARDIOCYTE_DIFFERENTIATION		130	0.364518	1.37259	0.0291262	0.149525	1	3478	tags=26%, list=16%, signal=31%
GO_CELLULAR_RESPONSE_TO_EXTERNAL_STIMULUS	GO_CELLULAR_RESPONSE_TO_EXTERNAL_STIMULUS		318	0.331899	1.3725	0.00483676	0.149481	1	4008	tags=28%, list=19%, signal=34%
GO_REGULATION_OF_PLATELET_AGGREGATION	GO_REGULATION_OF_PLATELET_AGGREGATION		16	0.539529	1.37241	0.0909091	0.149441	1	2586	tags=38%, list=12%, signal=43%
GO_REGULATION_OF_DELAYED_RECTIFIER_POTASSIUM_CHANNEL_ACTIVITY	GO_REGULATION_OF_DELAYED_RECTIFIER_POTASSIUM_CHANNEL_ACTIVITY		17	0.525912	1.37237	0.111675	0.149349	1	2408	tags=29%, list=11%, signal=33%
GO_REGULATION_OF_KIDNEY_DEVELOPMENT	GO_REGULATION_OF_KIDNEY_DEVELOPMENT		52	0.420781	1.37219	0.0627871	0.149411	1	3470	tags=31%, list=16%, signal=37%
GO_REACTIVE_OXYGEN_SPECIES_METABOLIC_PROCESS	GO_REACTIVE_OXYGEN_SPECIES_METABOLIC_PROCESS		150	0.358689	1.3721	0.0251046	0.149342	1	3272	tags=26%, list=15%, signal=30%
GO_REGULATION_OF_VACUOLE_ORGANIZATION	GO_REGULATION_OF_VACUOLE_ORGANIZATION		41	0.444318	1.37139	0.0661417	0.14992	1	5769	tags=49%, list=27%, signal=67%
GO_CELLULAR_DEFENSE_RESPONSE	GO_CELLULAR_DEFENSE_RESPONSE		39	0.439828	1.3712	0.0710901	0.149994	1	4847	tags=33%, list=23%, signal=43%
GO_POSITIVE_REGULATION_OF_NEUTROPHIL_MIGRATION	GO_POSITIVE_REGULATION_OF_NEUTROPHIL_MIGRATION		24	0.492387	1.37109	0.0836178	0.149971	1	2889	tags=42%, list=13%, signal=48%
GO_REGULATION_OF_LIPID_KINASE_ACTIVITY	GO_REGULATION_OF_LIPID_KINASE_ACTIVITY		57	0.40448	1.37069	0.0645669	0.150204	1	4764	tags=42%, list=22%, signal=54%
GO_REGULATION_OF_PEPTIDYL_TYROSINE_PHOSPHORYLATION	GO_REGULATION_OF_PEPTIDYL_TYROSINE_PHOSPHORYLATION		221	0.344444	1.37037	0.0117035	0.150449	1	2592	tags=24%, list=12%, signal=26%
GO_REGULATION_OF_AMPA_RECEPTOR_ACTIVITY	GO_REGULATION_OF_AMPA_RECEPTOR_ACTIVITY		21	0.51113	1.3703	0.0920139	0.150371	1	2161	tags=24%, list=10%, signal=26%
GO_REGULATION_OF_ANOIKIS	GO_REGULATION_OF_ANOIKIS		22	0.497336	1.36967	0.0857633	0.150905	1	1641	tags=32%, list=8%, signal=34%
GO_ACTOMYOSIN_STRUCTURE_ORGANIZATION	GO_ACTOMYOSIN_STRUCTURE_ORGANIZATION		182	0.351507	1.36957	0.0157068	0.150869	1	2755	tags=23%, list=13%, signal=26%
GO_NEGATIVE_REGULATION_OF_REGULATED_SECRETORY_PATHWAY	GO_NEGATIVE_REGULATION_OF_REGULATED_SECRETORY_PATHWAY		22	0.498626	1.36946	0.0938567	0.150855	1	3730	tags=41%, list=17%, signal=49%
GO_REGULATION_OF_EXTRACELLULAR_MATRIX_DISASSEMBLY	GO_REGULATION_OF_EXTRACELLULAR_MATRIX_DISASSEMBLY		16	0.544354	1.36945	0.0974729	0.150722	1	2704	tags=38%, list=13%, signal=43%
GO_POSITIVE_REGULATION_OF_AUTOPHAGY_OF_MITOCHONDRION	GO_POSITIVE_REGULATION_OF_AUTOPHAGY_OF_MITOCHONDRION		20	0.512877	1.36941	0.0798669	0.150619	1	3167	tags=40%, list=15%, signal=47%
GO_REGULATION_OF_SUBSTRATE_ADHESION_DEPENDENT_CELL_SPREADING	GO_REGULATION_OF_SUBSTRATE_ADHESION_DEPENDENT_CELL_SPREADING		48	0.428313	1.36933	0.071875	0.15055	1	2869	tags=25%, list=13%, signal=29%
GO_INSULIN_SECRETION_INVOLVED_IN_CELLULAR_RESPONSE_TO_GLUCOSE_STIMULUS	GO_INSULIN_SECRETION_INVOLVED_IN_CELLULAR_RESPONSE_TO_GLUCOSE_STIMULUS		63	0.402996	1.36927	0.0529412	0.150471	1	5239	tags=40%, list=24%, signal=52%
GO_REGULATION_OF_RESPONSE_TO_FOOD	GO_REGULATION_OF_RESPONSE_TO_FOOD		15	0.557481	1.3689	0.116667	0.150763	1	6162	tags=47%, list=29%, signal=65%
GO_RELEASE_OF_SEQUESTERED_CALCIUM_ION_INTO_CYTOSOL_BY_ENDOPLASMIC_RETICULUM	GO_RELEASE_OF_SEQUESTERED_CALCIUM_ION_INTO_CYTOSOL_BY_ENDOPLASMIC_RETICULUM		29	0.469657	1.36877	0.0769231	0.150731	1	4946	tags=52%, list=23%, signal=67%
GO_POSITIVE_REGULATION_OF_PROTEIN_KINASE_B_SIGNALING	GO_POSITIVE_REGULATION_OF_PROTEIN_KINASE_B_SIGNALING		146	0.35772	1.36872	0.0239774	0.150638	1	3948	tags=28%, list=18%, signal=34%
GO_POSITIVE_REGULATION_OF_TRANSFORMING_GROWTH_FACTOR_BETA_PRODUCTION	GO_POSITIVE_REGULATION_OF_TRANSFORMING_GROWTH_FACTOR_BETA_PRODUCTION		19	0.502125	1.36865	0.0857143	0.150564	1	3273	tags=42%, list=15%, signal=50%
GO_NEGATIVE_REGULATION_OF_ORGANIC_ACID_TRANSPORT	GO_NEGATIVE_REGULATION_OF_ORGANIC_ACID_TRANSPORT		17	0.529243	1.36856	0.103825	0.150518	1	2586	tags=29%, list=12%, signal=33%
GO_ATP_BIOSYNTHETIC_PROCESS	GO_ATP_BIOSYNTHETIC_PROCESS		45	0.43197	1.36846	0.0676328	0.150481	1	3791	tags=33%, list=18%, signal=40%
GO_REGULATION_OF_CELLULAR_CARBOHYDRATE_METABOLIC_PROCESS	GO_REGULATION_OF_CELLULAR_CARBOHYDRATE_METABOLIC_PROCESS		107	0.374634	1.36829	0.03125	0.150524	1	5801	tags=36%, list=27%, signal=50%
GO_POSITIVE_REGULATION_OF_NERVOUS_SYSTEM_DEVELOPMENT	GO_POSITIVE_REGULATION_OF_NERVOUS_SYSTEM_DEVELOPMENT		490	0.32003	1.36787	0.00116144	0.150853	1	2978	tags=23%, list=14%, signal=26%
GO_NEGATIVE_REGULATION_OF_CARDIAC_MUSCLE_CELL_DIFFERENTIATION	GO_NEGATIVE_REGULATION_OF_CARDIAC_MUSCLE_CELL_DIFFERENTIATION		16	0.536885	1.36774	0.115318	0.150848	1	1279	tags=19%, list=6%, signal=20%
GO_MEMBRANE_INVAGINATION	GO_MEMBRANE_INVAGINATION		72	0.395908	1.36627	0.0385208	0.152318	1	4340	tags=29%, list=20%, signal=36%
GO_NEGATIVE_REGULATION_OF_MORPHOGENESIS_OF_AN_EPITHELIUM	GO_NEGATIVE_REGULATION_OF_MORPHOGENESIS_OF_AN_EPITHELIUM		16	0.533046	1.36579	0.107826	0.152701	1	2580	tags=31%, list=12%, signal=35%
GO_RESPONSE_TO_OXIDATIVE_STRESS	GO_RESPONSE_TO_OXIDATIVE_STRESS		404	0.320588	1.36578	0.00242718	0.152566	1	3503	tags=25%, list=16%, signal=30%
GO_REGULATION_OF_COFACTOR_METABOLIC_PROCESS	GO_REGULATION_OF_COFACTOR_METABOLIC_PROCESS		35	0.454246	1.3656	0.066778	0.152609	1	3172	tags=34%, list=15%, signal=40%
GO_RESPONSE_TO_CAMP	GO_RESPONSE_TO_CAMP		93	0.382458	1.36543	0.035503	0.152639	1	4410	tags=31%, list=21%, signal=39%
GO_CD4_POSITIVE_ALPHA_BETA_T_CELL_CYTOKINE_PRODUCTION	GO_CD4_POSITIVE_ALPHA_BETA_T_CELL_CYTOKINE_PRODUCTION		15	0.551782	1.36531	0.10683	0.152631	1	5796	tags=53%, list=27%, signal=73%
GO_LYMPHOCYTE_CHEMOTAXIS	GO_LYMPHOCYTE_CHEMOTAXIS		40	0.446716	1.36509	0.0809061	0.152742	1	4067	tags=33%, list=19%, signal=40%
GO_NEGATIVE_REGULATION_OF_G_PROTEIN_COUPLED_RECEPTOR_SIGNALING_PATHWAY	GO_NEGATIVE_REGULATION_OF_G_PROTEIN_COUPLED_RECEPTOR_SIGNALING_PATHWAY		43	0.438029	1.36506	0.0699523	0.152628	1	4521	tags=42%, list=21%, signal=53%
GO_GLUCOCORTICOID_BIOSYNTHETIC_PROCESS	GO_GLUCOCORTICOID_BIOSYNTHETIC_PROCESS		16	0.532526	1.36497	0.0913793	0.152581	1	3710	tags=44%, list=17%, signal=53%
GO_POSITIVE_REGULATION_OF_PHOSPHATIDYLINOSITOL_3_KINASE_SIGNALING	GO_POSITIVE_REGULATION_OF_PHOSPHATIDYLINOSITOL_3_KINASE_SIGNALING		81	0.383599	1.36435	0.0468521	0.153072	1	3947	tags=30%, list=18%, signal=36%
GO_NEPHRON_DEVELOPMENT	GO_NEPHRON_DEVELOPMENT		133	0.362391	1.36434	0.025825	0.152931	1	2631	tags=22%, list=12%, signal=25%
GO_REGULATION_OF_MACROAUTOPHAGY	GO_REGULATION_OF_MACROAUTOPHAGY		165	0.351011	1.36383	0.0202429	0.153356	1	6065	tags=44%, list=28%, signal=61%
GO_CYTOSOLIC_CALCIUM_ION_TRANSPORT	GO_CYTOSOLIC_CALCIUM_ION_TRANSPORT		148	0.358857	1.36348	0.0230041	0.153568	1	3776	tags=33%, list=18%, signal=40%
GO_MUSCLE_CELL_DIFFERENTIATION	GO_MUSCLE_CELL_DIFFERENTIATION		313	0.330098	1.36329	0.00622665	0.153634	1	3502	tags=24%, list=16%, signal=28%
GO_POSITIVE_REGULATION_OF_CELL_MATRIX_ADHESION	GO_POSITIVE_REGULATION_OF_CELL_MATRIX_ADHESION		47	0.426308	1.36317	0.0629139	0.153636	1	5777	tags=45%, list=27%, signal=61%
GO_REGULATION_OF_PROTEIN_BINDING	GO_REGULATION_OF_PROTEIN_BINDING		208	0.340902	1.36311	0.0136426	0.153552	1	5151	tags=37%, list=24%, signal=48%
GO_VIRION_ASSEMBLY	GO_VIRION_ASSEMBLY		38	0.444274	1.36274	0.075969	0.15379	1	4296	tags=34%, list=20%, signal=43%
GO_TOOTH_MINERALIZATION	GO_TOOTH_MINERALIZATION		20	0.51371	1.3627	0.100529	0.153692	1	4950	tags=40%, list=23%, signal=52%
GO_ENDOTHELIAL_CELL_MIGRATION	GO_ENDOTHELIAL_CELL_MIGRATION		187	0.34462	1.36189	0.0198676	0.154415	1	4008	tags=32%, list=19%, signal=38%
GO_NEGATIVE_REGULATION_OF_PLATELET_ACTIVATION	GO_NEGATIVE_REGULATION_OF_PLATELET_ACTIVATION		17	0.535525	1.36182	0.106036	0.154346	1	2586	tags=35%, list=12%, signal=40%
GO_NEGATIVE_REGULATION_OF_AXONOGENESIS	GO_NEGATIVE_REGULATION_OF_AXONOGENESIS		67	0.39873	1.36135	0.04769	0.1547	1	4607	tags=42%, list=21%, signal=53%
GO_NEGATIVE_REGULATION_OF_AUTOPHAGY	GO_NEGATIVE_REGULATION_OF_AUTOPHAGY		73	0.389572	1.36087	0.0503049	0.155015	1	5776	tags=47%, list=27%, signal=63%
GO_ORGANELLE_MEMBRANE_FUSION	GO_ORGANELLE_MEMBRANE_FUSION		92	0.380487	1.36039	0.0394922	0.155395	1	4144	tags=33%, list=19%, signal=40%
GO_REGULATION_OF_SYSTEMIC_ARTERIAL_BLOOD_PRESSURE_MEDIATED_BY_A_CHEMICAL_SIGNAL	GO_REGULATION_OF_SYSTEMIC_ARTERIAL_BLOOD_PRESSURE_MEDIATED_BY_A_CHEMICAL_SIGNAL		40	0.437075	1.36021	0.0724876	0.155433	1	4781	tags=45%, list=22%, signal=58%
GO_REGULATION_OF_CALCIUM_ION_TRANSMEMBRANE_TRANSPORT	GO_REGULATION_OF_CALCIUM_ION_TRANSMEMBRANE_TRANSPORT		129	0.357764	1.35948	0.0327635	0.156132	1	4946	tags=43%, list=23%, signal=56%
GO_STORE_OPERATED_CALCIUM_ENTRY	GO_STORE_OPERATED_CALCIUM_ENTRY		17	0.530437	1.35915	0.0952381	0.156352	1	4876	tags=53%, list=23%, signal=68%
GO_REGULATION_OF_INFLAMMATORY_RESPONSE	GO_REGULATION_OF_INFLAMMATORY_RESPONSE		281	0.334906	1.35913	0.00633714	0.156231	1	4067	tags=29%, list=19%, signal=36%
GO_RESPONSE_TO_PROSTAGLANDIN_E	GO_RESPONSE_TO_PROSTAGLANDIN_E		20	0.508851	1.35902	0.118644	0.156208	1	4840	tags=50%, list=23%, signal=64%
GO_REGULATION_OF_REACTIVE_OXYGEN_SPECIES_METABOLIC_PROCESS	GO_REGULATION_OF_REACTIVE_OXYGEN_SPECIES_METABOLIC_PROCESS		96	0.376356	1.35882	0.0492754	0.156283	1	3272	tags=28%, list=15%, signal=33%
GO_SENSORY_ORGAN_DEVELOPMENT	GO_SENSORY_ORGAN_DEVELOPMENT		482	0.317058	1.35813	0.00115607	0.156875	1	3769	tags=25%, list=18%, signal=30%
GO_BROWN_FAT_CELL_DIFFERENTIATION	GO_BROWN_FAT_CELL_DIFFERENTIATION		37	0.443843	1.35749	0.076175	0.157411	1	2862	tags=27%, list=13%, signal=31%
GO_MEMBRANE_DEPOLARIZATION	GO_MEMBRANE_DEPOLARIZATION		81	0.386691	1.35735	0.0496988	0.157413	1	4977	tags=43%, list=23%, signal=56%
GO_NEGATIVE_REGULATION_OF_LEUKOCYTE_DIFFERENTIATION	GO_NEGATIVE_REGULATION_OF_LEUKOCYTE_DIFFERENTIATION		80	0.385487	1.35671	0.0442073	0.157984	1	4507	tags=38%, list=21%, signal=47%
GO_WATER_HOMEOSTASIS	GO_WATER_HOMEOSTASIS		58	0.412941	1.35614	0.0693374	0.158504	1	4190	tags=38%, list=19%, signal=47%
GO_POSITIVE_REGULATION_OF_CALCIUM_ION_TRANSMEMBRANE_TRANSPORT	GO_POSITIVE_REGULATION_OF_CALCIUM_ION_TRANSMEMBRANE_TRANSPORT		61	0.403906	1.35556	0.0469484	0.158964	1	4876	tags=46%, list=23%, signal=59%
GO_T_CELL_ACTIVATION	GO_T_CELL_ACTIVATION		396	0.323992	1.35497	0.00478469	0.159485	1	4615	tags=30%, list=21%, signal=38%
GO_CELLULAR_RESPONSE_TO_INORGANIC_SUBSTANCE	GO_CELLULAR_RESPONSE_TO_INORGANIC_SUBSTANCE		190	0.345216	1.35473	0.0188425	0.159602	1	3551	tags=27%, list=17%, signal=32%
GO_NEGATIVE_REGULATION_OF_DENDRITE_DEVELOPMENT	GO_NEGATIVE_REGULATION_OF_DENDRITE_DEVELOPMENT		25	0.470684	1.35289	0.0925325	0.161533	1	2432	tags=32%, list=11%, signal=36%
GO_FOREBRAIN_NEURON_DEVELOPMENT	GO_FOREBRAIN_NEURON_DEVELOPMENT		27	0.478713	1.3528	0.0831889	0.161473	1	5268	tags=41%, list=24%, signal=54%
GO_RESPONSE_TO_GONADOTROPIN	GO_RESPONSE_TO_GONADOTROPIN		24	0.484158	1.35227	0.111285	0.161932	1	1764	tags=25%, list=8%, signal=27%
GO_REGULATION_OF_PEPTIDASE_ACTIVITY	GO_REGULATION_OF_PEPTIDASE_ACTIVITY		366	0.323041	1.35209	0.00119617	0.162012	1	4970	tags=36%, list=23%, signal=46%
GO_CHOLESTEROL_STORAGE	GO_CHOLESTEROL_STORAGE		16	0.534948	1.35188	0.118443	0.162107	1	4834	tags=56%, list=22%, signal=73%
GO_NEGATIVE_REGULATION_OF_SUPRAMOLECULAR_FIBER_ORGANIZATION	GO_NEGATIVE_REGULATION_OF_SUPRAMOLECULAR_FIBER_ORGANIZATION		128	0.358167	1.35187	0.039823	0.161976	1	3064	tags=24%, list=14%, signal=28%
GO_REGULATION_OF_BONE_DEVELOPMENT	GO_REGULATION_OF_BONE_DEVELOPMENT		21	0.506049	1.35176	0.0954774	0.161965	1	3036	tags=33%, list=14%, signal=39%
GO_POSITIVE_REGULATION_OF_MEIOTIC_CELL_CYCLE	GO_POSITIVE_REGULATION_OF_MEIOTIC_CELL_CYCLE		21	0.496075	1.35126	0.11512	0.162411	1	4953	tags=38%, list=23%, signal=49%
GO_POSITIVE_REGULATION_OF_MYELOID_LEUKOCYTE_MEDIATED_IMMUNITY	GO_POSITIVE_REGULATION_OF_MYELOID_LEUKOCYTE_MEDIATED_IMMUNITY		26	0.481485	1.35112	0.0951613	0.162423	1	2874	tags=42%, list=13%, signal=49%
GO_DENDRITIC_CELL_DIFFERENTIATION	GO_DENDRITIC_CELL_DIFFERENTIATION		34	0.444342	1.35096	0.0865385	0.162473	1	3769	tags=26%, list=18%, signal=32%
GO_REGULATION_OF_ACTIN_FILAMENT_ORGANIZATION	GO_REGULATION_OF_ACTIN_FILAMENT_ORGANIZATION		249	0.332737	1.3506	0.0177665	0.162732	1	2925	tags=21%, list=14%, signal=24%
GO_POSITIVE_REGULATION_OF_ENDOTHELIAL_CELL_MIGRATION	GO_POSITIVE_REGULATION_OF_ENDOTHELIAL_CELL_MIGRATION		94	0.376751	1.35032	0.0520674	0.162913	1	4928	tags=40%, list=23%, signal=52%
GO_ORGANIC_HYDROXY_COMPOUND_CATABOLIC_PROCESS	GO_ORGANIC_HYDROXY_COMPOUND_CATABOLIC_PROCESS		59	0.404596	1.34987	0.06231	0.163245	1	2678	tags=25%, list=12%, signal=29%
GO_NEGATIVE_REGULATION_OF_CARDIOCYTE_DIFFERENTIATION	GO_NEGATIVE_REGULATION_OF_CARDIOCYTE_DIFFERENTIATION		19	0.516712	1.34948	0.10453	0.163529	1	1279	tags=21%, list=6%, signal=22%
GO_REGULATION_OF_CARDIAC_MUSCLE_CELL_DIFFERENTIATION	GO_REGULATION_OF_CARDIAC_MUSCLE_CELL_DIFFERENTIATION		34	0.450745	1.34922	0.0783333	0.163716	1	2411	tags=24%, list=11%, signal=26%
GO_CELLULAR_RESPONSE_TO_ESTRADIOL_STIMULUS	GO_CELLULAR_RESPONSE_TO_ESTRADIOL_STIMULUS		30	0.465797	1.34907	0.0830565	0.163729	1	4856	tags=57%, list=23%, signal=73%
GO_MORPHOGENESIS_OF_AN_EPITHELIAL_SHEET	GO_MORPHOGENESIS_OF_AN_EPITHELIAL_SHEET		54	0.407349	1.34881	0.0698758	0.163873	1	3202	tags=30%, list=15%, signal=35%
GO_ACTION_POTENTIAL	GO_ACTION_POTENTIAL		116	0.362134	1.34815	0.0351617	0.164486	1	4898	tags=37%, list=23%, signal=48%
GO_SECONDARY_METABOLIC_PROCESS	GO_SECONDARY_METABOLIC_PROCESS		56	0.404624	1.34768	0.062701	0.164892	1	4406	tags=30%, list=20%, signal=38%
GO_POSITIVE_REGULATION_OF_INSULIN_SECRETION	GO_POSITIVE_REGULATION_OF_INSULIN_SECRETION		64	0.396719	1.34755	0.0642633	0.164898	1	3892	tags=33%, list=18%, signal=40%
GO_REGULATION_OF_DENDRITIC_SPINE_DEVELOPMENT	GO_REGULATION_OF_DENDRITIC_SPINE_DEVELOPMENT		69	0.395773	1.34729	0.0607903	0.165102	1	5186	tags=35%, list=24%, signal=46%
GO_PIGMENTATION	GO_PIGMENTATION		89	0.375527	1.34721	0.0569715	0.165062	1	2816	tags=28%, list=13%, signal=32%
GO_AXONEME_ASSEMBLY	GO_AXONEME_ASSEMBLY		59	0.406305	1.34595	0.0703364	0.166338	1	4875	tags=34%, list=23%, signal=44%
GO_REGULATION_OF_LIPID_CATABOLIC_PROCESS	GO_REGULATION_OF_LIPID_CATABOLIC_PROCESS		43	0.425542	1.34557	0.0805921	0.166602	1	3870	tags=33%, list=18%, signal=40%
GO_POSITIVE_REGULATION_OF_VASOCONSTRICTION	GO_POSITIVE_REGULATION_OF_VASOCONSTRICTION		25	0.47186	1.34406	0.110379	0.168141	1	2939	tags=28%, list=14%, signal=32%
GO_NEGATIVE_REGULATION_OF_NERVOUS_SYSTEM_DEVELOPMENT	GO_NEGATIVE_REGULATION_OF_NERVOUS_SYSTEM_DEVELOPMENT		280	0.328451	1.34393	0.00626566	0.168124	1	3363	tags=25%, list=16%, signal=30%
GO_RESPONSE_TO_HEPATOCYTE_GROWTH_FACTOR	GO_RESPONSE_TO_HEPATOCYTE_GROWTH_FACTOR		18	0.519675	1.34325	0.125817	0.168748	1	3889	tags=33%, list=18%, signal=41%
GO_ORGAN_GROWTH	GO_ORGAN_GROWTH		167	0.347116	1.34281	0.0277393	0.169124	1	5278	tags=37%, list=25%, signal=48%
GO_NEURON_PROJECTION_ORGANIZATION	GO_NEURON_PROJECTION_ORGANIZATION		83	0.383504	1.34266	0.0523256	0.169133	1	3859	tags=29%, list=18%, signal=35%
GO_RESPONSE_TO_OXYGEN_LEVELS	GO_RESPONSE_TO_OXYGEN_LEVELS		357	0.320619	1.34263	0.0086741	0.169017	1	3855	tags=26%, list=18%, signal=32%
GO_LIPID_STORAGE	GO_LIPID_STORAGE		60	0.402951	1.34176	0.0795796	0.169896	1	5124	tags=43%, list=24%, signal=57%
GO_PROTEOGLYCAN_METABOLIC_PROCESS	GO_PROTEOGLYCAN_METABOLIC_PROCESS		71	0.384632	1.34166	0.0576	0.169867	1	4324	tags=34%, list=20%, signal=42%
GO_PLASMA_LIPOPROTEIN_PARTICLE_CLEARANCE	GO_PLASMA_LIPOPROTEIN_PARTICLE_CLEARANCE		52	0.41286	1.34133	0.066879	0.170077	1	5384	tags=35%, list=25%, signal=46%
GO_POSITIVE_REGULATION_OF_TRANSMEMBRANE_TRANSPORT	GO_POSITIVE_REGULATION_OF_TRANSMEMBRANE_TRANSPORT		175	0.343793	1.34055	0.0216802	0.17085	1	4953	tags=34%, list=23%, signal=43%
GO_TOLL_LIKE_RECEPTOR_SIGNALING_PATHWAY	GO_TOLL_LIKE_RECEPTOR_SIGNALING_PATHWAY		130	0.353169	1.34043	0.0416667	0.170838	1	3128	tags=25%, list=15%, signal=30%
GO_FAT_CELL_DIFFERENTIATION	GO_FAT_CELL_DIFFERENTIATION		197	0.338724	1.33995	0.0254692	0.171238	1	4168	tags=30%, list=19%, signal=37%
GO_VESICLE_CYTOSKELETAL_TRAFFICKING	GO_VESICLE_CYTOSKELETAL_TRAFFICKING		50	0.418405	1.33929	0.0694006	0.171811	1	7010	tags=56%, list=33%, signal=83%
GO_REGULATION_OF_DNA_BINDING_TRANSCRIPTION_FACTOR_ACTIVITY	GO_REGULATION_OF_DNA_BINDING_TRANSCRIPTION_FACTOR_ACTIVITY		391	0.317373	1.33916	0.00597372	0.171818	1	3503	tags=28%, list=16%, signal=32%
GO_REGULATION_OF_ACTOMYOSIN_STRUCTURE_ORGANIZATION	GO_REGULATION_OF_ACTOMYOSIN_STRUCTURE_ORGANIZATION		87	0.374425	1.33865	0.05	0.17225	1	2680	tags=21%, list=12%, signal=24%
GO_NEGATIVE_REGULATION_OF_PROTEIN_POLYMERIZATION	GO_NEGATIVE_REGULATION_OF_PROTEIN_POLYMERIZATION		68	0.388909	1.3383	0.0464396	0.172513	1	5161	tags=35%, list=24%, signal=46%
GO_REGULATION_OF_POTASSIUM_ION_TRANSPORT	GO_REGULATION_OF_POTASSIUM_ION_TRANSPORT		82	0.380949	1.33796	0.0521472	0.172745	1	4657	tags=34%, list=22%, signal=43%
GO_ANATOMICAL_STRUCTURE_MATURATION	GO_ANATOMICAL_STRUCTURE_MATURATION		155	0.349687	1.33787	0.0266854	0.172691	1	2392	tags=21%, list=11%, signal=23%
GO_REGULATION_OF_CALCIUM_ION_DEPENDENT_EXOCYTOSIS	GO_REGULATION_OF_CALCIUM_ION_DEPENDENT_EXOCYTOSIS		103	0.368792	1.3376	0.0363901	0.172842	1	5454	tags=40%, list=25%, signal=53%
GO_CHEMICAL_SYNAPTIC_TRANSMISSION_POSTSYNAPTIC	GO_CHEMICAL_SYNAPTIC_TRANSMISSION_POSTSYNAPTIC		97	0.371168	1.33742	0.0553892	0.172876	1	5450	tags=40%, list=25%, signal=54%
GO_RENAL_TUBULE_DEVELOPMENT	GO_RENAL_TUBULE_DEVELOPMENT		88	0.37297	1.33717	0.0596125	0.173021	1	2411	tags=19%, list=11%, signal=22%
GO_NEGATIVE_REGULATION_OF_HYDROLASE_ACTIVITY	GO_NEGATIVE_REGULATION_OF_HYDROLASE_ACTIVITY		379	0.319912	1.33713	0.00830368	0.172925	1	3913	tags=27%, list=18%, signal=33%
GO_EMBRYONIC_ORGAN_MORPHOGENESIS	GO_EMBRYONIC_ORGAN_MORPHOGENESIS		260	0.329458	1.33686	0.0169492	0.173081	1	3890	tags=25%, list=18%, signal=30%
GO_PEPTIDE_HORMONE_PROCESSING	GO_PEPTIDE_HORMONE_PROCESSING		28	0.470396	1.33681	0.10859	0.172989	1	5930	tags=64%, list=28%, signal=89%
GO_CELL_FATE_DETERMINATION	GO_CELL_FATE_DETERMINATION		35	0.446195	1.33612	0.0910518	0.173637	1	3439	tags=31%, list=16%, signal=37%
GO_NEGATIVE_REGULATION_OF_DEVELOPMENTAL_GROWTH	GO_NEGATIVE_REGULATION_OF_DEVELOPMENTAL_GROWTH		101	0.362254	1.33586	0.0443131	0.173826	1	4849	tags=43%, list=23%, signal=55%
GO_NEGATIVE_REGULATION_OF_ADHERENS_JUNCTION_ORGANIZATION	GO_NEGATIVE_REGULATION_OF_ADHERENS_JUNCTION_ORGANIZATION		19	0.503833	1.33526	0.121113	0.174353	1	251	tags=16%, list=1%, signal=16%
GO_ENDOTHELIAL_CELL_DEVELOPMENT	GO_ENDOTHELIAL_CELL_DEVELOPMENT		55	0.406901	1.33519	0.0721154	0.174279	1	4651	tags=35%, list=22%, signal=44%
GO_REPLACEMENT_OSSIFICATION	GO_REPLACEMENT_OSSIFICATION		27	0.459266	1.33491	0.107081	0.174471	1	3811	tags=33%, list=18%, signal=40%
GO_REGULATION_OF_KERATINOCYTE_PROLIFERATION	GO_REGULATION_OF_KERATINOCYTE_PROLIFERATION		28	0.464991	1.33457	0.0736301	0.174724	1	5403	tags=43%, list=25%, signal=57%
GO_MEMBRANE_FUSION	GO_MEMBRANE_FUSION		137	0.35726	1.33434	0.0359195	0.174841	1	4144	tags=31%, list=19%, signal=38%
GO_FOREBRAIN_GENERATION_OF_NEURONS	GO_FOREBRAIN_GENERATION_OF_NEURONS		56	0.399407	1.33424	0.0996979	0.174792	1	3029	tags=25%, list=14%, signal=29%
GO_CARDIAC_MUSCLE_CONTRACTION	GO_CARDIAC_MUSCLE_CONTRACTION		125	0.359861	1.33413	0.0390516	0.174779	1	4948	tags=33%, list=23%, signal=42%
GO_PRODUCTION_OF_MOLECULAR_MEDIATOR_OF_IMMUNE_RESPONSE	GO_PRODUCTION_OF_MOLECULAR_MEDIATOR_OF_IMMUNE_RESPONSE		178	0.347492	1.33378	0.0230352	0.175062	1	2889	tags=26%, list=13%, signal=30%
GO_ACUTE_INFLAMMATORY_RESPONSE	GO_ACUTE_INFLAMMATORY_RESPONSE		91	0.374912	1.3337	0.0467422	0.175005	1	4103	tags=29%, list=19%, signal=35%
GO_IRON_ION_TRANSMEMBRANE_TRANSPORT	GO_IRON_ION_TRANSMEMBRANE_TRANSPORT		17	0.509456	1.33332	0.116906	0.175327	1	3788	tags=35%, list=18%, signal=43%
GO_CARDIAC_MYOFIBRIL_ASSEMBLY	GO_CARDIAC_MYOFIBRIL_ASSEMBLY		25	0.464085	1.33328	0.106136	0.175216	1	4460	tags=36%, list=21%, signal=45%
GO_HEART_PROCESS	GO_HEART_PROCESS		255	0.327494	1.33293	0.0158103	0.175489	1	4960	tags=31%, list=23%, signal=40%
GO_SKELETAL_SYSTEM_MORPHOGENESIS	GO_SKELETAL_SYSTEM_MORPHOGENESIS		222	0.332959	1.33261	0.0170157	0.175708	1	3470	tags=24%, list=16%, signal=28%
GO_ORGANOPHOSPHATE_METABOLIC_PROCESS	GO_ORGANOPHOSPHATE_METABOLIC_PROCESS		499	0.313358	1.3322	0.00588235	0.176052	1	4906	tags=32%, list=23%, signal=40%
GO_POLYSACCHARIDE_BIOSYNTHETIC_PROCESS	GO_POLYSACCHARIDE_BIOSYNTHETIC_PROCESS		72	0.383301	1.33164	0.0636364	0.176572	1	3914	tags=28%, list=18%, signal=34%
GO_REGULATION_OF_AMYLOID_BETA_FORMATION	GO_REGULATION_OF_AMYLOID_BETA_FORMATION		22	0.48969	1.3314	0.100173	0.176692	1	3788	tags=36%, list=18%, signal=44%
GO_REGULATION_OF_CYTOPLASMIC_TRANSPORT	GO_REGULATION_OF_CYTOPLASMIC_TRANSPORT		24	0.477971	1.33054	0.101523	0.177601	1	4002	tags=38%, list=19%, signal=46%
GO_GLYCOPROTEIN_BIOSYNTHETIC_PROCESS	GO_GLYCOPROTEIN_BIOSYNTHETIC_PROCESS		323	0.323422	1.3305	0.00734394	0.177513	1	4905	tags=34%, list=23%, signal=43%
GO_SENSORY_SYSTEM_DEVELOPMENT	GO_SENSORY_SYSTEM_DEVELOPMENT		325	0.322268	1.33041	0.00734394	0.17748	1	3785	tags=26%, list=18%, signal=31%
GO_NEGATIVE_REGULATION_OF_ENDOTHELIAL_CELL_PROLIFERATION	GO_NEGATIVE_REGULATION_OF_ENDOTHELIAL_CELL_PROLIFERATION		33	0.444938	1.32932	0.0982759	0.178601	1	3792	tags=36%, list=18%, signal=44%
GO_BODY_FLUID_SECRETION	GO_BODY_FLUID_SECRETION		85	0.376447	1.32918	0.0513595	0.178645	1	5264	tags=38%, list=24%, signal=50%
GO_CARDIAC_MUSCLE_CELL_CONTRACTION	GO_CARDIAC_MUSCLE_CELL_CONTRACTION		66	0.396247	1.32898	0.0632716	0.178711	1	4898	tags=39%, list=23%, signal=51%
GO_RHO_PROTEIN_SIGNAL_TRANSDUCTION	GO_RHO_PROTEIN_SIGNAL_TRANSDUCTION		195	0.336779	1.3289	0.0338295	0.178665	1	4455	tags=31%, list=21%, signal=38%
GO_FORELIMB_MORPHOGENESIS	GO_FORELIMB_MORPHOGENESIS		37	0.433408	1.32881	0.091954	0.178617	1	3429	tags=27%, list=16%, signal=32%
GO_NEGATIVE_REGULATION_OF_NEURAL_PRECURSOR_CELL_PROLIFERATION	GO_NEGATIVE_REGULATION_OF_NEURAL_PRECURSOR_CELL_PROLIFERATION		21	0.490267	1.32865	0.118261	0.178666	1	5777	tags=67%, list=27%, signal=91%
GO_NEPHRON_TUBULE_EPITHELIAL_CELL_DIFFERENTIATION	GO_NEPHRON_TUBULE_EPITHELIAL_CELL_DIFFERENTIATION		15	0.531281	1.32807	0.134615	0.179156	1	3070	tags=33%, list=14%, signal=39%
GO_POSITIVE_REGULATION_OF_REACTIVE_OXYGEN_SPECIES_METABOLIC_PROCESS	GO_POSITIVE_REGULATION_OF_REACTIVE_OXYGEN_SPECIES_METABOLIC_PROCESS		42	0.424131	1.32764	0.0817308	0.179501	1	3525	tags=31%, list=16%, signal=37%
GO_INNER_EAR_MORPHOGENESIS	GO_INNER_EAR_MORPHOGENESIS		87	0.37375	1.32758	0.0532081	0.179407	1	3730	tags=25%, list=17%, signal=30%
GO_POSITIVE_REGULATION_OF_GLYCOLYTIC_PROCESS	GO_POSITIVE_REGULATION_OF_GLYCOLYTIC_PROCESS		18	0.507375	1.3274	0.119601	0.179466	1	5239	tags=50%, list=24%, signal=66%
GO_REGULATION_OF_MAP_KINASE_ACTIVITY	GO_REGULATION_OF_MAP_KINASE_ACTIVITY		310	0.322555	1.32724	0.0112219	0.179502	1	2939	tags=21%, list=14%, signal=24%
GO_MYELOID_CELL_DIFFERENTIATION	GO_MYELOID_CELL_DIFFERENTIATION		370	0.318312	1.32703	0.00979192	0.17959	1	3980	tags=25%, list=19%, signal=31%
GO_METANEPHRIC_RENAL_VESICLE_MORPHOGENESIS	GO_METANEPHRIC_RENAL_VESICLE_MORPHOGENESIS		15	0.535011	1.32692	0.129693	0.179561	1	1914	tags=27%, list=9%, signal=29%
GO_REGULATION_OF_LYMPHOCYTE_MIGRATION	GO_REGULATION_OF_LYMPHOCYTE_MIGRATION		49	0.409421	1.32669	0.0940989	0.179691	1	3945	tags=29%, list=18%, signal=35%
GO_EAR_DEVELOPMENT	GO_EAR_DEVELOPMENT		199	0.334067	1.32639	0.0225464	0.179902	1	3730	tags=25%, list=17%, signal=30%
GO_KERATINIZATION	GO_KERATINIZATION		110	0.358394	1.32591	0.0514286	0.180306	1	6120	tags=35%, list=28%, signal=49%
GO_ADAPTIVE_IMMUNE_RESPONSE	GO_ADAPTIVE_IMMUNE_RESPONSE		344	0.31747	1.32588	0.0148148	0.180191	1	2932	tags=21%, list=14%, signal=24%
GO_NEGATIVE_REGULATION_OF_RESPONSE_TO_DRUG	GO_NEGATIVE_REGULATION_OF_RESPONSE_TO_DRUG		26	0.461545	1.32538	0.107023	0.180638	1	3889	tags=38%, list=18%, signal=47%
GO_REGULATION_OF_RECEPTOR_BINDING	GO_REGULATION_OF_RECEPTOR_BINDING		24	0.479858	1.32526	0.122625	0.180626	1	4560	tags=42%, list=21%, signal=53%
GO_REGULATION_OF_PRODUCTION_OF_SMALL_RNA_INVOLVED_IN_GENE_SILENCING_BY_RNA	GO_REGULATION_OF_PRODUCTION_OF_SMALL_RNA_INVOLVED_IN_GENE_SILENCING_BY_RNA		20	0.500307	1.32502	0.116861	0.180765	1	5532	tags=50%, list=26%, signal=67%
GO_CLATHRIN_COAT_ASSEMBLY	GO_CLATHRIN_COAT_ASSEMBLY		19	0.496615	1.32408	0.127013	0.181766	1	6494	tags=58%, list=30%, signal=83%
GO_REGULATION_OF_DENDRITE_MORPHOGENESIS	GO_REGULATION_OF_DENDRITE_MORPHOGENESIS		86	0.375166	1.32388	0.0620272	0.181845	1	2399	tags=21%, list=11%, signal=23%
GO_REGULATION_OF_CELLULAR_COMPONENT_SIZE	GO_REGULATION_OF_CELLULAR_COMPONENT_SIZE		352	0.316638	1.32376	0.00839329	0.181861	1	5384	tags=36%, list=25%, signal=47%
GO_REGULATION_OF_ACTIVIN_RECEPTOR_SIGNALING_PATHWAY	GO_REGULATION_OF_ACTIVIN_RECEPTOR_SIGNALING_PATHWAY		21	0.473688	1.32358	0.127986	0.181939	1	3391	tags=33%, list=16%, signal=40%
GO_POSITIVE_REGULATION_OF_STEM_CELL_DIFFERENTIATION	GO_POSITIVE_REGULATION_OF_STEM_CELL_DIFFERENTIATION		18	0.500995	1.32322	0.130584	0.18222	1	1592	tags=28%, list=7%, signal=30%
GO_POSITIVE_REGULATION_OF_MONONUCLEAR_CELL_MIGRATION	GO_POSITIVE_REGULATION_OF_MONONUCLEAR_CELL_MIGRATION		20	0.498715	1.32272	0.120603	0.182652	1	2849	tags=40%, list=13%, signal=46%
GO_SULFUR_COMPOUND_BIOSYNTHETIC_PROCESS	GO_SULFUR_COMPOUND_BIOSYNTHETIC_PROCESS		166	0.337782	1.32223	0.0303448	0.183089	1	4783	tags=34%, list=22%, signal=44%
GO_POSITIVE_REGULATION_OF_ACTIN_FILAMENT_BUNDLE_ASSEMBLY	GO_POSITIVE_REGULATION_OF_ACTIN_FILAMENT_BUNDLE_ASSEMBLY		61	0.394121	1.32199	0.0534591	0.183232	1	2552	tags=21%, list=12%, signal=24%
GO_REGULATION_OF_NATURAL_KILLER_CELL_MEDIATED_IMMUNITY	GO_REGULATION_OF_NATURAL_KILLER_CELL_MEDIATED_IMMUNITY		41	0.421533	1.32155	0.102142	0.183646	1	4847	tags=34%, list=23%, signal=44%
GO_REGULATION_OF_NEUROLOGICAL_SYSTEM_PROCESS	GO_REGULATION_OF_NEUROLOGICAL_SYSTEM_PROCESS		120	0.350719	1.32131	0.0495868	0.183805	1	5026	tags=40%, list=23%, signal=52%
GO_FACE_MORPHOGENESIS	GO_FACE_MORPHOGENESIS		31	0.443229	1.32128	0.106599	0.183698	1	2511	tags=29%, list=12%, signal=33%
GO_NEGATIVE_REGULATION_OF_INSULIN_SECRETION	GO_NEGATIVE_REGULATION_OF_INSULIN_SECRETION		36	0.434967	1.3212	0.0972447	0.183646	1	5055	tags=33%, list=24%, signal=44%
GO_SMOOTH_MUSCLE_CELL_DIFFERENTIATION	GO_SMOOTH_MUSCLE_CELL_DIFFERENTIATION		57	0.401138	1.32097	0.086478	0.18378	1	3413	tags=26%, list=16%, signal=31%
GO_REGULATION_OF_FIBROBLAST_GROWTH_FACTOR_RECEPTOR_SIGNALING_PATHWAY	GO_REGULATION_OF_FIBROBLAST_GROWTH_FACTOR_RECEPTOR_SIGNALING_PATHWAY		30	0.454877	1.32075	0.110577	0.183912	1	4431	tags=40%, list=21%, signal=50%
GO_IMPORT_ACROSS_PLASMA_MEMBRANE	GO_IMPORT_ACROSS_PLASMA_MEMBRANE		111	0.356215	1.32029	0.0431755	0.18431	1	3788	tags=29%, list=18%, signal=35%
GO_MONOCYTE_CHEMOTAXIS	GO_MONOCYTE_CHEMOTAXIS		43	0.414154	1.32016	0.097561	0.184326	1	3099	tags=30%, list=14%, signal=35%
GO_RESPONSE_TO_STEROL	GO_RESPONSE_TO_STEROL		26	0.47098	1.32005	0.120915	0.184282	1	5565	tags=46%, list=26%, signal=62%
GO_POSITIVE_REGULATION_OF_LYMPHOCYTE_DIFFERENTIATION	GO_POSITIVE_REGULATION_OF_LYMPHOCYTE_DIFFERENTIATION		82	0.371852	1.31984	0.0731343	0.184406	1	4421	tags=38%, list=21%, signal=47%
GO_REGULATION_OF_CARDIAC_MUSCLE_CONTRACTION_BY_CALCIUM_ION_SIGNALING	GO_REGULATION_OF_CARDIAC_MUSCLE_CONTRACTION_BY_CALCIUM_ION_SIGNALING		25	0.481543	1.3195	0.113821	0.184675	1	4946	tags=52%, list=23%, signal=67%
GO_PROTEIN_KINASE_C_SIGNALING	GO_PROTEIN_KINASE_C_SIGNALING		23	0.471054	1.31944	0.118846	0.184603	1	4977	tags=43%, list=23%, signal=57%
GO_NEURAL_CREST_CELL_DIFFERENTIATION	GO_NEURAL_CREST_CELL_DIFFERENTIATION		85	0.372028	1.3194	0.0668605	0.184496	1	1156	tags=16%, list=5%, signal=17%
GO_REGULATION_OF_METANEPHROS_DEVELOPMENT	GO_REGULATION_OF_METANEPHROS_DEVELOPMENT		20	0.491528	1.31929	0.121406	0.184491	1	3272	tags=35%, list=15%, signal=41%
GO_REGULATION_OF_SYNAPSE_STRUCTURE_OR_ACTIVITY	GO_REGULATION_OF_SYNAPSE_STRUCTURE_OR_ACTIVITY		211	0.329696	1.31913	0.0225764	0.184535	1	3481	tags=24%, list=16%, signal=28%
GO_LYMPHANGIOGENESIS	GO_LYMPHANGIOGENESIS		16	0.515822	1.319	0.121212	0.184549	1	4604	tags=50%, list=21%, signal=64%
GO_NEGATIVE_REGULATION_OF_LEUKOCYTE_CELL_CELL_ADHESION	GO_NEGATIVE_REGULATION_OF_LEUKOCYTE_CELL_CELL_ADHESION		103	0.366663	1.31881	0.0666667	0.184639	1	3833	tags=31%, list=18%, signal=38%
GO_VESICLE_CARGO_LOADING	GO_VESICLE_CARGO_LOADING		22	0.491955	1.3188	0.126263	0.184501	1	4761	tags=45%, list=22%, signal=58%
GO_VENOUS_BLOOD_VESSEL_DEVELOPMENT	GO_VENOUS_BLOOD_VESSEL_DEVELOPMENT		15	0.538824	1.31821	0.135043	0.185088	1	1592	tags=27%, list=7%, signal=29%
GO_RESPONSE_TO_EXTRACELLULAR_STIMULUS	GO_RESPONSE_TO_EXTRACELLULAR_STIMULUS		474	0.310084	1.31808	0.00824499	0.185106	1	3546	tags=23%, list=16%, signal=27%
GO_NEGATIVE_REGULATION_OF_OSTEOBLAST_DIFFERENTIATION	GO_NEGATIVE_REGULATION_OF_OSTEOBLAST_DIFFERENTIATION		41	0.423825	1.31803	0.0878594	0.18502	1	2447	tags=27%, list=11%, signal=30%
GO_RESPONSE_TO_ORGANOPHOSPHORUS	GO_RESPONSE_TO_ORGANOPHOSPHORUS		129	0.34502	1.31728	0.0354223	0.185796	1	5879	tags=40%, list=27%, signal=54%
GO_REGENERATION	GO_REGENERATION		178	0.34041	1.31716	0.0295699	0.185819	1	3938	tags=29%, list=18%, signal=35%
GO_REGULATION_OF_CALCIUM_ION_TRANSPORT_INTO_CYTOSOL	GO_REGULATION_OF_CALCIUM_ION_TRANSPORT_INTO_CYTOSOL		88	0.371169	1.317	0.0540146	0.185853	1	5602	tags=48%, list=26%, signal=64%
GO_POSITIVE_REGULATION_OF_CALCIUM_ION_TRANSPORT_INTO_CYTOSOL	GO_POSITIVE_REGULATION_OF_CALCIUM_ION_TRANSPORT_INTO_CYTOSOL		46	0.413359	1.31631	0.0782473	0.186506	1	5602	tags=48%, list=26%, signal=65%
GO_SLEEP	GO_SLEEP		26	0.462803	1.31594	0.109836	0.186817	1	3260	tags=27%, list=15%, signal=32%
GO_REGULATION_OF_ENDOTHELIAL_CELL_MIGRATION	GO_REGULATION_OF_ENDOTHELIAL_CELL_MIGRATION		144	0.341999	1.31581	0.0410765	0.186833	1	4008	tags=31%, list=19%, signal=38%
GO_REGULATION_OF_MUSCLE_HYPERTROPHY	GO_REGULATION_OF_MUSCLE_HYPERTROPHY		55	0.402141	1.31578	0.0957614	0.186708	1	3776	tags=29%, list=18%, signal=35%
GO_INTRA_GOLGI_VESICLE_MEDIATED_TRANSPORT	GO_INTRA_GOLGI_VESICLE_MEDIATED_TRANSPORT		32	0.44984	1.31552	0.125	0.186871	1	5942	tags=50%, list=28%, signal=69%
GO_CELLULAR_MODIFIED_AMINO_ACID_METABOLIC_PROCESS	GO_CELLULAR_MODIFIED_AMINO_ACID_METABOLIC_PROCESS		33	0.432997	1.31519	0.099187	0.187151	1	2312	tags=27%, list=11%, signal=31%
GO_REGULATION_OF_POSTSYNAPTIC_MEMBRANE_POTENTIAL	GO_REGULATION_OF_POSTSYNAPTIC_MEMBRANE_POTENTIAL		127	0.355064	1.31447	0.0387374	0.187894	1	5450	tags=38%, list=25%, signal=50%
GO_BILE_ACID_AND_BILE_SALT_TRANSPORT	GO_BILE_ACID_AND_BILE_SALT_TRANSPORT		21	0.491098	1.31434	0.108844	0.187917	1	6534	tags=67%, list=30%, signal=96%
GO_ESTABLISHMENT_OF_ORGANELLE_LOCALIZATION	GO_ESTABLISHMENT_OF_ORGANELLE_LOCALIZATION		468	0.308946	1.31422	0.00595238	0.187903	1	5381	tags=34%, list=25%, signal=44%
GO_CELL_GROWTH	GO_CELL_GROWTH		435	0.310673	1.31382	0.0104773	0.188248	1	5124	tags=35%, list=24%, signal=45%
GO_HEART_GROWTH	GO_HEART_GROWTH		79	0.375525	1.31377	0.0685131	0.188145	1	3314	tags=24%, list=15%, signal=28%
GO_NEGATIVE_REGULATION_OF_MYELOID_LEUKOCYTE_DIFFERENTIATION	GO_NEGATIVE_REGULATION_OF_MYELOID_LEUKOCYTE_DIFFERENTIATION		40	0.414266	1.31349	0.107372	0.188355	1	4507	tags=38%, list=21%, signal=47%
GO_NEGATIVE_REGULATION_OF_ALPHA_BETA_T_CELL_ACTIVATION	GO_NEGATIVE_REGULATION_OF_ALPHA_BETA_T_CELL_ACTIVATION		35	0.435257	1.31346	0.106796	0.188246	1	4424	tags=43%, list=21%, signal=54%
GO_RESPONSE_TO_EPINEPHRINE	GO_RESPONSE_TO_EPINEPHRINE		16	0.514531	1.31336	0.151568	0.18822	1	4731	tags=38%, list=22%, signal=48%
GO_PROTEIN_CATABOLIC_PROCESS_IN_THE_VACUOLE	GO_PROTEIN_CATABOLIC_PROCESS_IN_THE_VACUOLE		15	0.527342	1.31322	0.136042	0.188224	1	2765	tags=40%, list=13%, signal=46%
GO_POSITIVE_REGULATION_OF_VASCULATURE_DEVELOPMENT	GO_POSITIVE_REGULATION_OF_VASCULATURE_DEVELOPMENT		170	0.337662	1.31299	0.0337382	0.18835	1	5239	tags=38%, list=24%, signal=49%
GO_CELLULAR_IRON_ION_HOMEOSTASIS	GO_CELLULAR_IRON_ION_HOMEOSTASIS		56	0.399388	1.31295	0.084507	0.188244	1	4109	tags=38%, list=19%, signal=46%
GO_ADIPOSE_TISSUE_DEVELOPMENT	GO_ADIPOSE_TISSUE_DEVELOPMENT		40	0.414942	1.31291	0.101974	0.188125	1	1571	tags=20%, list=7%, signal=22%
GO_HYALURONAN_CATABOLIC_PROCESS	GO_HYALURONAN_CATABOLIC_PROCESS		16	0.50842	1.31282	0.134228	0.188082	1	4731	tags=50%, list=22%, signal=64%
GO_CORNIFICATION	GO_CORNIFICATION		88	0.368551	1.31278	0.0596798	0.187981	1	6120	tags=38%, list=28%, signal=52%
GO_REGULATION_OF_HUMORAL_IMMUNE_RESPONSE	GO_REGULATION_OF_HUMORAL_IMMUNE_RESPONSE		63	0.382935	1.31243	0.0872894	0.188281	1	3044	tags=22%, list=14%, signal=26%
GO_REGULATION_OF_CHOLESTEROL_EFFLUX	GO_REGULATION_OF_CHOLESTEROL_EFFLUX		22	0.478475	1.31227	0.124386	0.188316	1	2377	tags=23%, list=11%, signal=26%
GO_BODY_MORPHOGENESIS	GO_BODY_MORPHOGENESIS		49	0.41254	1.31186	0.0858506	0.188696	1	2580	tags=24%, list=12%, signal=28%
GO_PROTEIN_O_LINKED_GLYCOSYLATION	GO_PROTEIN_O_LINKED_GLYCOSYLATION		103	0.359399	1.31149	0.0609065	0.189007	1	4905	tags=40%, list=23%, signal=51%
GO_REGULATION_OF_TOLL_LIKE_RECEPTOR_SIGNALING_PATHWAY	GO_REGULATION_OF_TOLL_LIKE_RECEPTOR_SIGNALING_PATHWAY		59	0.390707	1.31109	0.0850077	0.189328	1	3128	tags=29%, list=15%, signal=34%
GO_REGULATION_OF_AMYLOID_PRECURSOR_PROTEIN_CATABOLIC_PROCESS	GO_REGULATION_OF_AMYLOID_PRECURSOR_PROTEIN_CATABOLIC_PROCESS		28	0.453826	1.31005	0.129353	0.190476	1	5124	tags=43%, list=24%, signal=56%
GO_DENDRITIC_SPINE_MORPHOGENESIS	GO_DENDRITIC_SPINE_MORPHOGENESIS		55	0.399292	1.3098	0.0807927	0.19063	1	3313	tags=27%, list=15%, signal=32%
GO_REGULATION_OF_MYELOID_LEUKOCYTE_DIFFERENTIATION	GO_REGULATION_OF_MYELOID_LEUKOCYTE_DIFFERENTIATION		101	0.3639	1.30945	0.0654762	0.190918	1	3472	tags=30%, list=16%, signal=35%
GO_REGULATION_OF_T_CELL_MEDIATED_IMMUNITY	GO_REGULATION_OF_T_CELL_MEDIATED_IMMUNITY		55	0.397698	1.30929	0.0690184	0.190975	1	3280	tags=29%, list=15%, signal=34%
GO_PHOTORECEPTOR_CELL_DIFFERENTIATION	GO_PHOTORECEPTOR_CELL_DIFFERENTIATION		54	0.393236	1.30919	0.081203	0.190955	1	5356	tags=35%, list=25%, signal=47%
GO_POSITIVE_REGULATION_OF_STRESS_FIBER_ASSEMBLY	GO_POSITIVE_REGULATION_OF_STRESS_FIBER_ASSEMBLY		52	0.399882	1.30912	0.104361	0.190894	1	2552	tags=21%, list=12%, signal=24%
GO_REGULATION_OF_SMOOTHENED_SIGNALING_PATHWAY	GO_REGULATION_OF_SMOOTHENED_SIGNALING_PATHWAY		75	0.377128	1.30862	0.0740741	0.19141	1	3639	tags=25%, list=17%, signal=30%
GO_PROTEIN_LIPID_COMPLEX_ASSEMBLY	GO_PROTEIN_LIPID_COMPLEX_ASSEMBLY		27	0.457901	1.30828	0.14214	0.19168	1	3252	tags=30%, list=15%, signal=35%
GO_NEGATIVE_REGULATION_OF_TRANSMEMBRANE_TRANSPORT	GO_NEGATIVE_REGULATION_OF_TRANSMEMBRANE_TRANSPORT		107	0.358528	1.30812	0.0571031	0.191736	1	2736	tags=24%, list=13%, signal=28%
GO_REGULATION_OF_PROTEIN_OLIGOMERIZATION	GO_REGULATION_OF_PROTEIN_OLIGOMERIZATION		40	0.41823	1.30807	0.115942	0.191638	1	3520	tags=38%, list=16%, signal=45%
GO_FATTY_ACID_DERIVATIVE_TRANSPORT	GO_FATTY_ACID_DERIVATIVE_TRANSPORT		38	0.430991	1.30771	0.113419	0.191944	1	5910	tags=45%, list=27%, signal=62%
GO_NEGATIVE_REGULATION_OF_T_CELL_APOPTOTIC_PROCESS	GO_NEGATIVE_REGULATION_OF_T_CELL_APOPTOTIC_PROCESS		19	0.497017	1.30758	0.131349	0.191972	1	2326	tags=32%, list=11%, signal=35%
GO_REGULATION_OF_LEUKOCYTE_DIFFERENTIATION	GO_REGULATION_OF_LEUKOCYTE_DIFFERENTIATION		231	0.326299	1.30746	0.0248042	0.191971	1	4507	tags=33%, list=21%, signal=42%
GO_NEGATIVE_REGULATION_OF_MAP_KINASE_ACTIVITY	GO_NEGATIVE_REGULATION_OF_MAP_KINASE_ACTIVITY		69	0.377987	1.30741	0.0788254	0.191889	1	2419	tags=20%, list=11%, signal=23%
GO_IMMUNOGLOBULIN_SECRETION	GO_IMMUNOGLOBULIN_SECRETION		20	0.483037	1.30725	0.127036	0.191927	1	2711	tags=25%, list=13%, signal=29%
GO_POSITIVE_REGULATION_OF_COAGULATION	GO_POSITIVE_REGULATION_OF_COAGULATION		25	0.463817	1.30676	0.130435	0.192426	1	3769	tags=28%, list=18%, signal=34%
GO_LYMPHOCYTE_MIGRATION	GO_LYMPHOCYTE_MIGRATION		77	0.376779	1.30669	0.0807175	0.192363	1	4297	tags=27%, list=20%, signal=34%
GO_POSITIVE_REGULATION_OF_MONOCYTE_CHEMOTAXIS	GO_POSITIVE_REGULATION_OF_MONOCYTE_CHEMOTAXIS		15	0.529444	1.3063	0.141284	0.192692	1	2849	tags=40%, list=13%, signal=46%
GO_LONG_CHAIN_FATTY_ACID_METABOLIC_PROCESS	GO_LONG_CHAIN_FATTY_ACID_METABOLIC_PROCESS		72	0.381217	1.30615	0.0810398	0.192745	1	5103	tags=38%, list=24%, signal=49%
GO_AMMONIUM_ION_METABOLIC_PROCESS	GO_AMMONIUM_ION_METABOLIC_PROCESS		53	0.396209	1.30594	0.086262	0.192863	1	3329	tags=25%, list=15%, signal=29%
GO_POSITIVE_REGULATION_OF_TRANSMEMBRANE_RECEPTOR_PROTEIN_SERINE_THREONINE_KINASE_SIGNALING_PATHWAY	GO_POSITIVE_REGULATION_OF_TRANSMEMBRANE_RECEPTOR_PROTEIN_SERINE_THREONINE_KINASE_SIGNALING_PATHWAY		91	0.361181	1.30554	0.0731343	0.19322	1	2609	tags=24%, list=12%, signal=27%
GO_NEGATIVE_REGULATION_OF_SMOOTH_MUSCLE_CONTRACTION	GO_NEGATIVE_REGULATION_OF_SMOOTH_MUSCLE_CONTRACTION		15	0.523457	1.30529	0.154762	0.193381	1	5685	tags=47%, list=26%, signal=63%
GO_PHAGOCYTOSIS	GO_PHAGOCYTOSIS		249	0.323549	1.30522	0.020592	0.193323	1	3828	tags=24%, list=18%, signal=29%
GO_EMBRYONIC_ORGAN_DEVELOPMENT	GO_EMBRYONIC_ORGAN_DEVELOPMENT		388	0.310414	1.30506	0.00722022	0.19338	1	3890	tags=26%, list=18%, signal=31%
GO_PITUITARY_GLAND_DEVELOPMENT	GO_PITUITARY_GLAND_DEVELOPMENT		37	0.427876	1.30502	0.0977199	0.193285	1	4431	tags=32%, list=21%, signal=41%
GO_SYNAPTIC_TRANSMISSION_GLUTAMATERGIC	GO_SYNAPTIC_TRANSMISSION_GLUTAMATERGIC		82	0.366484	1.30491	0.0806697	0.193251	1	5450	tags=40%, list=25%, signal=54%
GO_BONE_CELL_DEVELOPMENT	GO_BONE_CELL_DEVELOPMENT		30	0.450744	1.3049	0.113523	0.19312	1	2971	tags=30%, list=14%, signal=35%
GO_NEGATIVE_REGULATION_OF_PROTEOLYSIS	GO_NEGATIVE_REGULATION_OF_PROTEOLYSIS		287	0.318065	1.3046	0.0160891	0.193358	1	3889	tags=29%, list=18%, signal=34%
GO_POSITIVE_REGULATION_OF_T_CELL_CYTOKINE_PRODUCTION	GO_POSITIVE_REGULATION_OF_T_CELL_CYTOKINE_PRODUCTION		17	0.495896	1.30443	0.135823	0.193428	1	2889	tags=35%, list=13%, signal=41%
GO_TOLL_LIKE_RECEPTOR_3_SIGNALING_PATHWAY	GO_TOLL_LIKE_RECEPTOR_3_SIGNALING_PATHWAY		19	0.493001	1.30436	0.144737	0.193389	1	5559	tags=74%, list=26%, signal=99%
GO_NEGATIVE_REGULATION_OF_INTRACELLULAR_TRANSPORT	GO_NEGATIVE_REGULATION_OF_INTRACELLULAR_TRANSPORT		61	0.385969	1.30413	0.086262	0.193537	1	3503	tags=26%, list=16%, signal=31%
GO_REGIONALIZATION	GO_REGIONALIZATION		302	0.317603	1.30408	0.0238994	0.19345	1	4884	tags=26%, list=23%, signal=34%
GO_ADHERENS_JUNCTION_ASSEMBLY	GO_ADHERENS_JUNCTION_ASSEMBLY		89	0.36757	1.30403	0.0628743	0.193362	1	2745	tags=22%, list=13%, signal=26%
GO_REGULATION_OF_WATER_LOSS_VIA_SKIN	GO_REGULATION_OF_WATER_LOSS_VIA_SKIN		20	0.484623	1.30372	0.13884	0.193594	1	3430	tags=45%, list=16%, signal=53%
GO_COLLAGEN_BIOSYNTHETIC_PROCESS	GO_COLLAGEN_BIOSYNTHETIC_PROCESS		42	0.416199	1.3036	0.113782	0.193607	1	3272	tags=33%, list=15%, signal=39%
GO_NEPHRON_MORPHOGENESIS	GO_NEPHRON_MORPHOGENESIS		73	0.376885	1.3036	0.0647709	0.19346	1	3470	tags=25%, list=16%, signal=29%
GO_EMBRYONIC_CRANIAL_SKELETON_MORPHOGENESIS	GO_EMBRYONIC_CRANIAL_SKELETON_MORPHOGENESIS		43	0.411811	1.30353	0.107256	0.193393	1	2267	tags=26%, list=11%, signal=29%
GO_ORGANOPHOSPHATE_CATABOLIC_PROCESS	GO_ORGANOPHOSPHATE_CATABOLIC_PROCESS		120	0.352442	1.30344	0.0486409	0.193372	1	3454	tags=29%, list=16%, signal=35%
GO_CELLULAR_CARBOHYDRATE_BIOSYNTHETIC_PROCESS	GO_CELLULAR_CARBOHYDRATE_BIOSYNTHETIC_PROCESS		79	0.369243	1.30344	0.0799397	0.193223	1	3914	tags=25%, list=18%, signal=31%
GO_POSITIVE_REGULATION_OF_INTERLEUKIN_6_PRODUCTION	GO_POSITIVE_REGULATION_OF_INTERLEUKIN_6_PRODUCTION		75	0.376659	1.30328	0.0895522	0.193284	1	3853	tags=32%, list=18%, signal=39%
GO_C21_STEROID_HORMONE_BIOSYNTHETIC_PROCESS	GO_C21_STEROID_HORMONE_BIOSYNTHETIC_PROCESS		23	0.469971	1.30326	0.124573	0.193168	1	4554	tags=39%, list=21%, signal=50%
GO_POSITIVE_REGULATION_OF_SUPEROXIDE_ANION_GENERATION	GO_POSITIVE_REGULATION_OF_SUPEROXIDE_ANION_GENERATION		15	0.533047	1.30291	0.135506	0.193449	1	3525	tags=47%, list=16%, signal=56%
GO_PROTEOGLYCAN_BIOSYNTHETIC_PROCESS	GO_PROTEOGLYCAN_BIOSYNTHETIC_PROCESS		63	0.389528	1.3027	0.0801233	0.19357	1	4783	tags=37%, list=22%, signal=47%
GO_REGULATION_OF_RECEPTOR_INTERNALIZATION	GO_REGULATION_OF_RECEPTOR_INTERNALIZATION		49	0.404052	1.30261	0.0856672	0.193539	1	4741	tags=39%, list=22%, signal=50%
GO_REGULATION_OF_PROTEIN_AUTOPHOSPHORYLATION	GO_REGULATION_OF_PROTEIN_AUTOPHOSPHORYLATION		46	0.409716	1.30253	0.0916149	0.193473	1	4598	tags=41%, list=21%, signal=52%
GO_POSITIVE_REGULATION_OF_RESPONSE_TO_BIOTIC_STIMULUS	GO_POSITIVE_REGULATION_OF_RESPONSE_TO_BIOTIC_STIMULUS		40	0.416865	1.3018	0.103395	0.19425	1	1337	tags=18%, list=6%, signal=19%
GO_POSITIVE_REGULATION_OF_T_CELL_MIGRATION	GO_POSITIVE_REGULATION_OF_T_CELL_MIGRATION		24	0.467918	1.30089	0.119281	0.195305	1	2889	tags=33%, list=13%, signal=38%
GO_AUDITORY_RECEPTOR_CELL_DEVELOPMENT	GO_AUDITORY_RECEPTOR_CELL_DEVELOPMENT		16	0.514831	1.30052	0.136691	0.195605	1	4450	tags=44%, list=21%, signal=55%
GO_CARDIAC_CELL_DEVELOPMENT	GO_CARDIAC_CELL_DEVELOPMENT		74	0.373267	1.30032	0.0692194	0.195721	1	3381	tags=24%, list=16%, signal=29%
GO_NEGATIVE_REGULATION_OF_CELLULAR_PROTEIN_LOCALIZATION	GO_NEGATIVE_REGULATION_OF_CELLULAR_PROTEIN_LOCALIZATION		104	0.357354	1.2996	0.0554745	0.196469	1	3966	tags=29%, list=18%, signal=35%
GO_REGULATION_OF_HAIR_CYCLE	GO_REGULATION_OF_HAIR_CYCLE		25	0.464718	1.29946	0.140288	0.196524	1	1225	tags=20%, list=6%, signal=21%
GO_REGULATION_OF_PLASMA_LIPOPROTEIN_PARTICLE_LEVELS	GO_REGULATION_OF_PLASMA_LIPOPROTEIN_PARTICLE_LEVELS		79	0.369843	1.2991	0.0731343	0.196855	1	5384	tags=35%, list=25%, signal=47%
GO_POSITIVE_REGULATION_OF_EPITHELIAL_CELL_DIFFERENTIATION	GO_POSITIVE_REGULATION_OF_EPITHELIAL_CELL_DIFFERENTIATION		54	0.392818	1.29898	0.103236	0.196858	1	3138	tags=26%, list=15%, signal=30%
GO_REGULATION_OF_VIRAL_GENOME_REPLICATION	GO_REGULATION_OF_VIRAL_GENOME_REPLICATION		87	0.361914	1.29828	0.101824	0.197606	1	2573	tags=25%, list=12%, signal=29%
GO_NEGATIVE_REGULATION_OF_STEROID_METABOLIC_PROCESS	GO_NEGATIVE_REGULATION_OF_STEROID_METABOLIC_PROCESS		25	0.458367	1.29817	0.129508	0.197589	1	2550	tags=28%, list=12%, signal=32%
GO_NEPHRON_TUBULE_FORMATION	GO_NEPHRON_TUBULE_FORMATION		15	0.526837	1.29813	0.118846	0.197492	1	212	tags=13%, list=1%, signal=13%
GO_GLIAL_CELL_ACTIVATION	GO_GLIAL_CELL_ACTIVATION		40	0.410779	1.29765	0.107029	0.197955	1	2373	tags=25%, list=11%, signal=28%
GO_LEUKOCYTE_DIFFERENTIATION	GO_LEUKOCYTE_DIFFERENTIATION		436	0.305059	1.29741	0.0131579	0.198138	1	4103	tags=28%, list=19%, signal=34%
GO_REGULATION_OF_CELL_SIZE	GO_REGULATION_OF_CELL_SIZE		166	0.331354	1.29722	0.0412655	0.198214	1	5369	tags=40%, list=25%, signal=53%
GO_POSITIVE_REGULATION_OF_FAT_CELL_DIFFERENTIATION	GO_POSITIVE_REGULATION_OF_FAT_CELL_DIFFERENTIATION		54	0.395585	1.29692	0.0921659	0.198434	1	2579	tags=28%, list=12%, signal=31%
GO_POSITIVE_REGULATION_OF_TYPE_2_IMMUNE_RESPONSE	GO_POSITIVE_REGULATION_OF_TYPE_2_IMMUNE_RESPONSE		15	0.532407	1.29652	0.153846	0.198776	1	5568	tags=67%, list=26%, signal=90%
GO_NEUROEPITHELIAL_CELL_DIFFERENTIATION	GO_NEUROEPITHELIAL_CELL_DIFFERENTIATION		47	0.404458	1.29645	0.107256	0.19872	1	3755	tags=36%, list=17%, signal=44%
GO_VASCULAR_ASSOCIATED_SMOOTH_MUSCLE_CELL_MIGRATION	GO_VASCULAR_ASSOCIATED_SMOOTH_MUSCLE_CELL_MIGRATION		22	0.477342	1.29642	0.129848	0.198599	1	3193	tags=27%, list=15%, signal=32%
GO_ALPHA_BETA_T_CELL_ACTIVATION	GO_ALPHA_BETA_T_CELL_ACTIVATION		117	0.351503	1.29595	0.0580111	0.199036	1	2889	tags=25%, list=13%, signal=28%
GO_CELLULAR_RESPONSE_TO_BIOTIC_STIMULUS	GO_CELLULAR_RESPONSE_TO_BIOTIC_STIMULUS		197	0.327706	1.29587	0.0254011	0.198979	1	3478	tags=23%, list=16%, signal=28%
GO_REGULATION_OF_SYNAPTIC_VESICLE_CYCLE	GO_REGULATION_OF_SYNAPTIC_VESICLE_CYCLE		106	0.352511	1.29577	0.0536723	0.198957	1	5454	tags=42%, list=25%, signal=55%
GO_REGULATION_OF_CELL_CELL_ADHESION	GO_REGULATION_OF_CELL_CELL_ADHESION		344	0.31216	1.29527	0.0162907	0.199419	1	3451	tags=24%, list=16%, signal=28%
GO_POSITIVE_REGULATION_OF_MACROAUTOPHAGY	GO_POSITIVE_REGULATION_OF_MACROAUTOPHAGY		65	0.378742	1.2947	0.0896445	0.199996	1	3954	tags=32%, list=18%, signal=39%
GO_PRESYNAPSE_ORGANIZATION	GO_PRESYNAPSE_ORGANIZATION		42	0.411564	1.29447	0.100962	0.200147	1	1766	tags=19%, list=8%, signal=21%
GO_CARDIAC_MUSCLE_TISSUE_MORPHOGENESIS	GO_CARDIAC_MUSCLE_TISSUE_MORPHOGENESIS		62	0.388825	1.29402	0.0739065	0.200601	1	2647	tags=23%, list=12%, signal=26%
GO_PYRIDINE_CONTAINING_COMPOUND_BIOSYNTHETIC_PROCESS	GO_PYRIDINE_CONTAINING_COMPOUND_BIOSYNTHETIC_PROCESS		32	0.439528	1.29379	0.126214	0.200766	1	6176	tags=47%, list=29%, signal=66%
GO_REGULATION_OF_VIRAL_LIFE_CYCLE	GO_REGULATION_OF_VIRAL_LIFE_CYCLE		133	0.343903	1.29373	0.0605227	0.200694	1	2974	tags=26%, list=14%, signal=29%
GO_REGULATION_OF_NEURON_PROJECTION_REGENERATION	GO_REGULATION_OF_NEURON_PROJECTION_REGENERATION		28	0.447024	1.29368	0.12987	0.200604	1	2650	tags=32%, list=12%, signal=37%
GO_LATE_ENDOSOME_TO_VACUOLE_TRANSPORT	GO_LATE_ENDOSOME_TO_VACUOLE_TRANSPORT		17	0.503321	1.29354	0.158076	0.200647	1	2770	tags=29%, list=13%, signal=34%
GO_MAINTENANCE_OF_PROTEIN_LOCATION	GO_MAINTENANCE_OF_PROTEIN_LOCATION		102	0.357074	1.29346	0.0722714	0.2006	1	3437	tags=26%, list=16%, signal=31%
GO_MONOSACCHARIDE_CATABOLIC_PROCESS	GO_MONOSACCHARIDE_CATABOLIC_PROCESS		37	0.419963	1.29341	0.122924	0.200519	1	3579	tags=35%, list=17%, signal=42%
GO_POSITIVE_REGULATION_OF_CYTOSOLIC_CALCIUM_ION_CONCENTRATION_INVOLVED_IN_PHOSPHOLIPASE_C_ACTIVATING_G_PROTEIN_COUPLED_SIGNALING_PATHWAY	GO_POSITIVE_REGULATION_OF_CYTOSOLIC_CALCIUM_ION_CONCENTRATION_INVOLVED_IN_PHOSPHOLIPASE_C_ACTIVATING_G_PROTEIN_COUPLED_SIGNALING_PATHWAY		28	0.449836	1.29302	0.142857	0.200863	1	4332	tags=39%, list=20%, signal=49%
GO_POSITIVE_REGULATION_OF_DNA_BINDING_TRANSCRIPTION_FACTOR_ACTIVITY	GO_POSITIVE_REGULATION_OF_DNA_BINDING_TRANSCRIPTION_FACTOR_ACTIVITY		245	0.318659	1.29286	0.0231362	0.200918	1	3437	tags=28%, list=16%, signal=33%
GO_POSITIVE_REGULATION_OF_CATABOLIC_PROCESS	GO_POSITIVE_REGULATION_OF_CATABOLIC_PROCESS		400	0.307663	1.29281	0.0202864	0.20082	1	4002	tags=26%, list=19%, signal=32%
GO_CARDIAC_MUSCLE_CELL_ACTION_POTENTIAL	GO_CARDIAC_MUSCLE_CELL_ACTION_POTENTIAL		65	0.382984	1.29167	0.101749	0.202118	1	4898	tags=40%, list=23%, signal=52%
GO_INTERLEUKIN_6_PRODUCTION	GO_INTERLEUKIN_6_PRODUCTION		125	0.345565	1.2914	0.0634218	0.202312	1	4270	tags=31%, list=20%, signal=39%
GO_CELLULAR_RESPONSE_TO_ORGANIC_CYCLIC_COMPOUND	GO_CELLULAR_RESPONSE_TO_ORGANIC_CYCLIC_COMPOUND		500	0.302299	1.29123	0.0104167	0.20239	1	3597	tags=27%, list=17%, signal=31%
GO_DIENCEPHALON_DEVELOPMENT	GO_DIENCEPHALON_DEVELOPMENT		66	0.377476	1.29116	0.0897638	0.202329	1	3304	tags=23%, list=15%, signal=27%
GO_GOLGI_TO_PLASMA_MEMBRANE_TRANSPORT	GO_GOLGI_TO_PLASMA_MEMBRANE_TRANSPORT		61	0.384801	1.29108	0.101124	0.202277	1	5884	tags=48%, list=27%, signal=65%
GO_PROTEIN_LIPID_COMPLEX_SUBUNIT_ORGANIZATION	GO_PROTEIN_LIPID_COMPLEX_SUBUNIT_ORGANIZATION		42	0.411514	1.29106	0.113782	0.202145	1	3252	tags=29%, list=15%, signal=34%
GO_ALPHA_BETA_T_CELL_DIFFERENTIATION	GO_ALPHA_BETA_T_CELL_DIFFERENTIATION		87	0.36059	1.29091	0.0903704	0.20219	1	2872	tags=25%, list=13%, signal=29%
GO_NEGATIVE_REGULATION_OF_CELLULAR_RESPONSE_TO_GROWTH_FACTOR_STIMULUS	GO_NEGATIVE_REGULATION_OF_CELLULAR_RESPONSE_TO_GROWTH_FACTOR_STIMULUS		132	0.341728	1.2904	0.0562771	0.202762	1	2807	tags=23%, list=13%, signal=26%
GO_TOLL_LIKE_RECEPTOR_4_SIGNALING_PATHWAY	GO_TOLL_LIKE_RECEPTOR_4_SIGNALING_PATHWAY		32	0.42773	1.29012	0.123577	0.202963	1	2012	tags=28%, list=9%, signal=31%
GO_REGULATION_OF_MYELOID_CELL_DIFFERENTIATION	GO_REGULATION_OF_MYELOID_CELL_DIFFERENTIATION		225	0.321977	1.29005	0.0365535	0.202931	1	3472	tags=24%, list=16%, signal=28%
GO_NEGATIVE_REGULATION_OF_MYELOID_CELL_DIFFERENTIATION	GO_NEGATIVE_REGULATION_OF_MYELOID_CELL_DIFFERENTIATION		79	0.368553	1.28936	0.103501	0.203699	1	4657	tags=33%, list=22%, signal=42%
GO_NEGATIVE_REGULATION_OF_HEMOPOIESIS	GO_NEGATIVE_REGULATION_OF_HEMOPOIESIS		126	0.342006	1.289	0.070028	0.20405	1	4507	tags=32%, list=21%, signal=40%
GO_POSITIVE_REGULATION_OF_ADHERENS_JUNCTION_ORGANIZATION	GO_POSITIVE_REGULATION_OF_ADHERENS_JUNCTION_ORGANIZATION		31	0.435998	1.28877	0.134454	0.204172	1	2629	tags=23%, list=12%, signal=26%
GO_REGULATION_OF_RENAL_SYSTEM_PROCESS	GO_REGULATION_OF_RENAL_SYSTEM_PROCESS		30	0.427812	1.28848	0.124172	0.204374	1	3525	tags=40%, list=16%, signal=48%
GO_MUSCLE_ADAPTATION	GO_MUSCLE_ADAPTATION		103	0.35672	1.28847	0.0794603	0.204235	1	3518	tags=27%, list=16%, signal=32%
GO_ACTIVATION_OF_PROTEIN_KINASE_ACTIVITY	GO_ACTIVATION_OF_PROTEIN_KINASE_ACTIVITY		308	0.312606	1.28838	0.0221402	0.204195	1	5328	tags=35%, list=25%, signal=46%
GO_INOSITOL_PHOSPHATE_MEDIATED_SIGNALING	GO_INOSITOL_PHOSPHATE_MEDIATED_SIGNALING		52	0.392543	1.28831	0.115086	0.204132	1	3450	tags=33%, list=16%, signal=39%
GO_GLOMERULUS_DEVELOPMENT	GO_GLOMERULUS_DEVELOPMENT		58	0.38561	1.28827	0.10479	0.20403	1	2631	tags=26%, list=12%, signal=29%
GO_NEGATIVE_REGULATION_OF_MAPK_CASCADE	GO_NEGATIVE_REGULATION_OF_MAPK_CASCADE		156	0.337278	1.28792	0.0525606	0.204346	1	2893	tags=20%, list=13%, signal=23%
GO_MEMBRANE_PROTEIN_ECTODOMAIN_PROTEOLYSIS	GO_MEMBRANE_PROTEIN_ECTODOMAIN_PROTEOLYSIS		41	0.404657	1.28776	0.113674	0.204395	1	3769	tags=32%, list=18%, signal=38%
GO_INORGANIC_ANION_TRANSMEMBRANE_TRANSPORT	GO_INORGANIC_ANION_TRANSMEMBRANE_TRANSPORT		99	0.352676	1.28678	0.0541728	0.205521	1	4803	tags=35%, list=22%, signal=45%
GO_NEGATIVE_REGULATION_OF_PROTEIN_MATURATION	GO_NEGATIVE_REGULATION_OF_PROTEIN_MATURATION		28	0.456141	1.28622	0.146667	0.206096	1	3076	tags=25%, list=14%, signal=29%
GO_EMBRYONIC_HEART_TUBE_DEVELOPMENT	GO_EMBRYONIC_HEART_TUBE_DEVELOPMENT		65	0.373428	1.28611	0.103501	0.206102	1	3769	tags=23%, list=18%, signal=28%
GO_POSITIVE_REGULATION_OF_RECEPTOR_MEDIATED_ENDOCYTOSIS	GO_POSITIVE_REGULATION_OF_RECEPTOR_MEDIATED_ENDOCYTOSIS		46	0.406534	1.28609	0.102484	0.205975	1	4598	tags=37%, list=21%, signal=47%
GO_SUPEROXIDE_METABOLIC_PROCESS	GO_SUPEROXIDE_METABOLIC_PROCESS		59	0.383605	1.28593	0.107256	0.206025	1	3525	tags=31%, list=16%, signal=36%
GO_REGULATION_OF_HISTONE_DEACETYLATION	GO_REGULATION_OF_HISTONE_DEACETYLATION		26	0.443613	1.28575	0.132258	0.206108	1	6673	tags=54%, list=31%, signal=78%
GO_GLAND_DEVELOPMENT	GO_GLAND_DEVELOPMENT		406	0.306265	1.28551	0.0153664	0.206277	1	2415	tags=19%, list=11%, signal=21%
GO_REGULATION_OF_SUPEROXIDE_METABOLIC_PROCESS	GO_REGULATION_OF_SUPEROXIDE_METABOLIC_PROCESS		31	0.433236	1.28528	0.126382	0.206406	1	3525	tags=35%, list=16%, signal=42%
GO_MUSCLE_CELL_DEVELOPMENT	GO_MUSCLE_CELL_DEVELOPMENT		155	0.333972	1.28493	0.0591549	0.206743	1	3433	tags=25%, list=16%, signal=29%
GO_NEGATIVE_REGULATION_OF_LYMPHOCYTE_ACTIVATION	GO_NEGATIVE_REGULATION_OF_LYMPHOCYTE_ACTIVATION		122	0.344019	1.28469	0.0745429	0.206916	1	2889	tags=25%, list=13%, signal=29%
GO_NEGATIVE_REGULATION_OF_NOTCH_SIGNALING_PATHWAY	GO_NEGATIVE_REGULATION_OF_NOTCH_SIGNALING_PATHWAY		35	0.42818	1.28349	0.141925	0.208409	1	4270	tags=46%, list=20%, signal=57%
GO_CD4_POSITIVE_ALPHA_BETA_T_CELL_ACTIVATION	GO_CD4_POSITIVE_ALPHA_BETA_T_CELL_ACTIVATION		76	0.371769	1.28308	0.0764618	0.208766	1	4496	tags=37%, list=21%, signal=46%
GO_CENTRAL_NERVOUS_SYSTEM_NEURON_DIFFERENTIATION	GO_CENTRAL_NERVOUS_SYSTEM_NEURON_DIFFERENTIATION		158	0.333927	1.28304	0.0575342	0.208667	1	3808	tags=25%, list=18%, signal=30%
GO_NUCLEOSIDE_BISPHOSPHATE_METABOLIC_PROCESS	GO_NUCLEOSIDE_BISPHOSPHATE_METABOLIC_PROCESS		67	0.375049	1.28205	0.0938897	0.209817	1	5883	tags=37%, list=27%, signal=51%
GO_DRUG_TRANSPORT	GO_DRUG_TRANSPORT		180	0.327962	1.28196	0.0571049	0.209787	1	3481	tags=26%, list=16%, signal=30%
GO_RESPONSE_TO_AMPHETAMINE	GO_RESPONSE_TO_AMPHETAMINE		29	0.44936	1.28189	0.143098	0.209743	1	1151	tags=17%, list=5%, signal=18%
GO_PROTEIN_TRIMERIZATION	GO_PROTEIN_TRIMERIZATION		51	0.392038	1.28183	0.106349	0.209674	1	3681	tags=33%, list=17%, signal=40%
GO_CENTRAL_NERVOUS_SYSTEM_NEURON_DEVELOPMENT	GO_CENTRAL_NERVOUS_SYSTEM_NEURON_DEVELOPMENT		76	0.37156	1.28145	0.0915805	0.21004	1	2874	tags=25%, list=13%, signal=29%
GO_CELL_CELL_SIGNALING_INVOLVED_IN_CARDIAC_CONDUCTION	GO_CELL_CELL_SIGNALING_INVOLVED_IN_CARDIAC_CONDUCTION		28	0.447109	1.2813	0.141215	0.210095	1	4946	tags=46%, list=23%, signal=60%
GO_PROTEIN_DEPOLYMERIZATION	GO_PROTEIN_DEPOLYMERIZATION		106	0.346045	1.28128	0.0736111	0.209981	1	2882	tags=24%, list=13%, signal=27%
GO_POSITIVE_REGULATION_OF_DEVELOPMENTAL_GROWTH	GO_POSITIVE_REGULATION_OF_DEVELOPMENTAL_GROWTH		153	0.333983	1.28001	0.0503597	0.211476	1	2680	tags=18%, list=12%, signal=20%
GO_POSITIVE_REGULATION_OF_ALPHA_BETA_T_CELL_PROLIFERATION	GO_POSITIVE_REGULATION_OF_ALPHA_BETA_T_CELL_PROLIFERATION		16	0.503391	1.27973	0.173333	0.21166	1	2889	tags=31%, list=13%, signal=36%
GO_REGULATION_OF_SUPRAMOLECULAR_FIBER_ORGANIZATION	GO_REGULATION_OF_SUPRAMOLECULAR_FIBER_ORGANIZATION		332	0.305089	1.2784	0.0256098	0.213255	1	2925	tags=20%, list=14%, signal=22%
GO_NEGATIVE_REGULATION_OF_BLOOD_CIRCULATION	GO_NEGATIVE_REGULATION_OF_BLOOD_CIRCULATION		31	0.431565	1.27823	0.129784	0.213357	1	4951	tags=39%, list=23%, signal=50%
GO_REGULATION_OF_RELEASE_OF_SEQUESTERED_CALCIUM_ION_INTO_CYTOSOL	GO_REGULATION_OF_RELEASE_OF_SEQUESTERED_CALCIUM_ION_INTO_CYTOSOL		70	0.367896	1.27815	0.0910448	0.213309	1	4946	tags=44%, list=23%, signal=57%
GO_CALCIUM_ION_REGULATED_EXOCYTOSIS_OF_NEUROTRANSMITTER	GO_CALCIUM_ION_REGULATED_EXOCYTOSIS_OF_NEUROTRANSMITTER		15	0.519436	1.27799	0.159445	0.213356	1	2967	tags=27%, list=14%, signal=31%
GO_ORGANELLE_FUSION	GO_ORGANELLE_FUSION		115	0.344246	1.27749	0.078635	0.213908	1	4144	tags=31%, list=19%, signal=39%
GO_POSITIVE_REGULATION_OF_CYTOKINE_SECRETION	GO_POSITIVE_REGULATION_OF_CYTOKINE_SECRETION		110	0.347285	1.27722	0.0676259	0.214101	1	3756	tags=27%, list=17%, signal=33%
GO_MORPHOGENESIS_OF_AN_EPITHELIUM	GO_MORPHOGENESIS_OF_AN_EPITHELIUM		497	0.298393	1.27707	0.0126728	0.214172	1	3252	tags=21%, list=15%, signal=24%
GO_ACTIN_FILAMENT_ORGANIZATION	GO_ACTIN_FILAMENT_ORGANIZATION		380	0.303903	1.27702	0.0240964	0.214091	1	4951	tags=31%, list=23%, signal=39%
GO_REGULATION_OF_ACTIN_CYTOSKELETON_REORGANIZATION	GO_REGULATION_OF_ACTIN_CYTOSKELETON_REORGANIZATION		33	0.427979	1.27702	0.135048	0.213937	1	4657	tags=33%, list=22%, signal=42%
GO_MAINTENANCE_OF_LOCATION_IN_CELL	GO_MAINTENANCE_OF_LOCATION_IN_CELL		90	0.355478	1.27626	0.0937973	0.214835	1	3296	tags=27%, list=15%, signal=31%
GO_NEGATIVE_REGULATION_OF_RHO_PROTEIN_SIGNAL_TRANSDUCTION	GO_NEGATIVE_REGULATION_OF_RHO_PROTEIN_SIGNAL_TRANSDUCTION		20	0.481395	1.27598	0.143802	0.215065	1	4385	tags=40%, list=20%, signal=50%
GO_T_CELL_MIGRATION	GO_T_CELL_MIGRATION		50	0.397519	1.27595	0.110379	0.214946	1	3137	tags=26%, list=15%, signal=30%
GO_DOPAMINE_RECEPTOR_SIGNALING_PATHWAY	GO_DOPAMINE_RECEPTOR_SIGNALING_PATHWAY		35	0.424184	1.27589	0.138486	0.214875	1	2994	tags=31%, list=14%, signal=36%
GO_STRIATED_MUSCLE_CELL_APOPTOTIC_PROCESS	GO_STRIATED_MUSCLE_CELL_APOPTOTIC_PROCESS		34	0.424853	1.27553	0.139871	0.215196	1	5055	tags=41%, list=24%, signal=54%
GO_RETINA_DEVELOPMENT_IN_CAMERA_TYPE_EYE	GO_RETINA_DEVELOPMENT_IN_CAMERA_TYPE_EYE		129	0.339227	1.27539	0.0643357	0.215236	1	912	tags=12%, list=4%, signal=13%
GO_REGULATION_OF_DEVELOPMENTAL_GROWTH	GO_REGULATION_OF_DEVELOPMENTAL_GROWTH		300	0.309435	1.27479	0.0280971	0.215918	1	5562	tags=38%, list=26%, signal=51%
GO_POSITIVE_REGULATION_OF_RELEASE_OF_SEQUESTERED_CALCIUM_ION_INTO_CYTOSOL	GO_POSITIVE_REGULATION_OF_RELEASE_OF_SEQUESTERED_CALCIUM_ION_INTO_CYTOSOL		34	0.423401	1.27478	0.1392	0.215774	1	4745	tags=47%, list=22%, signal=60%
GO_RENAL_SYSTEM_VASCULATURE_DEVELOPMENT	GO_RENAL_SYSTEM_VASCULATURE_DEVELOPMENT		25	0.455362	1.27443	0.145516	0.216116	1	3272	tags=36%, list=15%, signal=42%
GO_VIRAL_RNA_GENOME_REPLICATION	GO_VIRAL_RNA_GENOME_REPLICATION		32	0.426276	1.2742	0.133898	0.216264	1	1646	tags=22%, list=8%, signal=24%
GO_PURINE_NUCLEOSIDE_MONOPHOSPHATE_METABOLIC_PROCESS	GO_PURINE_NUCLEOSIDE_MONOPHOSPHATE_METABOLIC_PROCESS		22	0.463796	1.27407	0.151877	0.216296	1	4047	tags=36%, list=19%, signal=45%
GO_RESPONSE_TO_PURINE_CONTAINING_COMPOUND	GO_RESPONSE_TO_PURINE_CONTAINING_COMPOUND		144	0.330099	1.274	0.0614754	0.216232	1	5879	tags=39%, list=27%, signal=53%
GO_BILE_ACID_BIOSYNTHETIC_PROCESS	GO_BILE_ACID_BIOSYNTHETIC_PROCESS		32	0.431093	1.2735	0.14918	0.216748	1	4232	tags=47%, list=20%, signal=58%
GO_DORSAL_VENTRAL_NEURAL_TUBE_PATTERNING	GO_DORSAL_VENTRAL_NEURAL_TUBE_PATTERNING		23	0.457608	1.27247	0.163333	0.218012	1	5737	tags=43%, list=27%, signal=59%
GO_PHOSPHOLIPASE_C_ACTIVATING_G_PROTEIN_COUPLED_RECEPTOR_SIGNALING_PATHWAY	GO_PHOSPHOLIPASE_C_ACTIVATING_G_PROTEIN_COUPLED_RECEPTOR_SIGNALING_PATHWAY		80	0.360602	1.27241	0.0953101	0.217944	1	1518	tags=16%, list=7%, signal=17%
GO_GLYCEROPHOSPHOLIPID_METABOLIC_PROCESS	GO_GLYCEROPHOSPHOLIPID_METABOLIC_PROCESS		166	0.328283	1.27233	0.0593923	0.21791	1	4906	tags=31%, list=23%, signal=40%
GO_TISSUE_HOMEOSTASIS	GO_TISSUE_HOMEOSTASIS		200	0.324437	1.2722	0.0447154	0.21794	1	4903	tags=33%, list=23%, signal=42%
GO_FOAM_CELL_DIFFERENTIATION	GO_FOAM_CELL_DIFFERENTIATION		30	0.43151	1.27185	0.145396	0.218285	1	5001	tags=43%, list=23%, signal=56%
GO_SODIUM_ION_TRANSMEMBRANE_TRANSPORT	GO_SODIUM_ION_TRANSMEMBRANE_TRANSPORT		124	0.339025	1.27156	0.0806223	0.218532	1	4189	tags=31%, list=19%, signal=38%
GO_INNER_EAR_RECEPTOR_CELL_DEVELOPMENT	GO_INNER_EAR_RECEPTOR_CELL_DEVELOPMENT		37	0.411497	1.27092	0.110759	0.219194	1	6323	tags=46%, list=29%, signal=65%
GO_HEAD_MORPHOGENESIS	GO_HEAD_MORPHOGENESIS		37	0.415915	1.27072	0.150573	0.219319	1	2511	tags=27%, list=12%, signal=31%
GO_CELLULAR_RESPONSE_TO_LOW_DENSITY_LIPOPROTEIN_PARTICLE_STIMULUS	GO_CELLULAR_RESPONSE_TO_LOW_DENSITY_LIPOPROTEIN_PARTICLE_STIMULUS		17	0.492123	1.27066	0.168675	0.219238	1	4421	tags=59%, list=21%, signal=74%
GO_MESONEPHROS_DEVELOPMENT	GO_MESONEPHROS_DEVELOPMENT		95	0.352835	1.27021	0.0884558	0.219705	1	4884	tags=33%, list=23%, signal=42%
GO_IONOTROPIC_GLUTAMATE_RECEPTOR_SIGNALING_PATHWAY	GO_IONOTROPIC_GLUTAMATE_RECEPTOR_SIGNALING_PATHWAY		23	0.456313	1.27003	0.158516	0.219798	1	5450	tags=48%, list=25%, signal=64%
GO_NATURAL_KILLER_CELL_MEDIATED_IMMUNITY	GO_NATURAL_KILLER_CELL_MEDIATED_IMMUNITY		57	0.382726	1.26996	0.105023	0.219742	1	1915	tags=19%, list=9%, signal=21%
GO_EYE_PHOTORECEPTOR_CELL_DEVELOPMENT	GO_EYE_PHOTORECEPTOR_CELL_DEVELOPMENT		30	0.434885	1.26975	0.151667	0.219883	1	4598	tags=33%, list=21%, signal=42%
GO_LENS_FIBER_CELL_DIFFERENTIATION	GO_LENS_FIBER_CELL_DIFFERENTIATION		26	0.448601	1.26844	0.139219	0.22154	1	2411	tags=31%, list=11%, signal=35%
GO_REGULATION_OF_GLYCOPROTEIN_BIOSYNTHETIC_PROCESS	GO_REGULATION_OF_GLYCOPROTEIN_BIOSYNTHETIC_PROCESS		35	0.42019	1.26774	0.140984	0.222421	1	3625	tags=37%, list=17%, signal=45%
GO_POSITIVE_REGULATION_OF_BMP_SIGNALING_PATHWAY	GO_POSITIVE_REGULATION_OF_BMP_SIGNALING_PATHWAY		28	0.434403	1.26754	0.139837	0.222514	1	4179	tags=39%, list=19%, signal=49%
GO_PARASYMPATHETIC_NERVOUS_SYSTEM_DEVELOPMENT	GO_PARASYMPATHETIC_NERVOUS_SYSTEM_DEVELOPMENT		17	0.490717	1.26716	0.150613	0.2229	1	745	tags=24%, list=3%, signal=24%
GO_FERTILIZATION	GO_FERTILIZATION		145	0.330084	1.26629	0.0563961	0.22397	1	4826	tags=33%, list=22%, signal=42%
GO_CORPUS_CALLOSUM_DEVELOPMENT	GO_CORPUS_CALLOSUM_DEVELOPMENT		16	0.498538	1.26623	0.175862	0.223896	1	3080	tags=38%, list=14%, signal=44%
GO_CELL_COMMUNICATION_BY_ELECTRICAL_COUPLING_INVOLVED_IN_CARDIAC_CONDUCTION	GO_CELL_COMMUNICATION_BY_ELECTRICAL_COUPLING_INVOLVED_IN_CARDIAC_CONDUCTION		23	0.464891	1.26568	0.165615	0.224488	1	4258	tags=48%, list=20%, signal=60%
GO_INTERFERON_GAMMA_MEDIATED_SIGNALING_PATHWAY	GO_INTERFERON_GAMMA_MEDIATED_SIGNALING_PATHWAY		82	0.358921	1.26559	0.10503	0.224464	1	2974	tags=35%, list=14%, signal=41%
GO_INOSITOL_LIPID_MEDIATED_SIGNALING	GO_INOSITOL_LIPID_MEDIATED_SIGNALING		172	0.326613	1.26528	0.0521127	0.224702	1	3947	tags=26%, list=18%, signal=31%
GO_CELLULAR_RESPONSE_TO_KETONE	GO_CELLULAR_RESPONSE_TO_KETONE		86	0.356408	1.26515	0.092511	0.224748	1	4150	tags=40%, list=19%, signal=49%
GO_DRUG_METABOLIC_PROCESS	GO_DRUG_METABOLIC_PROCESS		304	0.304454	1.26454	0.0384615	0.225462	1	4554	tags=31%, list=21%, signal=38%
GO_ICOSANOID_BIOSYNTHETIC_PROCESS	GO_ICOSANOID_BIOSYNTHETIC_PROCESS		31	0.434133	1.26449	0.138315	0.225372	1	2040	tags=23%, list=9%, signal=25%
GO_REGULATION_OF_PRESYNAPTIC_CYTOSOLIC_CALCIUM_ION_CONCENTRATION	GO_REGULATION_OF_PRESYNAPTIC_CYTOSOLIC_CALCIUM_ION_CONCENTRATION		16	0.498191	1.26441	0.149153	0.225317	1	4960	tags=50%, list=23%, signal=65%
GO_POSITIVE_REGULATION_OF_VASCULAR_ASSOCIATED_SMOOTH_MUSCLE_CELL_MIGRATION	GO_POSITIVE_REGULATION_OF_VASCULAR_ASSOCIATED_SMOOTH_MUSCLE_CELL_MIGRATION		16	0.498362	1.26364	0.169399	0.226269	1	3193	tags=31%, list=15%, signal=37%
GO_POSITIVE_REGULATION_OF_NF_KAPPAB_TRANSCRIPTION_FACTOR_ACTIVITY	GO_POSITIVE_REGULATION_OF_NF_KAPPAB_TRANSCRIPTION_FACTOR_ACTIVITY		145	0.333241	1.26288	0.0773723	0.227198	1	3435	tags=30%, list=16%, signal=36%
GO_POSITIVE_REGULATION_OF_LYMPHOCYTE_MIGRATION	GO_POSITIVE_REGULATION_OF_LYMPHOCYTE_MIGRATION		28	0.433785	1.26262	0.149671	0.227414	1	3099	tags=32%, list=14%, signal=38%
GO_INTERLEUKIN_13_PRODUCTION	GO_INTERLEUKIN_13_PRODUCTION		18	0.478585	1.26244	0.177504	0.227511	1	2672	tags=33%, list=12%, signal=38%
GO_INTERACTION_WITH_HOST	GO_INTERACTION_WITH_HOST		192	0.31801	1.26239	0.0569106	0.227428	1	3138	tags=24%, list=15%, signal=28%
GO_LEUKOCYTE_PROLIFERATION	GO_LEUKOCYTE_PROLIFERATION		244	0.313738	1.26226	0.0504775	0.22747	1	2932	tags=23%, list=14%, signal=26%
GO_CELLULAR_RESPONSE_TO_NUTRIENT	GO_CELLULAR_RESPONSE_TO_NUTRIENT		64	0.372911	1.26181	0.114241	0.227918	1	3792	tags=30%, list=18%, signal=36%
GO_NEGATIVE_REGULATION_OF_NEURON_APOPTOTIC_PROCESS	GO_NEGATIVE_REGULATION_OF_NEURON_APOPTOTIC_PROCESS		140	0.330382	1.26145	0.0676796	0.228279	1	3002	tags=26%, list=14%, signal=30%
GO_ANION_HOMEOSTASIS	GO_ANION_HOMEOSTASIS		50	0.389226	1.26125	0.120427	0.228392	1	2534	tags=20%, list=12%, signal=23%
GO_STEROID_BIOSYNTHETIC_PROCESS	GO_STEROID_BIOSYNTHETIC_PROCESS		176	0.325323	1.26101	0.0539419	0.228591	1	3921	tags=27%, list=18%, signal=33%
GO_AXONAL_TRANSPORT	GO_AXONAL_TRANSPORT		54	0.383609	1.26097	0.121766	0.228499	1	4632	tags=33%, list=22%, signal=42%
GO_CELLULAR_RESPONSE_TO_CORTICOSTEROID_STIMULUS	GO_CELLULAR_RESPONSE_TO_CORTICOSTEROID_STIMULUS		56	0.379043	1.26072	0.126761	0.228709	1	4970	tags=45%, list=23%, signal=58%
GO_NUCLEOBASE_CONTAINING_SMALL_MOLECULE_CATABOLIC_PROCESS	GO_NUCLEOBASE_CONTAINING_SMALL_MOLECULE_CATABOLIC_PROCESS		48	0.386333	1.2604	0.125604	0.229015	1	2186	tags=21%, list=10%, signal=23%
GO_MYELOID_DENDRITIC_CELL_ACTIVATION	GO_MYELOID_DENDRITIC_CELL_ACTIVATION		26	0.442558	1.26036	0.158261	0.228918	1	5391	tags=38%, list=25%, signal=51%
GO_BASE_CONVERSION_OR_SUBSTITUTION_EDITING	GO_BASE_CONVERSION_OR_SUBSTITUTION_EDITING		18	0.478339	1.26014	0.175043	0.229053	1	1646	tags=28%, list=8%, signal=30%
GO_POSITIVE_REGULATION_OF_BLOOD_CIRCULATION	GO_POSITIVE_REGULATION_OF_BLOOD_CIRCULATION		60	0.37562	1.25993	0.117021	0.229177	1	1483	tags=15%, list=7%, signal=16%
GO_NEGATIVE_REGULATION_OF_BMP_SIGNALING_PATHWAY	GO_NEGATIVE_REGULATION_OF_BMP_SIGNALING_PATHWAY		42	0.398735	1.2596	0.132812	0.229522	1	4431	tags=31%, list=21%, signal=39%
GO_PROTEIN_PROCESSING	GO_PROTEIN_PROCESSING		187	0.322533	1.25932	0.0595399	0.229772	1	3984	tags=28%, list=19%, signal=34%
GO_REGULATION_OF_PROTEIN_DEPOLYMERIZATION	GO_REGULATION_OF_PROTEIN_DEPOLYMERIZATION		82	0.353896	1.25912	0.0979782	0.229909	1	2882	tags=26%, list=13%, signal=29%
GO_DEFENSE_RESPONSE_TO_VIRUS	GO_DEFENSE_RESPONSE_TO_VIRUS		201	0.317431	1.25899	0.0488771	0.229921	1	3722	tags=27%, list=17%, signal=32%
GO_MONOAMINE_TRANSPORT	GO_MONOAMINE_TRANSPORT		67	0.376876	1.25872	0.109281	0.230168	1	5552	tags=37%, list=26%, signal=50%
GO_ALCOHOL_CATABOLIC_PROCESS	GO_ALCOHOL_CATABOLIC_PROCESS		47	0.392785	1.25867	0.122549	0.230071	1	2678	tags=26%, list=12%, signal=29%
GO_RESPONSE_TO_ISCHEMIA	GO_RESPONSE_TO_ISCHEMIA		40	0.399476	1.25832	0.152	0.230408	1	3381	tags=38%, list=16%, signal=44%
GO_REGULATION_OF_ACTIN_FILAMENT_BASED_MOVEMENT	GO_REGULATION_OF_ACTIN_FILAMENT_BASED_MOVEMENT		41	0.397885	1.25785	0.144951	0.230916	1	3429	tags=32%, list=16%, signal=38%
GO_NEURON_PROJECTION_REGENERATION	GO_NEURON_PROJECTION_REGENERATION		55	0.381535	1.25775	0.143077	0.230921	1	2650	tags=27%, list=12%, signal=31%
GO_PROTEIN_LOCALIZATION_TO_LYSOSOME	GO_PROTEIN_LOCALIZATION_TO_LYSOSOME		37	0.414319	1.25765	0.12601	0.230906	1	5396	tags=41%, list=25%, signal=54%
GO_SULFATION	GO_SULFATION		16	0.479563	1.25731	0.163606	0.231236	1	5883	tags=50%, list=27%, signal=69%
GO_CELLULAR_CARBOHYDRATE_METABOLIC_PROCESS	GO_CELLULAR_CARBOHYDRATE_METABOLIC_PROCESS		244	0.310056	1.25674	0.0512821	0.231868	1	3650	tags=24%, list=17%, signal=28%
GO_SARCOPLASMIC_RETICULUM_CALCIUM_ION_TRANSPORT	GO_SARCOPLASMIC_RETICULUM_CALCIUM_ION_TRANSPORT		31	0.424773	1.25665	0.165261	0.231831	1	4459	tags=45%, list=21%, signal=57%
GO_REGULATION_OF_CELL_ACTIVATION	GO_REGULATION_OF_CELL_ACTIVATION		482	0.295134	1.25656	0.0199765	0.231804	1	3833	tags=26%, list=18%, signal=31%
GO_NEGATIVE_REGULATION_OF_LYMPHOCYTE_APOPTOTIC_PROCESS	GO_NEGATIVE_REGULATION_OF_LYMPHOCYTE_APOPTOTIC_PROCESS		30	0.424174	1.25652	0.157377	0.231713	1	2326	tags=27%, list=11%, signal=30%
GO_T_CELL_APOPTOTIC_PROCESS	GO_T_CELL_APOPTOTIC_PROCESS		41	0.402231	1.25639	0.140845	0.231722	1	2326	tags=22%, list=11%, signal=25%
GO_NATURAL_KILLER_CELL_DIFFERENTIATION	GO_NATURAL_KILLER_CELL_DIFFERENTIATION		16	0.49733	1.25607	0.167254	0.23205	1	4056	tags=44%, list=19%, signal=54%
GO_COLUMNAR_CUBOIDAL_EPITHELIAL_CELL_DIFFERENTIATION	GO_COLUMNAR_CUBOIDAL_EPITHELIAL_CELL_DIFFERENTIATION		101	0.343715	1.25515	0.0778267	0.233248	1	3755	tags=32%, list=17%, signal=38%
GO_REGULATION_OF_ACTION_POTENTIAL	GO_REGULATION_OF_ACTION_POTENTIAL		45	0.392926	1.25505	0.149842	0.23324	1	4857	tags=44%, list=23%, signal=57%
GO_ACTIN_MEDIATED_CELL_CONTRACTION	GO_ACTIN_MEDIATED_CELL_CONTRACTION		111	0.336367	1.25466	0.0940666	0.23362	1	4948	tags=31%, list=23%, signal=40%
GO_REGULATION_OF_CARDIAC_MUSCLE_CONTRACTION_BY_REGULATION_OF_THE_RELEASE_OF_SEQUESTERED_CALCIUM_ION	GO_REGULATION_OF_CARDIAC_MUSCLE_CONTRACTION_BY_REGULATION_OF_THE_RELEASE_OF_SEQUESTERED_CALCIUM_ION		20	0.47387	1.25448	0.157051	0.233731	1	4946	tags=55%, list=23%, signal=71%
GO_REPRODUCTIVE_SYSTEM_DEVELOPMENT	GO_REPRODUCTIVE_SYSTEM_DEVELOPMENT		394	0.298567	1.25414	0.0201422	0.234045	1	4270	tags=28%, list=20%, signal=34%
GO_MAINTENANCE_OF_GASTROINTESTINAL_EPITHELIUM	GO_MAINTENANCE_OF_GASTROINTESTINAL_EPITHELIUM		18	0.481806	1.25396	0.175292	0.234137	1	4426	tags=50%, list=21%, signal=63%
GO_GLYCEROLIPID_METABOLIC_PROCESS	GO_GLYCEROLIPID_METABOLIC_PROCESS		216	0.312464	1.2535	0.0508242	0.234644	1	4906	tags=31%, list=23%, signal=40%
GO_POSITIVE_REGULATION_OF_INTERLEUKIN_4_PRODUCTION	GO_POSITIVE_REGULATION_OF_INTERLEUKIN_4_PRODUCTION		20	0.465867	1.25343	0.182125	0.234601	1	6112	tags=50%, list=28%, signal=70%
GO_NEGATIVE_REGULATION_OF_NEURON_DEATH	GO_NEGATIVE_REGULATION_OF_NEURON_DEATH		192	0.316074	1.25319	0.063745	0.23481	1	3106	tags=24%, list=14%, signal=28%
GO_FOREBRAIN_REGIONALIZATION	GO_FOREBRAIN_REGIONALIZATION		19	0.471848	1.25313	0.175292	0.234729	1	1279	tags=16%, list=6%, signal=17%
GO_REGULATION_OF_PROTEIN_TYROSINE_KINASE_ACTIVITY	GO_REGULATION_OF_PROTEIN_TYROSINE_KINASE_ACTIVITY		82	0.355257	1.25311	0.109568	0.23459	1	3292	tags=28%, list=15%, signal=33%
GO_PEPTIDYL_ARGININE_MODIFICATION	GO_PEPTIDYL_ARGININE_MODIFICATION		25	0.452768	1.25221	0.173486	0.235767	1	582	tags=16%, list=3%, signal=16%
GO_INORGANIC_ANION_TRANSPORT	GO_INORGANIC_ANION_TRANSPORT		151	0.328885	1.25149	0.0834512	0.236655	1	4803	tags=34%, list=22%, signal=43%
GO_EAR_MORPHOGENESIS	GO_EAR_MORPHOGENESIS		106	0.341006	1.25119	0.097561	0.23693	1	3730	tags=25%, list=17%, signal=30%
GO_CRANIAL_NERVE_DEVELOPMENT	GO_CRANIAL_NERVE_DEVELOPMENT		44	0.394483	1.25032	0.127159	0.238059	1	1239	tags=16%, list=6%, signal=17%
GO_SNARE_COMPLEX_ASSEMBLY	GO_SNARE_COMPLEX_ASSEMBLY		18	0.476294	1.25011	0.174281	0.238218	1	2713	tags=39%, list=13%, signal=44%
GO_PROTEIN_LOCALIZATION_TO_CELL_SURFACE	GO_PROTEIN_LOCALIZATION_TO_CELL_SURFACE		59	0.379103	1.24979	0.125589	0.238533	1	3947	tags=32%, list=18%, signal=39%
GO_CARDIAC_MUSCLE_FIBER_DEVELOPMENT	GO_CARDIAC_MUSCLE_FIBER_DEVELOPMENT		16	0.488834	1.24942	0.181818	0.238897	1	2453	tags=25%, list=11%, signal=28%
GO_FEMALE_GENITALIA_DEVELOPMENT	GO_FEMALE_GENITALIA_DEVELOPMENT		17	0.488441	1.2494	0.17094	0.238775	1	3188	tags=35%, list=15%, signal=41%
GO_POSITIVE_REGULATION_OF_CD4_POSITIVE_ALPHA_BETA_T_CELL_ACTIVATION	GO_POSITIVE_REGULATION_OF_CD4_POSITIVE_ALPHA_BETA_T_CELL_ACTIVATION		30	0.42301	1.24934	0.159869	0.238701	1	4496	tags=40%, list=21%, signal=51%
GO_POSITIVE_REGULATION_OF_HISTONE_DEACETYLATION	GO_POSITIVE_REGULATION_OF_HISTONE_DEACETYLATION		17	0.487484	1.24888	0.196891	0.239204	1	3161	tags=35%, list=15%, signal=41%
GO_PEPTIDYL_TYROSINE_MODIFICATION	GO_PEPTIDYL_TYROSINE_MODIFICATION		327	0.300923	1.24839	0.0500626	0.239763	1	3990	tags=27%, list=19%, signal=33%
GO_T_CELL_DIFFERENTIATION_INVOLVED_IN_IMMUNE_RESPONSE	GO_T_CELL_DIFFERENTIATION_INVOLVED_IN_IMMUNE_RESPONSE		56	0.373056	1.2479	0.143307	0.240307	1	5123	tags=39%, list=24%, signal=51%
GO_NEGATIVE_REGULATION_OF_MUSCLE_CELL_DIFFERENTIATION	GO_NEGATIVE_REGULATION_OF_MUSCLE_CELL_DIFFERENTIATION		49	0.381627	1.24749	0.138393	0.240755	1	2051	tags=20%, list=10%, signal=23%
GO_REGULATION_OF_T_CELL_MIGRATION	GO_REGULATION_OF_T_CELL_MIGRATION		33	0.417751	1.24709	0.181818	0.241216	1	2889	tags=27%, list=13%, signal=31%
GO_REGULATION_OF_DIGESTIVE_SYSTEM_PROCESS	GO_REGULATION_OF_DIGESTIVE_SYSTEM_PROCESS		29	0.420329	1.24666	0.16145	0.241696	1	6017	tags=38%, list=28%, signal=53%
GO_REGULATION_OF_FAT_CELL_DIFFERENTIATION	GO_REGULATION_OF_FAT_CELL_DIFFERENTIATION		111	0.336466	1.24622	0.11236	0.242208	1	4168	tags=32%, list=19%, signal=40%
GO_RENAL_WATER_HOMEOSTASIS	GO_RENAL_WATER_HOMEOSTASIS		31	0.425652	1.24577	0.160714	0.242736	1	4517	tags=39%, list=21%, signal=49%
GO_DORSAL_VENTRAL_PATTERN_FORMATION	GO_DORSAL_VENTRAL_PATTERN_FORMATION		78	0.357977	1.24544	0.113772	0.243055	1	5737	tags=31%, list=27%, signal=42%
GO_THIOESTER_METABOLIC_PROCESS	GO_THIOESTER_METABOLIC_PROCESS		45	0.385213	1.24463	0.135783	0.244118	1	5677	tags=38%, list=26%, signal=51%
GO_REGULATION_OF_T_HELPER_CELL_DIFFERENTIATION	GO_REGULATION_OF_T_HELPER_CELL_DIFFERENTIATION		30	0.429209	1.24456	0.1696	0.244054	1	5896	tags=53%, list=27%, signal=73%
GO_CONVERGENT_EXTENSION	GO_CONVERGENT_EXTENSION		15	0.499094	1.24453	0.209836	0.243949	1	6162	tags=60%, list=29%, signal=84%
GO_NEGATIVE_REGULATION_OF_LEUKOCYTE_APOPTOTIC_PROCESS	GO_NEGATIVE_REGULATION_OF_LEUKOCYTE_APOPTOTIC_PROCESS		42	0.396794	1.24379	0.14262	0.244905	1	2330	tags=24%, list=11%, signal=27%
GO_REGULATION_OF_LYMPHOCYTE_APOPTOTIC_PROCESS	GO_REGULATION_OF_LYMPHOCYTE_APOPTOTIC_PROCESS		48	0.381014	1.24278	0.16748	0.24632	1	2326	tags=21%, list=11%, signal=23%
GO_RESPONSE_TO_VIRUS	GO_RESPONSE_TO_VIRUS		275	0.30397	1.2426	0.0473752	0.246415	1	5025	tags=35%, list=23%, signal=45%
GO_NEGATIVE_REGULATION_OF_CYTOSKELETON_ORGANIZATION	GO_NEGATIVE_REGULATION_OF_CYTOSKELETON_ORGANIZATION		137	0.325584	1.24155	0.0947522	0.247843	1	3064	tags=23%, list=14%, signal=26%
GO_MYD88_DEPENDENT_TOLL_LIKE_RECEPTOR_SIGNALING_PATHWAY	GO_MYD88_DEPENDENT_TOLL_LIKE_RECEPTOR_SIGNALING_PATHWAY		34	0.417409	1.24152	0.156146	0.247717	1	2878	tags=24%, list=13%, signal=27%
GO_GASTRULATION_WITH_MOUTH_FORMING_SECOND	GO_GASTRULATION_WITH_MOUTH_FORMING_SECOND		23	0.444876	1.24093	0.180556	0.248453	1	1611	tags=17%, list=7%, signal=19%
GO_REGULATION_OF_DENDRITIC_SPINE_MORPHOGENESIS	GO_REGULATION_OF_DENDRITIC_SPINE_MORPHOGENESIS		41	0.397762	1.24092	0.15814	0.248313	1	3313	tags=24%, list=15%, signal=29%
GO_RESPONSE_TO_FLUID_SHEAR_STRESS	GO_RESPONSE_TO_FLUID_SHEAR_STRESS		33	0.414829	1.23999	0.170455	0.249555	1	4657	tags=48%, list=22%, signal=62%
GO_DERMATAN_SULFATE_PROTEOGLYCAN_BIOSYNTHETIC_PROCESS	GO_DERMATAN_SULFATE_PROTEOGLYCAN_BIOSYNTHETIC_PROCESS		15	0.495395	1.23996	0.19554	0.249429	1	6969	tags=67%, list=32%, signal=99%
GO_REGULATION_OF_VASOCONSTRICTION	GO_REGULATION_OF_VASOCONSTRICTION		47	0.3895	1.23958	0.151033	0.249864	1	4385	tags=32%, list=20%, signal=40%
GO_EXCRETION	GO_EXCRETION		56	0.370353	1.23956	0.148148	0.249721	1	4813	tags=39%, list=22%, signal=50%
GO_CARDIAC_SEPTUM_MORPHOGENESIS	GO_CARDIAC_SEPTUM_MORPHOGENESIS		71	0.359749	1.23912	0.127527	0.250233	1	2162	tags=23%, list=10%, signal=25%
GO_POSITIVE_REGULATION_OF_INFLAMMATORY_RESPONSE	GO_POSITIVE_REGULATION_OF_INFLAMMATORY_RESPONSE		114	0.338814	1.23883	0.106105	0.250517	1	4579	tags=34%, list=21%, signal=43%
GO_RECEPTOR_CATABOLIC_PROCESS	GO_RECEPTOR_CATABOLIC_PROCESS		34	0.412107	1.23834	0.162903	0.251091	1	5562	tags=44%, list=26%, signal=59%
GO_REGULATION_OF_DEFENSE_RESPONSE_TO_VIRUS_BY_HOST	GO_REGULATION_OF_DEFENSE_RESPONSE_TO_VIRUS_BY_HOST		33	0.415898	1.23799	0.178396	0.251462	1	1914	tags=24%, list=9%, signal=27%
GO_MACROPHAGE_ACTIVATION	GO_MACROPHAGE_ACTIVATION		77	0.357039	1.23774	0.139394	0.251685	1	3597	tags=29%, list=17%, signal=34%
GO_STRIATED_MUSCLE_ADAPTATION	GO_STRIATED_MUSCLE_ADAPTATION		44	0.387077	1.23773	0.144715	0.251526	1	4950	tags=41%, list=23%, signal=53%
GO_NEGATIVE_REGULATION_OF_HEART_CONTRACTION	GO_NEGATIVE_REGULATION_OF_HEART_CONTRACTION		22	0.451304	1.23749	0.177365	0.251725	1	4951	tags=41%, list=23%, signal=53%
GO_PHOSPHATIDYLINOSITOL_METABOLIC_PROCESS	GO_PHOSPHATIDYLINOSITOL_METABOLIC_PROCESS		100	0.341681	1.23741	0.106881	0.251682	1	4906	tags=31%, list=23%, signal=40%
GO_POSITIVE_REGULATION_OF_INTRACELLULAR_TRANSPORT	GO_POSITIVE_REGULATION_OF_INTRACELLULAR_TRANSPORT		200	0.31169	1.23735	0.0619236	0.251602	1	4104	tags=30%, list=19%, signal=37%
GO_ADRENERGIC_RECEPTOR_SIGNALING_PATHWAY	GO_ADRENERGIC_RECEPTOR_SIGNALING_PATHWAY		20	0.459158	1.23725	0.203704	0.251597	1	3525	tags=25%, list=16%, signal=30%
GO_REGULATION_OF_PROTEIN_LOCALIZATION_TO_CELL_SURFACE	GO_REGULATION_OF_PROTEIN_LOCALIZATION_TO_CELL_SURFACE		37	0.408162	1.23696	0.16063	0.251867	1	3788	tags=35%, list=18%, signal=43%
GO_T_CELL_DIFFERENTIATION	GO_T_CELL_DIFFERENTIATION		202	0.316318	1.23696	0.0667539	0.251704	1	4446	tags=32%, list=21%, signal=40%
GO_HORMONE_BIOSYNTHETIC_PROCESS	GO_HORMONE_BIOSYNTHETIC_PROCESS		78	0.354467	1.23691	0.110619	0.251624	1	6939	tags=51%, list=32%, signal=75%
GO_POSITIVE_REGULATION_OF_PRODUCTION_OF_MOLECULAR_MEDIATOR_OF_IMMUNE_RESPONSE	GO_POSITIVE_REGULATION_OF_PRODUCTION_OF_MOLECULAR_MEDIATOR_OF_IMMUNE_RESPONSE		86	0.352352	1.23683	0.116176	0.251574	1	2889	tags=28%, list=13%, signal=32%
GO_POSITIVE_REGULATION_OF_LEUKOCYTE_DIFFERENTIATION	GO_POSITIVE_REGULATION_OF_LEUKOCYTE_DIFFERENTIATION		128	0.332667	1.23591	0.0977337	0.252813	1	4103	tags=34%, list=19%, signal=41%
GO_NEGATIVE_REGULATION_OF_LIPID_STORAGE	GO_NEGATIVE_REGULATION_OF_LIPID_STORAGE		18	0.469234	1.23452	0.204819	0.254784	1	4981	tags=50%, list=23%, signal=65%
GO_RECEPTOR_SIGNALING_PATHWAY_VIA_STAT	GO_RECEPTOR_SIGNALING_PATHWAY_VIA_STAT		120	0.329367	1.23326	0.100551	0.256533	1	4657	tags=33%, list=22%, signal=41%
GO_POSITIVE_REGULATION_OF_SMALL_MOLECULE_METABOLIC_PROCESS	GO_POSITIVE_REGULATION_OF_SMALL_MOLECULE_METABOLIC_PROCESS		86	0.351141	1.23315	0.121523	0.256539	1	5801	tags=40%, list=27%, signal=54%
GO_NEGATIVE_REGULATION_OF_TYPE_I_INTERFERON_PRODUCTION	GO_NEGATIVE_REGULATION_OF_TYPE_I_INTERFERON_PRODUCTION		40	0.393884	1.23253	0.169967	0.257347	1	5391	tags=48%, list=25%, signal=63%
GO_POSITIVE_REGULATION_OF_SPROUTING_ANGIOGENESIS	GO_POSITIVE_REGULATION_OF_SPROUTING_ANGIOGENESIS		37	0.401358	1.23237	0.166667	0.257437	1	4928	tags=49%, list=23%, signal=63%
GO_CARDIAC_MUSCLE_CELL_DIFFERENTIATION	GO_CARDIAC_MUSCLE_CELL_DIFFERENTIATION		102	0.338784	1.23177	0.113506	0.258185	1	3381	tags=25%, list=16%, signal=30%
GO_PHOSPHATIDYLETHANOLAMINE_ACYL_CHAIN_REMODELING	GO_PHOSPHATIDYLETHANOLAMINE_ACYL_CHAIN_REMODELING		22	0.445418	1.23172	0.178982	0.258092	1	4906	tags=36%, list=23%, signal=47%
GO_POLYSACCHARIDE_METABOLIC_PROCESS	GO_POLYSACCHARIDE_METABOLIC_PROCESS		99	0.338362	1.23171	0.10951	0.25794	1	4659	tags=30%, list=22%, signal=39%
GO_CARDIAC_SEPTUM_DEVELOPMENT	GO_CARDIAC_SEPTUM_DEVELOPMENT		104	0.340381	1.23128	0.103641	0.258414	1	2760	tags=22%, list=13%, signal=25%
GO_MITOTIC_CELL_CYCLE_ARREST	GO_MITOTIC_CELL_CYCLE_ARREST		15	0.499266	1.23125	0.222997	0.258289	1	731	tags=20%, list=3%, signal=21%
GO_MEMBRANE_PROTEIN_PROTEOLYSIS	GO_MEMBRANE_PROTEIN_PROTEOLYSIS		56	0.375925	1.23092	0.154762	0.258667	1	3769	tags=30%, list=18%, signal=37%
GO_REGULATION_OF_RESPONSE_TO_EXTRACELLULAR_STIMULUS	GO_REGULATION_OF_RESPONSE_TO_EXTRACELLULAR_STIMULUS		21	0.453009	1.23074	0.187394	0.258771	1	3508	tags=29%, list=16%, signal=34%
GO_MESODERM_DEVELOPMENT	GO_MESODERM_DEVELOPMENT		110	0.332986	1.23071	0.125894	0.258646	1	4604	tags=31%, list=21%, signal=39%
GO_MYELOID_CELL_DEVELOPMENT	GO_MYELOID_CELL_DEVELOPMENT		61	0.36745	1.23008	0.149691	0.259468	1	2971	tags=26%, list=14%, signal=30%
GO_REGULATION_OF_THE_FORCE_OF_HEART_CONTRACTION	GO_REGULATION_OF_THE_FORCE_OF_HEART_CONTRACTION		26	0.433814	1.2293	0.166096	0.260539	1	1803	tags=19%, list=8%, signal=21%
GO_VENTRICULAR_SEPTUM_DEVELOPMENT	GO_VENTRICULAR_SEPTUM_DEVELOPMENT		68	0.356861	1.22859	0.15	0.261453	1	2760	tags=25%, list=13%, signal=29%
GO_MAINTENANCE_OF_PROTEIN_LOCATION_IN_CELL	GO_MAINTENANCE_OF_PROTEIN_LOCATION_IN_CELL		72	0.354929	1.22847	0.139104	0.26146	1	3296	tags=29%, list=15%, signal=34%
GO_CELL_DIFFERENTIATION_INVOLVED_IN_METANEPHROS_DEVELOPMENT	GO_CELL_DIFFERENTIATION_INVOLVED_IN_METANEPHROS_DEVELOPMENT		25	0.426565	1.22847	0.182609	0.261293	1	2069	tags=24%, list=10%, signal=27%
GO_EXTRINSIC_APOPTOTIC_SIGNALING_PATHWAY	GO_EXTRINSIC_APOPTOTIC_SIGNALING_PATHWAY		212	0.304729	1.22729	0.0750988	0.262941	1	3713	tags=25%, list=17%, signal=30%
GO_CELLULAR_COMPONENT_MAINTENANCE	GO_CELLULAR_COMPONENT_MAINTENANCE		53	0.370165	1.22724	0.140351	0.262837	1	5124	tags=30%, list=24%, signal=40%
GO_POSTSYNAPTIC_SPECIALIZATION_ASSEMBLY	GO_POSTSYNAPTIC_SPECIALIZATION_ASSEMBLY		21	0.452356	1.22683	0.188742	0.263319	1	1230	tags=24%, list=6%, signal=25%
GO_EMBRYONIC_PLACENTA_DEVELOPMENT	GO_EMBRYONIC_PLACENTA_DEVELOPMENT		82	0.347269	1.22671	0.132847	0.263344	1	3533	tags=28%, list=16%, signal=33%
GO_NEGATIVE_REGULATION_OF_ENDOPLASMIC_RETICULUM_STRESS_INDUCED_INTRINSIC_APOPTOTIC_SIGNALING_PATHWAY	GO_NEGATIVE_REGULATION_OF_ENDOPLASMIC_RETICULUM_STRESS_INDUCED_INTRINSIC_APOPTOTIC_SIGNALING_PATHWAY		20	0.458609	1.2266	0.187285	0.263328	1	2522	tags=30%, list=12%, signal=34%
GO_REGULATION_OF_HORMONE_METABOLIC_PROCESS	GO_REGULATION_OF_HORMONE_METABOLIC_PROCESS		35	0.400517	1.22617	0.183306	0.263843	1	3074	tags=29%, list=14%, signal=33%
GO_T_CELL_CHEMOTAXIS	GO_T_CELL_CHEMOTAXIS		21	0.451631	1.22431	0.191597	0.266643	1	3137	tags=33%, list=15%, signal=39%
GO_POSITIVE_REGULATION_OF_CALCIUM_ION_TRANSMEMBRANE_TRANSPORTER_ACTIVITY	GO_POSITIVE_REGULATION_OF_CALCIUM_ION_TRANSMEMBRANE_TRANSPORTER_ACTIVITY		37	0.399543	1.22412	0.189189	0.266753	1	5584	tags=51%, list=26%, signal=69%
GO_REGULATION_OF_GONAD_DEVELOPMENT	GO_REGULATION_OF_GONAD_DEVELOPMENT		17	0.481731	1.22401	0.190789	0.266745	1	4953	tags=35%, list=23%, signal=46%
GO_REGULATION_OF_T_CELL_RECEPTOR_SIGNALING_PATHWAY	GO_REGULATION_OF_T_CELL_RECEPTOR_SIGNALING_PATHWAY		35	0.404076	1.22362	0.172742	0.267204	1	4167	tags=34%, list=19%, signal=42%
GO_CELLULAR_RESPONSE_TO_ALKALOID	GO_CELLULAR_RESPONSE_TO_ALKALOID		33	0.402917	1.22339	0.189711	0.267405	1	5315	tags=48%, list=25%, signal=64%
GO_CEREBELLAR_CORTEX_MORPHOGENESIS	GO_CEREBELLAR_CORTEX_MORPHOGENESIS		28	0.430688	1.22339	0.17053	0.267234	1	4366	tags=32%, list=20%, signal=40%
GO_TYROSINE_PHOSPHORYLATION_OF_STAT_PROTEIN	GO_TYROSINE_PHOSPHORYLATION_OF_STAT_PROTEIN		64	0.364784	1.22325	0.148545	0.267293	1	2583	tags=27%, list=12%, signal=30%
GO_INNER_EAR_RECEPTOR_CELL_STEREOCILIUM_ORGANIZATION	GO_INNER_EAR_RECEPTOR_CELL_STEREOCILIUM_ORGANIZATION		25	0.428471	1.22317	0.185738	0.267232	1	5721	tags=44%, list=27%, signal=60%
GO_NEGATIVE_REGULATION_OF_DEFENSE_RESPONSE	GO_NEGATIVE_REGULATION_OF_DEFENSE_RESPONSE		172	0.314193	1.22306	0.0962343	0.267247	1	3889	tags=26%, list=18%, signal=32%
GO_GLANDULAR_EPITHELIAL_CELL_DIFFERENTIATION	GO_GLANDULAR_EPITHELIAL_CELL_DIFFERENTIATION		45	0.380518	1.22251	0.179612	0.267951	1	3314	tags=27%, list=15%, signal=31%
GO_LYMPHOCYTE_APOPTOTIC_PROCESS	GO_LYMPHOCYTE_APOPTOTIC_PROCESS		62	0.369701	1.22236	0.157012	0.268034	1	2326	tags=19%, list=11%, signal=22%
GO_NEGATIVE_REGULATION_OF_CARBOHYDRATE_METABOLIC_PROCESS	GO_NEGATIVE_REGULATION_OF_CARBOHYDRATE_METABOLIC_PROCESS		43	0.386964	1.22212	0.175159	0.268216	1	2819	tags=19%, list=13%, signal=21%
GO_POSITIVE_REGULATION_OF_MAP_KINASE_ACTIVITY	GO_POSITIVE_REGULATION_OF_MAP_KINASE_ACTIVITY		239	0.30251	1.22193	0.0750636	0.268357	1	5328	tags=33%, list=25%, signal=43%
GO_RESPONSE_TO_TUMOR_NECROSIS_FACTOR	GO_RESPONSE_TO_TUMOR_NECROSIS_FACTOR		269	0.300035	1.22173	0.0609453	0.268493	1	3597	tags=26%, list=17%, signal=31%
GO_REGULATION_OF_EPIDERMIS_DEVELOPMENT	GO_REGULATION_OF_EPIDERMIS_DEVELOPMENT		75	0.348787	1.21985	0.139013	0.271308	1	3174	tags=21%, list=15%, signal=25%
GO_REGULATION_OF_CELL_JUNCTION_ASSEMBLY	GO_REGULATION_OF_CELL_JUNCTION_ASSEMBLY		87	0.34404	1.21939	0.130252	0.271866	1	5123	tags=36%, list=24%, signal=47%
GO_L_GLUTAMATE_TRANSMEMBRANE_TRANSPORT	GO_L_GLUTAMATE_TRANSMEMBRANE_TRANSPORT		21	0.442332	1.21934	0.207483	0.271786	1	3769	tags=43%, list=18%, signal=52%
GO_LEUKOCYTE_CELL_CELL_ADHESION	GO_LEUKOCYTE_CELL_CELL_ADHESION		289	0.299414	1.21838	0.0660025	0.273169	1	4579	tags=29%, list=21%, signal=36%
GO_CONTRACTILE_ACTIN_FILAMENT_BUNDLE_ASSEMBLY	GO_CONTRACTILE_ACTIN_FILAMENT_BUNDLE_ASSEMBLY		92	0.338717	1.21785	0.140719	0.273827	1	3129	tags=22%, list=15%, signal=25%
GO_ENDOCRINE_PANCREAS_DEVELOPMENT	GO_ENDOCRINE_PANCREAS_DEVELOPMENT		42	0.392081	1.21758	0.173228	0.274112	1	954	tags=12%, list=4%, signal=12%
GO_CELLULAR_RESPONSE_TO_COPPER_ION	GO_CELLULAR_RESPONSE_TO_COPPER_ION		19	0.464787	1.21742	0.222781	0.274201	1	4521	tags=42%, list=21%, signal=53%
GO_NEGATIVE_REGULATION_OF_PROTEIN_COMPLEX_ASSEMBLY	GO_NEGATIVE_REGULATION_OF_PROTEIN_COMPLEX_ASSEMBLY		125	0.32762	1.21688	0.111421	0.274863	1	3520	tags=24%, list=16%, signal=29%
GO_PHOTORECEPTOR_CELL_DEVELOPMENT	GO_PHOTORECEPTOR_CELL_DEVELOPMENT		40	0.39213	1.21665	0.161342	0.275062	1	5356	tags=35%, list=25%, signal=47%
GO_POSITIVE_REGULATION_OF_EPIDERMIS_DEVELOPMENT	GO_POSITIVE_REGULATION_OF_EPIDERMIS_DEVELOPMENT		36	0.398852	1.21601	0.200663	0.275904	1	2356	tags=25%, list=11%, signal=28%
GO_NEGATIVE_REGULATION_OF_B_CELL_ACTIVATION	GO_NEGATIVE_REGULATION_OF_B_CELL_ACTIVATION		28	0.430992	1.21592	0.188312	0.275861	1	2626	tags=29%, list=12%, signal=33%
GO_POSITIVE_REGULATION_OF_HORMONE_SECRETION	GO_POSITIVE_REGULATION_OF_HORMONE_SECRETION		110	0.330286	1.21558	0.135015	0.276227	1	3421	tags=26%, list=16%, signal=31%
GO_CELL_FATE_COMMITMENT	GO_CELL_FATE_COMMITMENT		218	0.304221	1.21523	0.0914948	0.276627	1	3834	tags=24%, list=18%, signal=29%
GO_COFACTOR_METABOLIC_PROCESS	GO_COFACTOR_METABOLIC_PROCESS		406	0.28688	1.21496	0.0455636	0.27688	1	4658	tags=29%, list=22%, signal=37%
GO_CARBOHYDRATE_BIOSYNTHETIC_PROCESS	GO_CARBOHYDRATE_BIOSYNTHETIC_PROCESS		194	0.308147	1.21477	0.105405	0.276999	1	3706	tags=22%, list=17%, signal=26%
GO_CARBOHYDRATE_TRANSMEMBRANE_TRANSPORT	GO_CARBOHYDRATE_TRANSMEMBRANE_TRANSPORT		100	0.330615	1.2144	0.12782	0.277387	1	5320	tags=34%, list=25%, signal=45%
GO_ESTABLISHMENT_OF_PLANAR_POLARITY_OF_EMBRYONIC_EPITHELIUM	GO_ESTABLISHMENT_OF_PLANAR_POLARITY_OF_EMBRYONIC_EPITHELIUM		17	0.465335	1.21422	0.196721	0.27752	1	6323	tags=59%, list=29%, signal=83%
GO_POSITIVE_REGULATION_OF_PROTEIN_LOCALIZATION_TO_CELL_PERIPHERY	GO_POSITIVE_REGULATION_OF_PROTEIN_LOCALIZATION_TO_CELL_PERIPHERY		59	0.36313	1.21403	0.1458	0.277659	1	2882	tags=25%, list=13%, signal=29%
GO_REGULATION_OF_STEROID_BIOSYNTHETIC_PROCESS	GO_REGULATION_OF_STEROID_BIOSYNTHETIC_PROCESS		82	0.345605	1.21368	0.148036	0.278027	1	2550	tags=21%, list=12%, signal=23%
GO_REGULATION_OF_LIPID_LOCALIZATION	GO_REGULATION_OF_LIPID_LOCALIZATION		118	0.32451	1.21361	0.121298	0.27796	1	4560	tags=31%, list=21%, signal=40%
GO_POSITIVE_REGULATION_OF_REPRODUCTIVE_PROCESS	GO_POSITIVE_REGULATION_OF_REPRODUCTIVE_PROCESS		69	0.353655	1.21287	0.146084	0.279004	1	5096	tags=30%, list=24%, signal=40%
GO_REGULATION_OF_REACTIVE_OXYGEN_SPECIES_BIOSYNTHETIC_PROCESS	GO_REGULATION_OF_REACTIVE_OXYGEN_SPECIES_BIOSYNTHETIC_PROCESS		80	0.346513	1.21281	0.150155	0.278911	1	5450	tags=44%, list=25%, signal=58%
GO_RESPONSE_TO_ETHANOL	GO_RESPONSE_TO_ETHANOL		114	0.32439	1.21203	0.114659	0.279964	1	6178	tags=37%, list=29%, signal=51%
GO_REGULATION_OF_PROTEIN_LOCALIZATION_TO_MEMBRANE	GO_REGULATION_OF_PROTEIN_LOCALIZATION_TO_MEMBRANE		173	0.313823	1.21181	0.0890688	0.280178	1	4517	tags=31%, list=21%, signal=39%
GO_RESPONSE_TO_AMINO_ACID	GO_RESPONSE_TO_AMINO_ACID		108	0.33181	1.21174	0.126241	0.280099	1	3556	tags=30%, list=17%, signal=35%
GO_NEURON_DEATH	GO_NEURON_DEATH		323	0.292325	1.21134	0.0573171	0.280577	1	5523	tags=37%, list=26%, signal=49%
GO_LIPID_PHOSPHORYLATION	GO_LIPID_PHOSPHORYLATION		63	0.358214	1.21067	0.136086	0.281559	1	4421	tags=30%, list=21%, signal=38%
GO_POSITIVE_REGULATION_OF_PROTEIN_SERINE_THREONINE_KINASE_ACTIVITY	GO_POSITIVE_REGULATION_OF_PROTEIN_SERINE_THREONINE_KINASE_ACTIVITY		308	0.293945	1.20974	0.0667491	0.282908	1	3889	tags=23%, list=18%, signal=28%
GO_REGULATION_OF_STEROID_METABOLIC_PROCESS	GO_REGULATION_OF_STEROID_METABOLIC_PROCESS		109	0.328091	1.20973	0.124088	0.282743	1	4709	tags=32%, list=22%, signal=41%
GO_ANOIKIS	GO_ANOIKIS		32	0.414315	1.20966	0.199013	0.282699	1	3285	tags=34%, list=15%, signal=41%
GO_REGULATION_OF_RECEPTOR_SIGNALING_PATHWAY_VIA_STAT	GO_REGULATION_OF_RECEPTOR_SIGNALING_PATHWAY_VIA_STAT		103	0.329466	1.20858	0.143066	0.284259	1	3556	tags=27%, list=17%, signal=32%
GO_PEROXISOME_ORGANIZATION	GO_PEROXISOME_ORGANIZATION		79	0.345582	1.20829	0.148968	0.28452	1	4906	tags=38%, list=23%, signal=49%
GO_NEUROINFLAMMATORY_RESPONSE	GO_NEUROINFLAMMATORY_RESPONSE		50	0.373743	1.20788	0.18006	0.285039	1	3769	tags=28%, list=18%, signal=34%
GO_ORGANIC_HYDROXY_COMPOUND_BIOSYNTHETIC_PROCESS	GO_ORGANIC_HYDROXY_COMPOUND_BIOSYNTHETIC_PROCESS		235	0.300462	1.2074	0.0945775	0.285676	1	3892	tags=26%, list=18%, signal=31%
GO_REGULATION_OF_GLUCOSE_METABOLIC_PROCESS	GO_REGULATION_OF_GLUCOSE_METABOLIC_PROCESS		69	0.350377	1.20701	0.160121	0.286155	1	5801	tags=39%, list=27%, signal=53%
GO_NEGATIVE_REGULATION_OF_VASCULAR_SMOOTH_MUSCLE_CELL_PROLIFERATION	GO_NEGATIVE_REGULATION_OF_VASCULAR_SMOOTH_MUSCLE_CELL_PROLIFERATION		18	0.467268	1.20612	0.20034	0.287461	1	5432	tags=44%, list=25%, signal=59%
GO_CILIUM_MOVEMENT_INVOLVED_IN_CELL_MOTILITY	GO_CILIUM_MOVEMENT_INVOLVED_IN_CELL_MOTILITY		21	0.440043	1.20607	0.21273	0.287367	1	3093	tags=29%, list=14%, signal=33%
GO_MESONEPHRIC_TUBULE_MORPHOGENESIS	GO_MESONEPHRIC_TUBULE_MORPHOGENESIS		63	0.357807	1.206	0.171032	0.287305	1	1279	tags=14%, list=6%, signal=15%
GO_NEUROMUSCULAR_PROCESS	GO_NEUROMUSCULAR_PROCESS		96	0.333289	1.20569	0.138504	0.287606	1	4005	tags=26%, list=19%, signal=32%
GO_MUSCLE_ORGAN_MORPHOGENESIS	GO_MUSCLE_ORGAN_MORPHOGENESIS		77	0.342023	1.20543	0.164653	0.287876	1	2647	tags=22%, list=12%, signal=25%
GO_REGULATION_OF_STEROL_TRANSPORT	GO_REGULATION_OF_STEROL_TRANSPORT		39	0.383829	1.20504	0.198686	0.288344	1	5124	tags=38%, list=24%, signal=50%
GO_NEGATIVE_REGULATION_OF_INFLAMMATORY_RESPONSE	GO_NEGATIVE_REGULATION_OF_INFLAMMATORY_RESPONSE		114	0.329229	1.20473	0.132312	0.288724	1	4215	tags=28%, list=20%, signal=35%
GO_GLYCOSYLATION	GO_GLYCOSYLATION		254	0.297927	1.2046	0.0712468	0.288779	1	4905	tags=32%, list=23%, signal=41%
GO_PURINERGIC_RECEPTOR_SIGNALING_PATHWAY	GO_PURINERGIC_RECEPTOR_SIGNALING_PATHWAY		27	0.420693	1.20455	0.222222	0.288683	1	6607	tags=56%, list=31%, signal=80%
GO_FACE_DEVELOPMENT	GO_FACE_DEVELOPMENT		48	0.37565	1.20449	0.168196	0.2886	1	2680	tags=25%, list=12%, signal=28%
GO_RESPONSE_TO_LEPTIN	GO_RESPONSE_TO_LEPTIN		19	0.454087	1.20427	0.239168	0.288778	1	2680	tags=21%, list=12%, signal=24%
GO_NEGATIVE_REGULATION_OF_EMBRYONIC_DEVELOPMENT	GO_NEGATIVE_REGULATION_OF_EMBRYONIC_DEVELOPMENT		24	0.42332	1.20411	0.220665	0.288861	1	4088	tags=29%, list=19%, signal=36%
GO_BARBED_END_ACTIN_FILAMENT_CAPPING	GO_BARBED_END_ACTIN_FILAMENT_CAPPING		19	0.460092	1.20386	0.203478	0.289101	1	4931	tags=32%, list=23%, signal=41%
GO_RETINA_LAYER_FORMATION	GO_RETINA_LAYER_FORMATION		19	0.448463	1.20339	0.212121	0.289699	1	397	tags=11%, list=2%, signal=11%
GO_NEGATIVE_REGULATION_OF_STRESS_ACTIVATED_PROTEIN_KINASE_SIGNALING_CASCADE	GO_NEGATIVE_REGULATION_OF_STRESS_ACTIVATED_PROTEIN_KINASE_SIGNALING_CASCADE		43	0.384438	1.20321	0.193498	0.289805	1	5145	tags=35%, list=24%, signal=46%
GO_REGULATION_OF_ANTIGEN_RECEPTOR_MEDIATED_SIGNALING_PATHWAY	GO_REGULATION_OF_ANTIGEN_RECEPTOR_MEDIATED_SIGNALING_PATHWAY		54	0.362107	1.20268	0.183442	0.290483	1	4167	tags=30%, list=19%, signal=37%
GO_CELLULAR_RESPONSE_TO_EXTRACELLULAR_STIMULUS	GO_CELLULAR_RESPONSE_TO_EXTRACELLULAR_STIMULUS		252	0.297499	1.20235	0.0851334	0.290849	1	4008	tags=26%, list=19%, signal=32%
GO_NEURON_RECOGNITION	GO_NEURON_RECOGNITION		44	0.376	1.20184	0.177673	0.291548	1	2718	tags=32%, list=13%, signal=36%
GO_DEFENSE_RESPONSE_TO_FUNGUS	GO_DEFENSE_RESPONSE_TO_FUNGUS		18	0.447692	1.20179	0.19	0.291458	1	5336	tags=44%, list=25%, signal=59%
GO_RESPONSE_TO_VITAMIN_D	GO_RESPONSE_TO_VITAMIN_D		33	0.404582	1.20117	0.209917	0.292335	1	1226	tags=21%, list=6%, signal=22%
GO_GLYCOLYTIC_PROCESS_THROUGH_FRUCTOSE_6_PHOSPHATE	GO_GLYCOLYTIC_PROCESS_THROUGH_FRUCTOSE_6_PHOSPHATE		26	0.42443	1.20099	0.21875	0.292437	1	3955	tags=31%, list=18%, signal=38%
GO_REGULATION_OF_NATURAL_KILLER_CELL_ACTIVATION	GO_REGULATION_OF_NATURAL_KILLER_CELL_ACTIVATION		26	0.42868	1.20092	0.20654	0.292364	1	5416	tags=50%, list=25%, signal=67%
GO_RESPONSE_TO_STARVATION	GO_RESPONSE_TO_STARVATION		178	0.308277	1.20004	0.100402	0.293736	1	5086	tags=34%, list=24%, signal=45%
GO_ORGAN_INDUCTION	GO_ORGAN_INDUCTION		20	0.450232	1.19994	0.212174	0.293735	1	1674	tags=20%, list=8%, signal=22%
GO_DEFENSE_RESPONSE_TO_GRAM_NEGATIVE_BACTERIUM	GO_DEFENSE_RESPONSE_TO_GRAM_NEGATIVE_BACTERIUM		51	0.366014	1.19985	0.164869	0.293705	1	6007	tags=39%, list=28%, signal=54%
GO_REGULATION_OF_CYCLASE_ACTIVITY	GO_REGULATION_OF_CYCLASE_ACTIVITY		34	0.401281	1.19975	0.21626	0.293697	1	6181	tags=41%, list=29%, signal=58%
GO_REGULATION_OF_BINDING	GO_REGULATION_OF_BINDING		351	0.289237	1.19943	0.0826246	0.294058	1	3503	tags=24%, list=16%, signal=28%
GO_REGULATION_OF_ENDOTHELIAL_CELL_CHEMOTAXIS	GO_REGULATION_OF_ENDOTHELIAL_CELL_CHEMOTAXIS		18	0.448302	1.19914	0.234114	0.294402	1	3064	tags=33%, list=14%, signal=39%
GO_SPHINGOLIPID_BIOSYNTHETIC_PROCESS	GO_SPHINGOLIPID_BIOSYNTHETIC_PROCESS		98	0.330735	1.19903	0.129376	0.2944	1	3231	tags=24%, list=15%, signal=29%
GO_ARACHIDONIC_ACID_METABOLIC_PROCESS	GO_ARACHIDONIC_ACID_METABOLIC_PROCESS		38	0.391908	1.19901	0.194805	0.294256	1	4462	tags=32%, list=21%, signal=40%
GO_TELENCEPHALON_GLIAL_CELL_MIGRATION	GO_TELENCEPHALON_GLIAL_CELL_MIGRATION		22	0.439406	1.19823	0.223301	0.295424	1	1582	tags=27%, list=7%, signal=29%
GO_CELL_AGGREGATION	GO_CELL_AGGREGATION		17	0.471077	1.19813	0.230769	0.295399	1	656	tags=18%, list=3%, signal=18%
GO_REGULATION_OF_LIPID_BIOSYNTHETIC_PROCESS	GO_REGULATION_OF_LIPID_BIOSYNTHETIC_PROCESS		169	0.310624	1.19794	0.11326	0.295522	1	3785	tags=24%, list=18%, signal=29%
GO_ACTIN_FILAMENT_BUNDLE_ORGANIZATION	GO_ACTIN_FILAMENT_BUNDLE_ORGANIZATION		149	0.311987	1.19732	0.138177	0.296429	1	3129	tags=21%, list=15%, signal=24%
GO_RESPONSE_TO_FUNGUS	GO_RESPONSE_TO_FUNGUS		28	0.419346	1.19706	0.19544	0.296653	1	2411	tags=25%, list=11%, signal=28%
GO_PH_REDUCTION	GO_PH_REDUCTION		51	0.365525	1.19643	0.183413	0.297517	1	4365	tags=37%, list=20%, signal=47%
GO_BONE_MATURATION	GO_BONE_MATURATION		20	0.443052	1.19585	0.202487	0.298271	1	6048	tags=45%, list=28%, signal=63%
GO_REGULATION_OF_VASCULAR_SMOOTH_MUSCLE_CELL_PROLIFERATION	GO_REGULATION_OF_VASCULAR_SMOOTH_MUSCLE_CELL_PROLIFERATION		50	0.36944	1.19561	0.173047	0.29847	1	5509	tags=42%, list=26%, signal=56%
GO_NEURAL_TUBE_PATTERNING	GO_NEURAL_TUBE_PATTERNING		36	0.393058	1.19538	0.208882	0.29871	1	5737	tags=39%, list=27%, signal=53%
GO_NEGATIVE_REGULATION_OF_EXOCYTOSIS	GO_NEGATIVE_REGULATION_OF_EXOCYTOSIS		31	0.406974	1.19519	0.22335	0.298853	1	3730	tags=32%, list=17%, signal=39%
GO_REGULATION_OF_OSTEOBLAST_DIFFERENTIATION	GO_REGULATION_OF_OSTEOBLAST_DIFFERENTIATION		107	0.324126	1.19514	0.141823	0.298754	1	2745	tags=21%, list=13%, signal=25%
GO_OVULATION_CYCLE_PROCESS	GO_OVULATION_CYCLE_PROCESS		42	0.381159	1.19501	0.200323	0.298808	1	4270	tags=38%, list=20%, signal=47%
GO_LONG_CHAIN_FATTY_ACID_TRANSPORT	GO_LONG_CHAIN_FATTY_ACID_TRANSPORT		61	0.354598	1.19496	0.193741	0.298697	1	3891	tags=28%, list=18%, signal=34%
GO_REGULATION_OF_ALPHA_BETA_T_CELL_DIFFERENTIATION	GO_REGULATION_OF_ALPHA_BETA_T_CELL_DIFFERENTIATION		54	0.363927	1.19459	0.178515	0.299127	1	4424	tags=35%, list=21%, signal=44%
GO_POSITIVE_REGULATION_OF_NEUROLOGICAL_SYSTEM_PROCESS	GO_POSITIVE_REGULATION_OF_NEUROLOGICAL_SYSTEM_PROCESS		55	0.354677	1.19444	0.178125	0.299194	1	5186	tags=45%, list=24%, signal=60%
GO_REGULATION_OF_TOLL_LIKE_RECEPTOR_4_SIGNALING_PATHWAY	GO_REGULATION_OF_TOLL_LIKE_RECEPTOR_4_SIGNALING_PATHWAY		18	0.466149	1.19405	0.239389	0.299685	1	2012	tags=39%, list=9%, signal=43%
GO_NEGATIVE_REGULATION_OF_CELL_JUNCTION_ASSEMBLY	GO_NEGATIVE_REGULATION_OF_CELL_JUNCTION_ASSEMBLY		23	0.427834	1.19359	0.224561	0.300244	1	3891	tags=30%, list=18%, signal=37%
GO_DRUG_CATABOLIC_PROCESS	GO_DRUG_CATABOLIC_PROCESS		90	0.332741	1.19342	0.148148	0.30036	1	5155	tags=34%, list=24%, signal=45%
GO_HEPATOCYTE_GROWTH_FACTOR_RECEPTOR_SIGNALING_PATHWAY	GO_HEPATOCYTE_GROWTH_FACTOR_RECEPTOR_SIGNALING_PATHWAY		15	0.478464	1.19272	0.238832	0.301384	1	3889	tags=53%, list=18%, signal=65%
GO_NEGATIVE_REGULATION_OF_NUCLEOCYTOPLASMIC_TRANSPORT	GO_NEGATIVE_REGULATION_OF_NUCLEOCYTOPLASMIC_TRANSPORT		20	0.45083	1.19218	0.224662	0.302183	1	3947	tags=40%, list=18%, signal=49%
GO_NEUROTRANSMITTER_METABOLIC_PROCESS	GO_NEUROTRANSMITTER_METABOLIC_PROCESS		118	0.317535	1.19211	0.140449	0.302109	1	5910	tags=40%, list=27%, signal=55%
GO_CARDIAC_RIGHT_VENTRICLE_MORPHOGENESIS	GO_CARDIAC_RIGHT_VENTRICLE_MORPHOGENESIS		19	0.449977	1.19162	0.244828	0.302727	1	1592	tags=26%, list=7%, signal=28%
GO_LEUKOCYTE_APOPTOTIC_PROCESS	GO_LEUKOCYTE_APOPTOTIC_PROCESS		90	0.333441	1.18997	0.176471	0.305395	1	2330	tags=18%, list=11%, signal=20%
GO_CELLULAR_RESPONSE_TO_OXIDATIVE_STRESS	GO_CELLULAR_RESPONSE_TO_OXIDATIVE_STRESS		267	0.293318	1.18972	0.0907944	0.305634	1	3503	tags=24%, list=16%, signal=28%
GO_PRI_MIRNA_TRANSCRIPTION_BY_RNA_POLYMERASE_II	GO_PRI_MIRNA_TRANSCRIPTION_BY_RNA_POLYMERASE_II		43	0.378377	1.18969	0.207607	0.305503	1	2874	tags=30%, list=13%, signal=35%
GO_POSITIVE_REGULATION_OF_PEPTIDASE_ACTIVITY	GO_POSITIVE_REGULATION_OF_PEPTIDASE_ACTIVITY		172	0.30411	1.18963	0.114799	0.305406	1	4970	tags=35%, list=23%, signal=46%
GO_NEGATIVE_REGULATION_OF_CD4_POSITIVE_ALPHA_BETA_T_CELL_ACTIVATION	GO_NEGATIVE_REGULATION_OF_CD4_POSITIVE_ALPHA_BETA_T_CELL_ACTIVATION		26	0.421092	1.18953	0.221488	0.305379	1	4424	tags=46%, list=21%, signal=58%
GO_ERYTHROCYTE_HOMEOSTASIS	GO_ERYTHROCYTE_HOMEOSTASIS		111	0.321512	1.1895	0.157895	0.305245	1	4056	tags=31%, list=19%, signal=38%
GO_POSITIVE_REGULATION_OF_CELLULAR_COMPONENT_BIOGENESIS	GO_POSITIVE_REGULATION_OF_CELLULAR_COMPONENT_BIOGENESIS		495	0.276646	1.1893	0.0600462	0.305393	1	3235	tags=20%, list=15%, signal=23%
GO_INOSITOL_PHOSPHATE_BIOSYNTHETIC_PROCESS	GO_INOSITOL_PHOSPHATE_BIOSYNTHETIC_PROCESS		39	0.376973	1.18917	0.220779	0.305423	1	4877	tags=41%, list=23%, signal=53%
GO_REGULATION_OF_FEEDING_BEHAVIOR	GO_REGULATION_OF_FEEDING_BEHAVIOR		18	0.455941	1.18879	0.219469	0.305908	1	5264	tags=33%, list=24%, signal=44%
GO_REACTIVE_OXYGEN_SPECIES_BIOSYNTHETIC_PROCESS	GO_REACTIVE_OXYGEN_SPECIES_BIOSYNTHETIC_PROCESS		100	0.327099	1.18783	0.164756	0.307352	1	6362	tags=50%, list=30%, signal=71%
GO_LENS_DEVELOPMENT_IN_CAMERA_TYPE_EYE	GO_LENS_DEVELOPMENT_IN_CAMERA_TYPE_EYE		62	0.353415	1.18752	0.183835	0.307717	1	2411	tags=21%, list=11%, signal=24%
GO_MOTOR_NEURON_AXON_GUIDANCE	GO_MOTOR_NEURON_AXON_GUIDANCE		24	0.423854	1.18743	0.217538	0.30768	1	4762	tags=46%, list=22%, signal=59%
GO_CELLULAR_RESPONSE_TO_TOXIC_SUBSTANCE	GO_CELLULAR_RESPONSE_TO_TOXIC_SUBSTANCE		213	0.298764	1.18695	0.117881	0.308369	1	3503	tags=24%, list=16%, signal=28%
GO_REGULATION_OF_ANION_TRANSMEMBRANE_TRANSPORT	GO_REGULATION_OF_ANION_TRANSMEMBRANE_TRANSPORT		26	0.416995	1.18652	0.224959	0.308944	1	4811	tags=42%, list=22%, signal=54%
GO_REGULATION_OF_RESPIRATORY_GASEOUS_EXCHANGE	GO_REGULATION_OF_RESPIRATORY_GASEOUS_EXCHANGE		20	0.440096	1.18644	0.237398	0.308897	1	1791	tags=20%, list=8%, signal=22%
GO_ANTIMICROBIAL_HUMORAL_RESPONSE	GO_ANTIMICROBIAL_HUMORAL_RESPONSE		74	0.343911	1.18625	0.20362	0.309026	1	3153	tags=22%, list=15%, signal=25%
GO_REGULATION_OF_LIPID_TRANSPORT	GO_REGULATION_OF_LIPID_TRANSPORT		91	0.33085	1.1862	0.16289	0.30894	1	4560	tags=32%, list=21%, signal=40%
GO_REGULATION_OF_MACROPHAGE_DERIVED_FOAM_CELL_DIFFERENTIATION	GO_REGULATION_OF_MACROPHAGE_DERIVED_FOAM_CELL_DIFFERENTIATION		24	0.430241	1.18581	0.217317	0.309434	1	5001	tags=46%, list=23%, signal=60%
GO_NEGATIVE_CHEMOTAXIS	GO_NEGATIVE_CHEMOTAXIS		42	0.376321	1.18557	0.210356	0.309632	1	5369	tags=52%, list=25%, signal=70%
GO_POSITIVE_REGULATION_OF_VIRAL_RELEASE_FROM_HOST_CELL	GO_POSITIVE_REGULATION_OF_VIRAL_RELEASE_FROM_HOST_CELL		15	0.479831	1.18555	0.246998	0.309489	1	1287	tags=27%, list=6%, signal=28%
GO_REGULATION_OF_ANIMAL_ORGAN_MORPHOGENESIS	GO_REGULATION_OF_ANIMAL_ORGAN_MORPHOGENESIS		235	0.29463	1.18527	0.108557	0.309795	1	2162	tags=17%, list=10%, signal=19%
GO_SODIUM_ION_TRANSPORT	GO_SODIUM_ION_TRANSPORT		192	0.300857	1.18447	0.123306	0.311012	1	4985	tags=31%, list=23%, signal=40%
GO_LEUKOCYTE_ACTIVATION_INVOLVED_IN_INFLAMMATORY_RESPONSE	GO_LEUKOCYTE_ACTIVATION_INVOLVED_IN_INFLAMMATORY_RESPONSE		32	0.398223	1.18406	0.221854	0.311499	1	3597	tags=31%, list=17%, signal=37%
GO_AEROBIC_ELECTRON_TRANSPORT_CHAIN	GO_AEROBIC_ELECTRON_TRANSPORT_CHAIN		19	0.44365	1.1838	0.221843	0.311716	1	1167	tags=16%, list=5%, signal=17%
GO_POSITIVE_REGULATION_OF_REACTIVE_OXYGEN_SPECIES_BIOSYNTHETIC_PROCESS	GO_POSITIVE_REGULATION_OF_REACTIVE_OXYGEN_SPECIES_BIOSYNTHETIC_PROCESS		49	0.373517	1.18345	0.200935	0.312173	1	5796	tags=49%, list=27%, signal=67%
GO_SINGLE_FERTILIZATION	GO_SINGLE_FERTILIZATION		116	0.318224	1.18328	0.15043	0.312281	1	4162	tags=28%, list=19%, signal=35%
GO_REGULATION_OF_MONOCYTE_DIFFERENTIATION	GO_REGULATION_OF_MONOCYTE_DIFFERENTIATION		18	0.453178	1.1825	0.242685	0.31346	1	3472	tags=39%, list=16%, signal=46%
GO_REGULATION_OF_DEFENSE_RESPONSE_TO_VIRUS	GO_REGULATION_OF_DEFENSE_RESPONSE_TO_VIRUS		66	0.34441	1.18224	0.182927	0.313724	1	1914	tags=20%, list=9%, signal=22%
GO_AXON_REGENERATION	GO_AXON_REGENERATION		46	0.37355	1.18199	0.20339	0.313971	1	2650	tags=28%, list=12%, signal=32%
GO_NEUROTRANSMITTER_RECEPTOR_INTERNALIZATION	GO_NEUROTRANSMITTER_RECEPTOR_INTERNALIZATION		22	0.42518	1.18187	0.22508	0.314014	1	1858	tags=14%, list=9%, signal=15%
GO_POSITIVE_REGULATION_OF_BONE_MINERALIZATION	GO_POSITIVE_REGULATION_OF_BONE_MINERALIZATION		37	0.385117	1.18155	0.221498	0.314396	1	1333	tags=19%, list=6%, signal=20%
GO_DETERMINATION_OF_HEART_LEFT_RIGHT_ASYMMETRY	GO_DETERMINATION_OF_HEART_LEFT_RIGHT_ASYMMETRY		56	0.361924	1.18115	0.191153	0.314943	1	1637	tags=14%, list=8%, signal=15%
GO_ANTIGEN_PROCESSING_AND_PRESENTATION_OF_PEPTIDE_ANTIGEN_VIA_MHC_CLASS_I	GO_ANTIGEN_PROCESSING_AND_PRESENTATION_OF_PEPTIDE_ANTIGEN_VIA_MHC_CLASS_I		92	0.332825	1.18088	0.160511	0.315223	1	3129	tags=27%, list=15%, signal=32%
GO_ESTABLISHMENT_OF_ENDOTHELIAL_BARRIER	GO_ESTABLISHMENT_OF_ENDOTHELIAL_BARRIER		38	0.388205	1.18011	0.221854	0.316408	1	4607	tags=32%, list=21%, signal=40%
GO_REGULATION_OF_EXTRINSIC_APOPTOTIC_SIGNALING_PATHWAY_VIA_DEATH_DOMAIN_RECEPTORS	GO_REGULATION_OF_EXTRINSIC_APOPTOTIC_SIGNALING_PATHWAY_VIA_DEATH_DOMAIN_RECEPTORS		53	0.357522	1.18	0.18601	0.316417	1	4260	tags=30%, list=20%, signal=38%
GO_ENDOPLASMIC_RETICULUM_CALCIUM_ION_HOMEOSTASIS	GO_ENDOPLASMIC_RETICULUM_CALCIUM_ION_HOMEOSTASIS		22	0.428016	1.17967	0.25	0.316862	1	4839	tags=55%, list=22%, signal=70%
GO_NEGATIVE_REGULATION_OF_PROTEIN_BINDING	GO_NEGATIVE_REGULATION_OF_PROTEIN_BINDING		96	0.324858	1.17929	0.165457	0.317366	1	3478	tags=28%, list=16%, signal=33%
GO_PARAXIAL_MESODERM_DEVELOPMENT	GO_PARAXIAL_MESODERM_DEVELOPMENT		16	0.459486	1.17921	0.255172	0.317316	1	2162	tags=31%, list=10%, signal=35%
GO_POSITIVE_REGULATION_OF_PROTEIN_DEACETYLATION	GO_POSITIVE_REGULATION_OF_PROTEIN_DEACETYLATION		20	0.445735	1.17902	0.262376	0.317459	1	3161	tags=30%, list=15%, signal=35%
GO_REGULATION_OF_PROTEIN_SERINE_THREONINE_KINASE_ACTIVITY	GO_REGULATION_OF_PROTEIN_SERINE_THREONINE_KINASE_ACTIVITY		469	0.275868	1.1786	0.0646651	0.318025	1	3106	tags=19%, list=14%, signal=22%
GO_POSITIVE_REGULATION_OF_CARDIOCYTE_DIFFERENTIATION	GO_POSITIVE_REGULATION_OF_CARDIOCYTE_DIFFERENTIATION		26	0.41123	1.17848	0.231405	0.318032	1	2411	tags=27%, list=11%, signal=30%
GO_NEGATIVE_REGULATION_OF_MACROAUTOPHAGY	GO_NEGATIVE_REGULATION_OF_MACROAUTOPHAGY		30	0.40076	1.17823	0.205	0.318293	1	5776	tags=43%, list=27%, signal=59%
GO_HEART_FORMATION	GO_HEART_FORMATION		26	0.412963	1.17788	0.233449	0.318703	1	1279	tags=19%, list=6%, signal=20%
GO_POSITIVE_REGULATION_OF_GRANULOCYTE_CHEMOTAXIS	GO_POSITIVE_REGULATION_OF_GRANULOCYTE_CHEMOTAXIS		23	0.430737	1.17718	0.227348	0.319729	1	2889	tags=35%, list=13%, signal=40%
GO_POSITIVE_REGULATION_OF_ERAD_PATHWAY	GO_POSITIVE_REGULATION_OF_ERAD_PATHWAY		15	0.477256	1.17711	0.268078	0.319649	1	5611	tags=60%, list=26%, signal=81%
GO_VASODILATION	GO_VASODILATION		26	0.413432	1.17692	0.245819	0.319797	1	1896	tags=19%, list=9%, signal=21%
GO_DIOL_BIOSYNTHETIC_PROCESS	GO_DIOL_BIOSYNTHETIC_PROCESS		19	0.444161	1.17678	0.252059	0.319846	1	766	tags=21%, list=4%, signal=22%
GO_CELL_FATE_SPECIFICATION	GO_CELL_FATE_SPECIFICATION		69	0.340429	1.17674	0.193694	0.319724	1	1674	tags=10%, list=8%, signal=11%
GO_PHYSIOLOGICAL_CARDIAC_MUSCLE_HYPERTROPHY	GO_PHYSIOLOGICAL_CARDIAC_MUSCLE_HYPERTROPHY		23	0.423515	1.17664	0.237179	0.319706	1	3193	tags=22%, list=15%, signal=26%
GO_LUNG_ALVEOLUS_DEVELOPMENT	GO_LUNG_ALVEOLUS_DEVELOPMENT		41	0.378248	1.1764	0.219904	0.319952	1	4008	tags=32%, list=19%, signal=39%
GO_NEURAL_CREST_CELL_MIGRATION	GO_NEURAL_CREST_CELL_MIGRATION		55	0.359303	1.17636	0.187786	0.319867	1	2397	tags=24%, list=11%, signal=27%
GO_POSITIVE_REGULATION_OF_PHOSPHATASE_ACTIVITY	GO_POSITIVE_REGULATION_OF_PHOSPHATASE_ACTIVITY		29	0.403306	1.17627	0.219224	0.319844	1	1279	tags=17%, list=6%, signal=18%
GO_APOPTOTIC_CELL_CLEARANCE	GO_APOPTOTIC_CELL_CLEARANCE		40	0.379577	1.17599	0.208609	0.320157	1	5597	tags=38%, list=26%, signal=51%
GO_LYMPHOCYTE_DIFFERENTIATION	GO_LYMPHOCYTE_DIFFERENTIATION		292	0.284319	1.1754	0.101987	0.321034	1	4446	tags=30%, list=21%, signal=37%
GO_POSITIVE_REGULATION_OF_NATURAL_KILLER_CELL_ACTIVATION	GO_POSITIVE_REGULATION_OF_NATURAL_KILLER_CELL_ACTIVATION		19	0.442361	1.17468	0.247557	0.322159	1	4056	tags=42%, list=19%, signal=52%
GO_RESPONSE_TO_MUSCLE_ACTIVITY	GO_RESPONSE_TO_MUSCLE_ACTIVITY		24	0.40904	1.17441	0.239203	0.322459	1	4104	tags=42%, list=19%, signal=51%
GO_CELLULAR_RESPONSE_TO_DSRNA	GO_CELLULAR_RESPONSE_TO_DSRNA		22	0.431041	1.1744	0.232715	0.32229	1	3689	tags=41%, list=17%, signal=49%
GO_REGULATION_OF_PROTEIN_HOMOOLIGOMERIZATION	GO_REGULATION_OF_PROTEIN_HOMOOLIGOMERIZATION		20	0.439727	1.17438	0.244556	0.322128	1	1644	tags=25%, list=8%, signal=27%
GO_TYPE_B_PANCREATIC_CELL_PROLIFERATION	GO_TYPE_B_PANCREATIC_CELL_PROLIFERATION		18	0.446686	1.17437	0.227758	0.321963	1	4150	tags=39%, list=19%, signal=48%
GO_RETROGRADE_TRANSPORT_ENDOSOME_TO_GOLGI	GO_RETROGRADE_TRANSPORT_ENDOSOME_TO_GOLGI		83	0.333937	1.17424	0.19242	0.322013	1	6860	tags=45%, list=32%, signal=65%
GO_APPENDAGE_MORPHOGENESIS	GO_APPENDAGE_MORPHOGENESIS		142	0.306524	1.17347	0.152047	0.323186	1	4986	tags=31%, list=23%, signal=40%
GO_POSITIVE_REGULATION_OF_ALCOHOL_BIOSYNTHETIC_PROCESS	GO_POSITIVE_REGULATION_OF_ALCOHOL_BIOSYNTHETIC_PROCESS		20	0.431484	1.17328	0.238908	0.323344	1	2239	tags=20%, list=10%, signal=22%
GO_FAT_SOLUBLE_VITAMIN_METABOLIC_PROCESS	GO_FAT_SOLUBLE_VITAMIN_METABOLIC_PROCESS		38	0.382886	1.17246	0.22351	0.324622	1	1571	tags=16%, list=7%, signal=17%
GO_RESPONSE_TO_PH	GO_RESPONSE_TO_PH		34	0.384088	1.17218	0.224053	0.324912	1	5529	tags=47%, list=26%, signal=63%
GO_CALCINEURIN_MEDIATED_SIGNALING	GO_CALCINEURIN_MEDIATED_SIGNALING		44	0.371943	1.17202	0.216561	0.325025	1	3450	tags=36%, list=16%, signal=43%
GO_NEGATIVE_REGULATION_OF_ERBB_SIGNALING_PATHWAY	GO_NEGATIVE_REGULATION_OF_ERBB_SIGNALING_PATHWAY		49	0.365615	1.17182	0.219814	0.325217	1	5051	tags=33%, list=23%, signal=43%
GO_REGULATION_OF_INTRACELLULAR_TRANSPORT	GO_REGULATION_OF_INTRACELLULAR_TRANSPORT		405	0.277411	1.17099	0.086747	0.326538	1	4344	tags=27%, list=20%, signal=34%
GO_NEGATIVE_REGULATION_OF_MYOBLAST_DIFFERENTIATION	GO_NEGATIVE_REGULATION_OF_MYOBLAST_DIFFERENTIATION		22	0.428424	1.17027	0.23913	0.327709	1	3945	tags=36%, list=18%, signal=44%
GO_NEGATIVE_REGULATION_OF_SODIUM_ION_TRANSPORT	GO_NEGATIVE_REGULATION_OF_SODIUM_ION_TRANSPORT		18	0.445209	1.16995	0.264657	0.328106	1	1791	tags=28%, list=8%, signal=30%
GO_GLYCOSYL_COMPOUND_METABOLIC_PROCESS	GO_GLYCOSYL_COMPOUND_METABOLIC_PROCESS		60	0.35386	1.16986	0.217257	0.328085	1	4047	tags=30%, list=19%, signal=37%
GO_POST_TRANSLATIONAL_PROTEIN_MODIFICATION	GO_POST_TRANSLATIONAL_PROTEIN_MODIFICATION		344	0.28135	1.16965	0.100245	0.328309	1	3484	tags=21%, list=16%, signal=25%
GO_NEGATIVE_REGULATION_OF_LEUKOCYTE_PROLIFERATION	GO_NEGATIVE_REGULATION_OF_LEUKOCYTE_PROLIFERATION		67	0.34623	1.16949	0.184543	0.328398	1	2889	tags=25%, list=13%, signal=29%
GO_CELLULAR_RESPONSE_TO_PEPTIDE	GO_CELLULAR_RESPONSE_TO_PEPTIDE		337	0.282914	1.16837	0.103912	0.330232	1	3792	tags=25%, list=18%, signal=30%
GO_PSEUDOPODIUM_ORGANIZATION	GO_PSEUDOPODIUM_ORGANIZATION		16	0.473614	1.16793	0.300341	0.330829	1	2583	tags=25%, list=12%, signal=28%
GO_CARDIAC_ATRIUM_DEVELOPMENT	GO_CARDIAC_ATRIUM_DEVELOPMENT		30	0.396571	1.16784	0.232745	0.330771	1	6458	tags=50%, list=30%, signal=71%
GO_NUCLEOSIDE_PHOSPHATE_METABOLIC_PROCESS	GO_NUCLEOSIDE_PHOSPHATE_METABOLIC_PROCESS		206	0.294776	1.16784	0.13577	0.330592	1	4217	tags=26%, list=20%, signal=32%
GO_RESPONSE_TO_STEROID_HORMONE	GO_RESPONSE_TO_STEROID_HORMONE		357	0.280155	1.16748	0.0910209	0.331109	1	3827	tags=25%, list=18%, signal=30%
GO_POSITIVE_REGULATION_OF_CARBOHYDRATE_METABOLIC_PROCESS	GO_POSITIVE_REGULATION_OF_CARBOHYDRATE_METABOLIC_PROCESS		57	0.350583	1.16695	0.210843	0.3319	1	1140	tags=12%, list=5%, signal=13%
GO_EPITHELIAL_CELL_MORPHOGENESIS	GO_EPITHELIAL_CELL_MORPHOGENESIS		32	0.390118	1.16686	0.258765	0.33187	1	4966	tags=44%, list=23%, signal=57%
GO_POSITIVE_REGULATION_OF_PEPTIDYL_LYSINE_ACETYLATION	GO_POSITIVE_REGULATION_OF_PEPTIDYL_LYSINE_ACETYLATION		32	0.401927	1.16683	0.2352	0.331728	1	3731	tags=34%, list=17%, signal=42%
GO_APPENDAGE_DEVELOPMENT	GO_APPENDAGE_DEVELOPMENT		170	0.299767	1.16669	0.144645	0.331803	1	4431	tags=26%, list=21%, signal=33%
GO_PROTEIN_HOMOOLIGOMERIZATION	GO_PROTEIN_HOMOOLIGOMERIZATION		308	0.282449	1.16661	0.108586	0.331749	1	3748	tags=24%, list=17%, signal=29%
GO_PEROXISOMAL_TRANSPORT	GO_PEROXISOMAL_TRANSPORT		68	0.339072	1.16586	0.225076	0.332914	1	4888	tags=37%, list=23%, signal=47%
GO_INSULIN_RECEPTOR_SIGNALING_PATHWAY	GO_INSULIN_RECEPTOR_SIGNALING_PATHWAY		132	0.311432	1.16579	0.173975	0.332836	1	5146	tags=32%, list=24%, signal=42%
GO_OSTEOBLAST_DIFFERENTIATION	GO_OSTEOBLAST_DIFFERENTIATION		193	0.298443	1.16571	0.150134	0.33279	1	2579	tags=20%, list=12%, signal=22%
GO_NERVE_DEVELOPMENT	GO_NERVE_DEVELOPMENT		72	0.33246	1.16551	0.196481	0.332973	1	3439	tags=22%, list=16%, signal=26%
GO_REGULATION_OF_MULTI_ORGANISM_PROCESS	GO_REGULATION_OF_MULTI_ORGANISM_PROCESS		358	0.280847	1.16535	0.108209	0.333087	1	3520	tags=23%, list=16%, signal=27%
GO_PROTEIN_AUTOPHOSPHORYLATION	GO_PROTEIN_AUTOPHOSPHORYLATION		227	0.291012	1.16472	0.137931	0.334039	1	4953	tags=32%, list=23%, signal=41%
GO_POSITIVE_REGULATION_OF_GROWTH	GO_POSITIVE_REGULATION_OF_GROWTH		232	0.288645	1.16454	0.127438	0.334179	1	5448	tags=34%, list=25%, signal=45%
GO_MUSCLE_ORGAN_DEVELOPMENT	GO_MUSCLE_ORGAN_DEVELOPMENT		355	0.278742	1.16416	0.103365	0.334682	1	2453	tags=19%, list=11%, signal=21%
GO_MUSCLE_TISSUE_DEVELOPMENT	GO_MUSCLE_TISSUE_DEVELOPMENT		354	0.280056	1.16332	0.117061	0.336032	1	2543	tags=19%, list=12%, signal=21%
GO_ANION_TRANSMEMBRANE_TRANSPORT	GO_ANION_TRANSMEMBRANE_TRANSPORT		245	0.289436	1.16326	0.125654	0.335947	1	3481	tags=24%, list=16%, signal=28%
GO_PHOSPHOLIPID_DEPHOSPHORYLATION	GO_PHOSPHOLIPID_DEPHOSPHORYLATION		37	0.382907	1.16274	0.234375	0.336762	1	3654	tags=35%, list=17%, signal=42%
GO_HAIR_FOLLICLE_MATURATION	GO_HAIR_FOLLICLE_MATURATION		16	0.471304	1.1625	0.267857	0.337023	1	1225	tags=25%, list=6%, signal=26%
GO_NEGATIVE_REGULATION_OF_MUSCLE_TISSUE_DEVELOPMENT	GO_NEGATIVE_REGULATION_OF_MUSCLE_TISSUE_DEVELOPMENT		49	0.358166	1.16217	0.206522	0.337422	1	2411	tags=24%, list=11%, signal=28%
GO_NEURON_APOPTOTIC_PROCESS	GO_NEURON_APOPTOTIC_PROCESS		224	0.287372	1.16146	0.137435	0.338578	1	5507	tags=37%, list=26%, signal=49%
GO_PLATELET_DERIVED_GROWTH_FACTOR_RECEPTOR_SIGNALING_PATHWAY	GO_PLATELET_DERIVED_GROWTH_FACTOR_RECEPTOR_SIGNALING_PATHWAY		54	0.352554	1.16119	0.227414	0.338896	1	2222	tags=17%, list=10%, signal=19%
GO_CELLULAR_KETONE_METABOLIC_PROCESS	GO_CELLULAR_KETONE_METABOLIC_PROCESS		179	0.296202	1.16019	0.168263	0.340533	1	4056	tags=28%, list=19%, signal=34%
GO_REGULATION_OF_LYMPHOCYTE_DIFFERENTIATION	GO_REGULATION_OF_LYMPHOCYTE_DIFFERENTIATION		142	0.306744	1.16013	0.170455	0.340448	1	4424	tags=34%, list=21%, signal=42%
GO_CELLULAR_RESPONSE_TO_STEROID_HORMONE_STIMULUS	GO_CELLULAR_RESPONSE_TO_STEROID_HORMONE_STIMULUS		229	0.287893	1.15982	0.128827	0.340813	1	3792	tags=28%, list=18%, signal=34%
GO_VIRAL_LIFE_CYCLE	GO_VIRAL_LIFE_CYCLE		301	0.279984	1.15933	0.132005	0.341563	1	3022	tags=21%, list=14%, signal=24%
GO_NEGATIVE_REGULATION_OF_ALPHA_BETA_T_CELL_DIFFERENTIATION	GO_NEGATIVE_REGULATION_OF_ALPHA_BETA_T_CELL_DIFFERENTIATION		23	0.420079	1.15928	0.256014	0.341455	1	4424	tags=43%, list=21%, signal=55%
GO_ANTIBIOTIC_CATABOLIC_PROCESS	GO_ANTIBIOTIC_CATABOLIC_PROCESS		39	0.377046	1.15904	0.232745	0.341706	1	5155	tags=36%, list=24%, signal=47%
GO_POSITIVE_REGULATION_OF_DENDRITIC_SPINE_DEVELOPMENT	GO_POSITIVE_REGULATION_OF_DENDRITIC_SPINE_DEVELOPMENT		41	0.369416	1.15887	0.216088	0.341837	1	4233	tags=32%, list=20%, signal=39%
GO_POSITIVE_REGULATION_OF_RESPONSE_TO_CYTOKINE_STIMULUS	GO_POSITIVE_REGULATION_OF_RESPONSE_TO_CYTOKINE_STIMULUS		53	0.350533	1.15854	0.215088	0.342231	1	3756	tags=32%, list=17%, signal=39%
GO_POSITIVE_REGULATION_OF_CELL_JUNCTION_ASSEMBLY	GO_POSITIVE_REGULATION_OF_CELL_JUNCTION_ASSEMBLY		33	0.38606	1.1585	0.249175	0.342095	1	5123	tags=33%, list=24%, signal=44%
GO_CHRONIC_INFLAMMATORY_RESPONSE	GO_CHRONIC_INFLAMMATORY_RESPONSE		16	0.454979	1.15834	0.266998	0.342196	1	5336	tags=50%, list=25%, signal=66%
GO_REGULATION_OF_ALPHA_BETA_T_CELL_ACTIVATION	GO_REGULATION_OF_ALPHA_BETA_T_CELL_ACTIVATION		80	0.331081	1.15832	0.191964	0.342047	1	4496	tags=33%, list=21%, signal=41%
GO_POSITIVE_REGULATION_OF_ESTABLISHMENT_OF_PROTEIN_LOCALIZATION	GO_POSITIVE_REGULATION_OF_ESTABLISHMENT_OF_PROTEIN_LOCALIZATION		404	0.274319	1.15822	0.115108	0.342027	1	4002	tags=26%, list=19%, signal=32%
GO_CELLULAR_RESPONSE_TO_STARVATION	GO_CELLULAR_RESPONSE_TO_STARVATION		144	0.302835	1.15763	0.170799	0.342932	1	5086	tags=35%, list=24%, signal=45%
GO_POSITIVE_REGULATION_OF_BIOMINERAL_TISSUE_DEVELOPMENT	GO_POSITIVE_REGULATION_OF_BIOMINERAL_TISSUE_DEVELOPMENT		44	0.365302	1.15763	0.244866	0.342741	1	4300	tags=32%, list=20%, signal=40%
GO_PROTEIN_HOMOTRIMERIZATION	GO_PROTEIN_HOMOTRIMERIZATION		30	0.391345	1.15736	0.272876	0.343049	1	6294	tags=50%, list=29%, signal=71%
GO_REGULATION_OF_HEART_GROWTH	GO_REGULATION_OF_HEART_GROWTH		60	0.347446	1.15732	0.205479	0.342924	1	5218	tags=35%, list=24%, signal=46%
GO_RESPONSE_TO_KETONE	GO_RESPONSE_TO_KETONE		180	0.297225	1.15707	0.14071	0.343216	1	3363	tags=26%, list=16%, signal=30%
GO_ACTIN_POLYMERIZATION_OR_DEPOLYMERIZATION	GO_ACTIN_POLYMERIZATION_OR_DEPOLYMERIZATION		198	0.292258	1.1568	0.142857	0.343504	1	4951	tags=29%, list=23%, signal=38%
GO_NEGATIVE_REGULATION_OF_LIPID_METABOLIC_PROCESS	GO_NEGATIVE_REGULATION_OF_LIPID_METABOLIC_PROCESS		63	0.34022	1.15662	0.199045	0.343645	1	2957	tags=24%, list=14%, signal=28%
GO_RIBONUCLEOTIDE_CATABOLIC_PROCESS	GO_RIBONUCLEOTIDE_CATABOLIC_PROCESS		29	0.394721	1.15631	0.236842	0.344014	1	3454	tags=38%, list=16%, signal=45%
GO_PATTERN_RECOGNITION_RECEPTOR_SIGNALING_PATHWAY	GO_PATTERN_RECOGNITION_RECEPTOR_SIGNALING_PATHWAY		175	0.294498	1.15616	0.155196	0.344118	1	3128	tags=22%, list=15%, signal=25%
GO_GLIOGENESIS	GO_GLIOGENESIS		259	0.282752	1.15606	0.13648	0.344093	1	2826	tags=20%, list=13%, signal=23%
GO_REGULATION_OF_VASCULATURE_DEVELOPMENT	GO_REGULATION_OF_VASCULATURE_DEVELOPMENT		295	0.280414	1.15517	0.116981	0.345524	1	3928	tags=25%, list=18%, signal=30%
GO_RESPONSE_TO_CORTICOSTEROID	GO_RESPONSE_TO_CORTICOSTEROID		151	0.300851	1.15497	0.165957	0.345721	1	3518	tags=25%, list=16%, signal=30%
GO_HOMEOSTASIS_OF_NUMBER_OF_CELLS	GO_HOMEOSTASIS_OF_NUMBER_OF_CELLS		230	0.28903	1.15459	0.180754	0.346272	1	3834	tags=25%, list=18%, signal=30%
GO_CALCIUM_MEDIATED_SIGNALING_USING_INTRACELLULAR_CALCIUM_SOURCE	GO_CALCIUM_MEDIATED_SIGNALING_USING_INTRACELLULAR_CALCIUM_SOURCE		22	0.408322	1.15429	0.259843	0.346634	1	4104	tags=32%, list=19%, signal=39%
GO_FATTY_ACID_TRANSPORT	GO_FATTY_ACID_TRANSPORT		84	0.323654	1.15372	0.19764	0.347507	1	4618	tags=31%, list=21%, signal=39%
GO_NEUROMUSCULAR_JUNCTION_DEVELOPMENT	GO_NEUROMUSCULAR_JUNCTION_DEVELOPMENT		46	0.366674	1.1534	0.230892	0.347917	1	3975	tags=33%, list=18%, signal=40%
GO_NEGATIVE_REGULATION_OF_EXTRINSIC_APOPTOTIC_SIGNALING_PATHWAY_VIA_DEATH_DOMAIN_RECEPTORS	GO_NEGATIVE_REGULATION_OF_EXTRINSIC_APOPTOTIC_SIGNALING_PATHWAY_VIA_DEATH_DOMAIN_RECEPTORS		33	0.387919	1.15294	0.249603	0.348598	1	4260	tags=36%, list=20%, signal=45%
GO_NEGATIVE_REGULATION_OF_INNATE_IMMUNE_RESPONSE	GO_NEGATIVE_REGULATION_OF_INNATE_IMMUNE_RESPONSE		46	0.362603	1.15264	0.219672	0.348964	1	4834	tags=41%, list=22%, signal=53%
GO_REGULATION_OF_CELLULAR_EXTRAVASATION	GO_REGULATION_OF_CELLULAR_EXTRAVASATION		18	0.444354	1.15222	0.278992	0.349592	1	3730	tags=33%, list=17%, signal=40%
GO_NEGATIVE_REGULATION_OF_I_KAPPAB_KINASE_NF_KAPPAB_SIGNALING	GO_NEGATIVE_REGULATION_OF_I_KAPPAB_KINASE_NF_KAPPAB_SIGNALING		39	0.376081	1.15122	0.233645	0.351329	1	4215	tags=36%, list=20%, signal=45%
GO_COCHLEA_MORPHOGENESIS	GO_COCHLEA_MORPHOGENESIS		19	0.437872	1.15098	0.262238	0.351621	1	2883	tags=26%, list=13%, signal=30%
GO_CLATHRIN_DEPENDENT_ENDOCYTOSIS	GO_CLATHRIN_DEPENDENT_ENDOCYTOSIS		41	0.368311	1.1507	0.252427	0.351907	1	4611	tags=32%, list=21%, signal=40%
GO_NEGATIVE_REGULATION_OF_REACTIVE_OXYGEN_SPECIES_BIOSYNTHETIC_PROCESS	GO_NEGATIVE_REGULATION_OF_REACTIVE_OXYGEN_SPECIES_BIOSYNTHETIC_PROCESS		26	0.406705	1.1506	0.255034	0.351885	1	3768	tags=38%, list=18%, signal=47%
GO_EMBRYONIC_SKELETAL_SYSTEM_DEVELOPMENT	GO_EMBRYONIC_SKELETAL_SYSTEM_DEVELOPMENT		120	0.307577	1.1506	0.190678	0.351694	1	3202	tags=24%, list=15%, signal=28%
GO_RESPONSE_TO_CADMIUM_ION	GO_RESPONSE_TO_CADMIUM_ION		52	0.35232	1.15058	0.225115	0.351532	1	3503	tags=29%, list=16%, signal=34%
GO_GLUTATHIONE_METABOLIC_PROCESS	GO_GLUTATHIONE_METABOLIC_PROCESS		35	0.379168	1.15013	0.25897	0.352174	1	4406	tags=37%, list=20%, signal=47%
GO_VENTRICULAR_SEPTUM_MORPHOGENESIS	GO_VENTRICULAR_SEPTUM_MORPHOGENESIS		42	0.372236	1.14881	0.24736	0.354499	1	2498	tags=31%, list=12%, signal=35%
GO_REGULATION_OF_PRESYNAPSE_ORGANIZATION	GO_REGULATION_OF_PRESYNAPSE_ORGANIZATION		28	0.402343	1.14835	0.257426	0.355153	1	748	tags=14%, list=3%, signal=15%
GO_POSITIVE_REGULATION_OF_SYNAPTIC_TRANSMISSION_GLUTAMATERGIC	GO_POSITIVE_REGULATION_OF_SYNAPTIC_TRANSMISSION_GLUTAMATERGIC		28	0.3987	1.14828	0.263934	0.355083	1	1230	tags=21%, list=6%, signal=23%
GO_LAMELLIPODIUM_ORGANIZATION	GO_LAMELLIPODIUM_ORGANIZATION		79	0.327543	1.14826	0.212257	0.354923	1	3970	tags=27%, list=18%, signal=32%
GO_REGULATION_OF_COLLAGEN_BIOSYNTHETIC_PROCESS	GO_REGULATION_OF_COLLAGEN_BIOSYNTHETIC_PROCESS		34	0.376992	1.14809	0.237398	0.355054	1	3792	tags=35%, list=18%, signal=43%
GO_IRE1_MEDIATED_UNFOLDED_PROTEIN_RESPONSE	GO_IRE1_MEDIATED_UNFOLDED_PROTEIN_RESPONSE		63	0.342419	1.14788	0.226852	0.35523	1	2885	tags=22%, list=13%, signal=26%
GO_REGULATION_OF_URINE_VOLUME	GO_REGULATION_OF_URINE_VOLUME		20	0.423861	1.14783	0.256849	0.355137	1	4281	tags=40%, list=20%, signal=50%
GO_RESPONSE_TO_AXON_INJURY	GO_RESPONSE_TO_AXON_INJURY		68	0.338907	1.14738	0.215054	0.355785	1	2650	tags=25%, list=12%, signal=28%
GO_POSITIVE_REGULATION_OF_PROTEIN_CATABOLIC_PROCESS	GO_POSITIVE_REGULATION_OF_PROTEIN_CATABOLIC_PROCESS		209	0.287666	1.14733	0.157216	0.355668	1	2883	tags=21%, list=13%, signal=24%
GO_SYNAPTIC_TRANSMISSION_CHOLINERGIC	GO_SYNAPTIC_TRANSMISSION_CHOLINERGIC		24	0.406475	1.14715	0.266447	0.355816	1	2642	tags=29%, list=12%, signal=33%
GO_METANEPHRIC_GLOMERULUS_DEVELOPMENT	GO_METANEPHRIC_GLOMERULUS_DEVELOPMENT		15	0.456128	1.14711	0.287523	0.355681	1	3272	tags=27%, list=15%, signal=31%
GO_ACTIVATION_OF_MAPK_ACTIVITY	GO_ACTIVATION_OF_MAPK_ACTIVITY		144	0.301376	1.14697	0.194521	0.35576	1	2893	tags=22%, list=13%, signal=25%
GO_NEGATIVE_REGULATION_OF_INTRACELLULAR_PROTEIN_TRANSPORT	GO_NEGATIVE_REGULATION_OF_INTRACELLULAR_PROTEIN_TRANSPORT		40	0.363105	1.14655	0.241042	0.356365	1	3947	tags=30%, list=18%, signal=37%
GO_VIRAL_GENOME_REPLICATION	GO_VIRAL_GENOME_REPLICATION		112	0.306711	1.14653	0.196507	0.356188	1	2573	tags=21%, list=12%, signal=23%
GO_RESPONSE_TO_PEPTIDE	GO_RESPONSE_TO_PEPTIDE		451	0.268988	1.14637	0.114793	0.356302	1	3816	tags=25%, list=18%, signal=29%
GO_STEROID_CATABOLIC_PROCESS	GO_STEROID_CATABOLIC_PROCESS		23	0.423562	1.14629	0.262712	0.356257	1	6108	tags=52%, list=28%, signal=73%
GO_POSITIVE_REGULATION_OF_PROTEIN_ACETYLATION	GO_POSITIVE_REGULATION_OF_PROTEIN_ACETYLATION		40	0.374694	1.14603	0.254296	0.356552	1	3731	tags=30%, list=17%, signal=36%
GO_NEGATIVE_REGULATION_OF_TUMOR_NECROSIS_FACTOR_MEDIATED_SIGNALING_PATHWAY	GO_NEGATIVE_REGULATION_OF_TUMOR_NECROSIS_FACTOR_MEDIATED_SIGNALING_PATHWAY		17	0.44954	1.14561	0.28	0.357151	1	3117	tags=29%, list=14%, signal=34%
GO_POSITIVE_REGULATION_OF_CELL_GROWTH	GO_POSITIVE_REGULATION_OF_CELL_GROWTH		148	0.301659	1.14552	0.187853	0.357123	1	5349	tags=36%, list=25%, signal=47%
GO_REGULATION_OF_EMBRYONIC_DEVELOPMENT	GO_REGULATION_OF_EMBRYONIC_DEVELOPMENT		116	0.309958	1.1451	0.218796	0.35767	1	3437	tags=20%, list=16%, signal=23%
GO_POSITIVE_REGULATION_OF_LYMPHOCYTE_MEDIATED_IMMUNITY	GO_POSITIVE_REGULATION_OF_LYMPHOCYTE_MEDIATED_IMMUNITY		94	0.317473	1.14462	0.206538	0.358428	1	2889	tags=23%, list=13%, signal=27%
GO_CELLULAR_RESPONSE_TO_CARBOHYDRATE_STIMULUS	GO_CELLULAR_RESPONSE_TO_CARBOHYDRATE_STIMULUS		133	0.306202	1.14449	0.210602	0.358438	1	5311	tags=37%, list=25%, signal=49%
GO_POSITIVE_REGULATION_OF_ALPHA_BETA_T_CELL_DIFFERENTIATION	GO_POSITIVE_REGULATION_OF_ALPHA_BETA_T_CELL_DIFFERENTIATION		41	0.362657	1.14397	0.262166	0.359289	1	4421	tags=34%, list=21%, signal=43%
GO_REGULATION_OF_SYNAPTIC_TRANSMISSION_GLUTAMATERGIC	GO_REGULATION_OF_SYNAPTIC_TRANSMISSION_GLUTAMATERGIC		61	0.34366	1.14362	0.254464	0.359719	1	5264	tags=38%, list=24%, signal=50%
GO_ANIMAL_ORGAN_MATURATION	GO_ANIMAL_ORGAN_MATURATION		24	0.404676	1.14257	0.263934	0.361529	1	6048	tags=38%, list=28%, signal=52%
GO_REGULATION_OF_DEPHOSPHORYLATION	GO_REGULATION_OF_DEPHOSPHORYLATION		191	0.290202	1.14245	0.181694	0.361532	1	3608	tags=21%, list=17%, signal=26%
GO_EPITHELIAL_STRUCTURE_MAINTENANCE	GO_EPITHELIAL_STRUCTURE_MAINTENANCE		25	0.404462	1.14242	0.242017	0.361386	1	4426	tags=40%, list=21%, signal=50%
GO_CHLORIDE_TRANSPORT	GO_CHLORIDE_TRANSPORT		98	0.315652	1.14179	0.231098	0.362413	1	4803	tags=34%, list=22%, signal=43%
GO_AUTONOMIC_NERVOUS_SYSTEM_DEVELOPMENT	GO_AUTONOMIC_NERVOUS_SYSTEM_DEVELOPMENT		43	0.36052	1.14174	0.257274	0.362295	1	954	tags=16%, list=4%, signal=17%
GO_REGULATION_OF_EPITHELIAL_CELL_APOPTOTIC_PROCESS	GO_REGULATION_OF_EPITHELIAL_CELL_APOPTOTIC_PROCESS		68	0.332948	1.14119	0.217054	0.363126	1	4951	tags=35%, list=23%, signal=46%
GO_SYNAPTIC_TRANSMISSION_DOPAMINERGIC	GO_SYNAPTIC_TRANSMISSION_DOPAMINERGIC		24	0.410521	1.14079	0.271157	0.363715	1	2785	tags=29%, list=13%, signal=33%
GO_RESPONSE_TO_NERVE_GROWTH_FACTOR	GO_RESPONSE_TO_NERVE_GROWTH_FACTOR		51	0.347834	1.14057	0.244961	0.363938	1	3597	tags=24%, list=17%, signal=28%
GO_CELLULAR_RESPONSE_TO_CAMP	GO_CELLULAR_RESPONSE_TO_CAMP		50	0.356306	1.14047	0.262166	0.363943	1	4410	tags=28%, list=21%, signal=35%
GO_RESPONSE_TO_DEXAMETHASONE	GO_RESPONSE_TO_DEXAMETHASONE		37	0.368645	1.14042	0.250814	0.363832	1	3518	tags=35%, list=16%, signal=42%
GO_POSITIVE_REGULATION_OF_PROTEOLYSIS	GO_POSITIVE_REGULATION_OF_PROTEOLYSIS		328	0.272824	1.14033	0.142681	0.363804	1	4970	tags=32%, list=23%, signal=41%
GO_CIRCADIAN_SLEEP_WAKE_CYCLE	GO_CIRCADIAN_SLEEP_WAKE_CYCLE		22	0.42197	1.1402	0.271478	0.363862	1	2393	tags=23%, list=11%, signal=26%
GO_POSITIVE_REGULATION_OF_COLLAGEN_BIOSYNTHETIC_PROCESS	GO_POSITIVE_REGULATION_OF_COLLAGEN_BIOSYNTHETIC_PROCESS		24	0.412614	1.1401	0.248322	0.363868	1	3272	tags=33%, list=15%, signal=39%
GO_CELLULAR_RESPONSE_TO_GROWTH_HORMONE_STIMULUS	GO_CELLULAR_RESPONSE_TO_GROWTH_HORMONE_STIMULUS		19	0.433482	1.13995	0.298094	0.363962	1	2745	tags=32%, list=13%, signal=36%
GO_GOLGI_TO_PLASMA_MEMBRANE_PROTEIN_TRANSPORT	GO_GOLGI_TO_PLASMA_MEMBRANE_PROTEIN_TRANSPORT		38	0.375882	1.13977	0.251603	0.364132	1	5325	tags=42%, list=25%, signal=56%
GO_REGULATION_OF_EXTRINSIC_APOPTOTIC_SIGNALING_PATHWAY	GO_REGULATION_OF_EXTRINSIC_APOPTOTIC_SIGNALING_PATHWAY		145	0.296575	1.13955	0.198903	0.36432	1	4369	tags=26%, list=20%, signal=32%
GO_OUTFLOW_TRACT_MORPHOGENESIS	GO_OUTFLOW_TRACT_MORPHOGENESIS		74	0.32957	1.13952	0.239163	0.364187	1	2498	tags=20%, list=12%, signal=23%
GO_NEGATIVE_REGULATION_OF_NIK_NF_KAPPAB_SIGNALING	GO_NEGATIVE_REGULATION_OF_NIK_NF_KAPPAB_SIGNALING		20	0.428646	1.1395	0.296684	0.364007	1	2852	tags=20%, list=13%, signal=23%
GO_REGULATION_OF_PROTEIN_DEPHOSPHORYLATION	GO_REGULATION_OF_PROTEIN_DEPHOSPHORYLATION		127	0.30476	1.13927	0.208564	0.364274	1	4404	tags=27%, list=20%, signal=33%
GO_CELL_MIGRATION_INVOLVED_IN_HEART_DEVELOPMENT	GO_CELL_MIGRATION_INVOLVED_IN_HEART_DEVELOPMENT		16	0.456426	1.13848	0.276423	0.365582	1	3381	tags=44%, list=16%, signal=52%
GO_ENTRAINMENT_OF_CIRCADIAN_CLOCK_BY_PHOTOPERIOD	GO_ENTRAINMENT_OF_CIRCADIAN_CLOCK_BY_PHOTOPERIOD		20	0.429394	1.1384	0.281619	0.365538	1	2907	tags=30%, list=14%, signal=35%
GO_STRIATED_MUSCLE_CELL_PROLIFERATION	GO_STRIATED_MUSCLE_CELL_PROLIFERATION		61	0.335932	1.13834	0.24196	0.365458	1	5278	tags=41%, list=25%, signal=54%
GO_MITOCHONDRIAL_ELECTRON_TRANSPORT_NADH_TO_UBIQUINONE	GO_MITOCHONDRIAL_ELECTRON_TRANSPORT_NADH_TO_UBIQUINONE		53	0.345755	1.13792	0.242472	0.366012	1	6519	tags=36%, list=30%, signal=51%
GO_CARBOHYDRATE_TRANSPORT	GO_CARBOHYDRATE_TRANSPORT		131	0.300825	1.13764	0.205594	0.366326	1	3973	tags=24%, list=18%, signal=29%
GO_REGULATION_OF_B_CELL_DIFFERENTIATION	GO_REGULATION_OF_B_CELL_DIFFERENTIATION		27	0.399374	1.13704	0.291379	0.367349	1	4150	tags=44%, list=19%, signal=55%
GO_REGULATION_OF_PROTEIN_TARGETING_TO_MITOCHONDRION	GO_REGULATION_OF_PROTEIN_TARGETING_TO_MITOCHONDRION		43	0.363525	1.13703	0.249191	0.367165	1	3167	tags=30%, list=15%, signal=35%
GO_POSITIVE_REGULATION_OF_HEMOPOIESIS	GO_POSITIVE_REGULATION_OF_HEMOPOIESIS		165	0.292131	1.13619	0.19571	0.368602	1	3829	tags=30%, list=18%, signal=36%
GO_BICARBONATE_TRANSPORT	GO_BICARBONATE_TRANSPORT		37	0.372353	1.13586	0.28189	0.36903	1	5739	tags=46%, list=27%, signal=63%
GO_UBIQUITIN_DEPENDENT_ERAD_PATHWAY	GO_UBIQUITIN_DEPENDENT_ERAD_PATHWAY		71	0.328699	1.13584	0.24961	0.36886	1	4191	tags=34%, list=19%, signal=42%
GO_HINDBRAIN_MORPHOGENESIS	GO_HINDBRAIN_MORPHOGENESIS		36	0.370566	1.13568	0.269044	0.36899	1	4366	tags=28%, list=20%, signal=35%
GO_NEGATIVE_REGULATION_OF_PROTEIN_SERINE_THREONINE_KINASE_ACTIVITY	GO_NEGATIVE_REGULATION_OF_PROTEIN_SERINE_THREONINE_KINASE_ACTIVITY		124	0.302403	1.13503	0.204286	0.370045	1	2893	tags=21%, list=13%, signal=24%
GO_MICROTUBULE_BASED_MOVEMENT	GO_MICROTUBULE_BASED_MOVEMENT		270	0.276477	1.13366	0.175641	0.372496	1	5347	tags=30%, list=25%, signal=40%
GO_MUSCLE_CELL_CELLULAR_HOMEOSTASIS	GO_MUSCLE_CELL_CELLULAR_HOMEOSTASIS		21	0.42098	1.13365	0.287284	0.372319	1	2411	tags=29%, list=11%, signal=32%
GO_MEMBRANE_DISASSEMBLY	GO_MEMBRANE_DISASSEMBLY		16	0.44411	1.13273	0.315972	0.373876	1	3240	tags=31%, list=15%, signal=37%
GO_REGULATION_OF_ADHERENS_JUNCTION_ORGANIZATION	GO_REGULATION_OF_ADHERENS_JUNCTION_ORGANIZATION		67	0.32968	1.13267	0.253314	0.37379	1	2745	tags=19%, list=13%, signal=22%
GO_MONOCARBOXYLIC_ACID_BIOSYNTHETIC_PROCESS	GO_MONOCARBOXYLIC_ACID_BIOSYNTHETIC_PROCESS		171	0.287152	1.13168	0.179452	0.375516	1	3867	tags=27%, list=18%, signal=33%
GO_RESPONSE_TO_MURAMYL_DIPEPTIDE	GO_RESPONSE_TO_MURAMYL_DIPEPTIDE		20	0.42051	1.13121	0.293076	0.3762	1	2100	tags=30%, list=10%, signal=33%
GO_POSITIVE_REGULATION_OF_STEROID_METABOLIC_PROCESS	GO_POSITIVE_REGULATION_OF_STEROID_METABOLIC_PROCESS		23	0.41069	1.13113	0.308998	0.376145	1	3193	tags=30%, list=15%, signal=36%
GO_CELLULAR_RESPONSE_TO_ABIOTIC_STIMULUS	GO_CELLULAR_RESPONSE_TO_ABIOTIC_STIMULUS		298	0.275731	1.13112	0.157702	0.375954	1	4198	tags=26%, list=20%, signal=32%
GO_REGULATION_OF_INTRACELLULAR_PROTEIN_TRANSPORT	GO_REGULATION_OF_INTRACELLULAR_PROTEIN_TRANSPORT		230	0.282131	1.1304	0.188776	0.37716	1	4104	tags=27%, list=19%, signal=33%
GO_NEGATIVE_REGULATION_OF_PROTEIN_TYROSINE_KINASE_ACTIVITY	GO_NEGATIVE_REGULATION_OF_PROTEIN_TYROSINE_KINASE_ACTIVITY		28	0.398816	1.13027	0.287671	0.377216	1	6758	tags=57%, list=31%, signal=83%
GO_CELLULAR_RESPONSE_TO_VITAMIN_D	GO_CELLULAR_RESPONSE_TO_VITAMIN_D		19	0.427457	1.12947	0.289157	0.378559	1	1226	tags=26%, list=6%, signal=28%
GO_PHAGOSOME_ACIDIFICATION	GO_PHAGOSOME_ACIDIFICATION		28	0.393078	1.12927	0.283019	0.378748	1	4365	tags=39%, list=20%, signal=49%
GO_PHOTOPERIODISM	GO_PHOTOPERIODISM		23	0.403666	1.12889	0.278049	0.379318	1	2907	tags=26%, list=14%, signal=30%
GO_NEGATIVE_REGULATION_OF_PROTEIN_OLIGOMERIZATION	GO_NEGATIVE_REGULATION_OF_PROTEIN_OLIGOMERIZATION		15	0.454705	1.12888	0.307823	0.379132	1	549	tags=20%, list=3%, signal=21%
GO_PEPTIDYL_TYROSINE_AUTOPHOSPHORYLATION	GO_PEPTIDYL_TYROSINE_AUTOPHOSPHORYLATION		36	0.368453	1.1288	0.270799	0.379088	1	4953	tags=42%, list=23%, signal=54%
GO_REGULATION_OF_MEMBRANE_PROTEIN_ECTODOMAIN_PROTEOLYSIS	GO_REGULATION_OF_MEMBRANE_PROTEIN_ECTODOMAIN_PROTEOLYSIS		22	0.415092	1.12872	0.286441	0.379027	1	3437	tags=32%, list=16%, signal=38%
GO_REGULATION_OF_ENDOCRINE_PROCESS	GO_REGULATION_OF_ENDOCRINE_PROCESS		36	0.373505	1.1285	0.294309	0.379266	1	3519	tags=28%, list=16%, signal=33%
GO_HORMONE_MEDIATED_SIGNALING_PATHWAY	GO_HORMONE_MEDIATED_SIGNALING_PATHWAY		201	0.285679	1.12771	0.212737	0.380638	1	3792	tags=24%, list=18%, signal=29%
GO_THIOESTER_BIOSYNTHETIC_PROCESS	GO_THIOESTER_BIOSYNTHETIC_PROCESS		52	0.344889	1.1277	0.244012	0.380444	1	4702	tags=35%, list=22%, signal=44%
GO_NEGATIVE_REGULATION_OF_CD4_POSITIVE_ALPHA_BETA_T_CELL_DIFFERENTIATION	GO_NEGATIVE_REGULATION_OF_CD4_POSITIVE_ALPHA_BETA_T_CELL_DIFFERENTIATION		19	0.422985	1.12725	0.2969	0.381119	1	4424	tags=47%, list=21%, signal=60%
GO_NEGATIVE_REGULATION_OF_DNA_BINDING_TRANSCRIPTION_FACTOR_ACTIVITY	GO_NEGATIVE_REGULATION_OF_DNA_BINDING_TRANSCRIPTION_FACTOR_ACTIVITY		145	0.296419	1.1266	0.230226	0.38223	1	3503	tags=27%, list=16%, signal=32%
GO_NEUROPEPTIDE_SIGNALING_PATHWAY	GO_NEUROPEPTIDE_SIGNALING_PATHWAY		73	0.326113	1.12638	0.271111	0.382458	1	5664	tags=32%, list=26%, signal=43%
GO_POSITIVE_REGULATION_OF_CELLULAR_CARBOHYDRATE_METABOLIC_PROCESS	GO_POSITIVE_REGULATION_OF_CELLULAR_CARBOHYDRATE_METABOLIC_PROCESS		40	0.368006	1.12616	0.285945	0.3827	1	5801	tags=38%, list=27%, signal=51%
GO_ESTABLISHMENT_OR_MAINTENANCE_OF_CELL_POLARITY	GO_ESTABLISHMENT_OR_MAINTENANCE_OF_CELL_POLARITY		197	0.284064	1.12612	0.202142	0.382561	1	4463	tags=26%, list=21%, signal=33%
GO_PYRIMIDINE_CONTAINING_COMPOUND_CATABOLIC_PROCESS	GO_PYRIMIDINE_CONTAINING_COMPOUND_CATABOLIC_PROCESS		37	0.366638	1.12607	0.265517	0.382449	1	1765	tags=22%, list=8%, signal=24%
GO_PROTEIN_MATURATION	GO_PROTEIN_MATURATION		255	0.279667	1.12586	0.185044	0.382655	1	3891	tags=25%, list=18%, signal=30%
GO_GLUCOSE_METABOLIC_PROCESS	GO_GLUCOSE_METABOLIC_PROCESS		112	0.304055	1.12529	0.226819	0.383585	1	4357	tags=28%, list=20%, signal=35%
GO_CYTOKINE_SECRETION_INVOLVED_IN_IMMUNE_RESPONSE	GO_CYTOKINE_SECRETION_INVOLVED_IN_IMMUNE_RESPONSE		18	0.428702	1.12492	0.311943	0.38411	1	3947	tags=44%, list=18%, signal=54%
GO_REGULATION_OF_T_CELL_DIFFERENTIATION	GO_REGULATION_OF_T_CELL_DIFFERENTIATION		117	0.30165	1.12438	0.233566	0.384988	1	4424	tags=32%, list=21%, signal=41%
GO_INTEGRIN_ACTIVATION	GO_INTEGRIN_ACTIVATION		19	0.43331	1.12335	0.313253	0.386858	1	2031	tags=16%, list=9%, signal=17%
GO_FOREBRAIN_DEVELOPMENT	GO_FOREBRAIN_DEVELOPMENT		343	0.270598	1.12323	0.164557	0.386891	1	3199	tags=20%, list=15%, signal=24%
GO_ECTODERM_DEVELOPMENT	GO_ECTODERM_DEVELOPMENT		20	0.415854	1.12212	0.289931	0.388925	1	2297	tags=25%, list=11%, signal=28%
GO_INCLUSION_BODY_ASSEMBLY	GO_INCLUSION_BODY_ASSEMBLY		22	0.406415	1.12208	0.288333	0.388792	1	3157	tags=27%, list=15%, signal=32%
GO_INTERLEUKIN_5_PRODUCTION	GO_INTERLEUKIN_5_PRODUCTION		17	0.438406	1.12207	0.308492	0.388622	1	2373	tags=24%, list=11%, signal=26%
GO_REGULATION_OF_CARBOHYDRATE_BIOSYNTHETIC_PROCESS	GO_REGULATION_OF_CARBOHYDRATE_BIOSYNTHETIC_PROCESS		88	0.313789	1.12176	0.254135	0.389035	1	2903	tags=17%, list=13%, signal=20%
GO_NEGATIVE_REGULATION_OF_NEUROLOGICAL_SYSTEM_PROCESS	GO_NEGATIVE_REGULATION_OF_NEUROLOGICAL_SYSTEM_PROCESS		19	0.429252	1.12149	0.308394	0.389371	1	1326	tags=21%, list=6%, signal=22%
GO_MEMBRANE_DOCKING	GO_MEMBRANE_DOCKING		174	0.285808	1.12146	0.203704	0.389238	1	4002	tags=25%, list=19%, signal=30%
GO_DENDRITIC_CELL_MIGRATION	GO_DENDRITIC_CELL_MIGRATION		21	0.41135	1.121	0.315436	0.389938	1	3022	tags=29%, list=14%, signal=33%
GO_REGULATION_OF_FILOPODIUM_ASSEMBLY	GO_REGULATION_OF_FILOPODIUM_ASSEMBLY		42	0.355687	1.12006	0.290792	0.391568	1	1640	tags=17%, list=8%, signal=18%
GO_NEGATIVE_REGULATION_OF_REACTIVE_OXYGEN_SPECIES_METABOLIC_PROCESS	GO_NEGATIVE_REGULATION_OF_REACTIVE_OXYGEN_SPECIES_METABOLIC_PROCESS		26	0.386041	1.12001	0.310105	0.391453	1	3103	tags=31%, list=14%, signal=36%
GO_ACTIN_CYTOSKELETON_REORGANIZATION	GO_ACTIN_CYTOSKELETON_REORGANIZATION		95	0.313979	1.11996	0.252616	0.391338	1	4793	tags=32%, list=22%, signal=40%
GO_POSITIVE_REGULATION_OF_STRESS_ACTIVATED_PROTEIN_KINASE_SIGNALING_CASCADE	GO_POSITIVE_REGULATION_OF_STRESS_ACTIVATED_PROTEIN_KINASE_SIGNALING_CASCADE		154	0.291459	1.11977	0.236	0.391498	1	2532	tags=18%, list=12%, signal=20%
GO_CHLORIDE_TRANSMEMBRANE_TRANSPORT	GO_CHLORIDE_TRANSMEMBRANE_TRANSPORT		79	0.318827	1.11913	0.260212	0.392632	1	6116	tags=44%, list=28%, signal=62%
GO_ORGANELLE_TRANSPORT_ALONG_MICROTUBULE	GO_ORGANELLE_TRANSPORT_ALONG_MICROTUBULE		78	0.318433	1.11886	0.258595	0.393007	1	7010	tags=49%, list=33%, signal=72%
GO_REGULATION_OF_KERATINOCYTE_DIFFERENTIATION	GO_REGULATION_OF_KERATINOCYTE_DIFFERENTIATION		36	0.366361	1.11885	0.300654	0.392812	1	3971	tags=28%, list=18%, signal=34%
GO_ENDOPLASMIC_RETICULUM_UNFOLDED_PROTEIN_RESPONSE	GO_ENDOPLASMIC_RETICULUM_UNFOLDED_PROTEIN_RESPONSE		113	0.29957	1.11745	0.230769	0.395401	1	4093	tags=25%, list=19%, signal=30%
GO_NEGATIVE_REGULATION_OF_BINDING	GO_NEGATIVE_REGULATION_OF_BINDING		153	0.288141	1.11705	0.222069	0.396004	1	3503	tags=27%, list=16%, signal=32%
GO_REGULATION_OF_CD4_POSITIVE_ALPHA_BETA_T_CELL_ACTIVATION	GO_REGULATION_OF_CD4_POSITIVE_ALPHA_BETA_T_CELL_ACTIVATION		51	0.340961	1.1168	0.275806	0.396319	1	4496	tags=35%, list=21%, signal=45%
GO_REGULATION_OF_LEUKOCYTE_PROLIFERATION	GO_REGULATION_OF_LEUKOCYTE_PROLIFERATION		188	0.287114	1.11658	0.227273	0.396516	1	2932	tags=21%, list=14%, signal=24%
GO_LIVER_MORPHOGENESIS	GO_LIVER_MORPHOGENESIS		15	0.443068	1.11595	0.309154	0.397613	1	2579	tags=33%, list=12%, signal=38%
GO_RESPONSE_TO_INTERLEUKIN_7	GO_RESPONSE_TO_INTERLEUKIN_7		37	0.370802	1.11584	0.282051	0.397626	1	4279	tags=35%, list=20%, signal=44%
GO_NEGATIVE_REGULATION_OF_LYMPHOCYTE_DIFFERENTIATION	GO_NEGATIVE_REGULATION_OF_LYMPHOCYTE_DIFFERENTIATION		41	0.358242	1.11575	0.288136	0.397582	1	4424	tags=41%, list=21%, signal=52%
GO_MYELOID_LEUKOCYTE_CYTOKINE_PRODUCTION	GO_MYELOID_LEUKOCYTE_CYTOKINE_PRODUCTION		29	0.387911	1.1154	0.316393	0.398094	1	4167	tags=41%, list=19%, signal=51%
GO_EPITHELIAL_CILIUM_MOVEMENT	GO_EPITHELIAL_CILIUM_MOVEMENT		22	0.40384	1.11489	0.314696	0.398932	1	4098	tags=32%, list=19%, signal=39%
GO_PHARYNGEAL_SYSTEM_DEVELOPMENT	GO_PHARYNGEAL_SYSTEM_DEVELOPMENT		24	0.402702	1.1146	0.309524	0.399288	1	1108	tags=21%, list=5%, signal=22%
GO_POSITIVE_REGULATION_OF_CARDIAC_MUSCLE_CELL_DIFFERENTIATION	GO_POSITIVE_REGULATION_OF_CARDIAC_MUSCLE_CELL_DIFFERENTIATION		18	0.431217	1.11389	0.33677	0.400489	1	2411	tags=28%, list=11%, signal=31%
GO_REGULATION_OF_FATTY_ACID_TRANSPORT	GO_REGULATION_OF_FATTY_ACID_TRANSPORT		21	0.409957	1.11307	0.330565	0.401964	1	3153	tags=29%, list=15%, signal=33%
GO_CIRCADIAN_REGULATION_OF_GENE_EXPRESSION	GO_CIRCADIAN_REGULATION_OF_GENE_EXPRESSION		52	0.341553	1.11229	0.271845	0.403336	1	4397	tags=37%, list=20%, signal=46%
GO_SEX_DETERMINATION	GO_SEX_DETERMINATION		20	0.422365	1.11225	0.313725	0.403215	1	2036	tags=15%, list=9%, signal=17%
GO_ACETYL_COA_BIOSYNTHETIC_PROCESS	GO_ACETYL_COA_BIOSYNTHETIC_PROCESS		20	0.415826	1.11197	0.315091	0.403539	1	3172	tags=35%, list=15%, signal=41%
GO_COCHLEA_DEVELOPMENT	GO_COCHLEA_DEVELOPMENT		43	0.356624	1.11107	0.283142	0.405151	1	2883	tags=21%, list=13%, signal=24%
GO_NEGATIVE_REGULATION_OF_ENDOCYTOSIS	GO_NEGATIVE_REGULATION_OF_ENDOCYTOSIS		36	0.364344	1.11095	0.279365	0.405181	1	3788	tags=44%, list=18%, signal=54%
GO_RESPONSE_TO_ANTIBIOTIC	GO_RESPONSE_TO_ANTIBIOTIC		294	0.270518	1.11042	0.19375	0.406019	1	3523	tags=23%, list=16%, signal=27%
GO_REGULATION_OF_HIGH_VOLTAGE_GATED_CALCIUM_CHANNEL_ACTIVITY	GO_REGULATION_OF_HIGH_VOLTAGE_GATED_CALCIUM_CHANNEL_ACTIVITY		15	0.437817	1.10994	0.3125	0.40678	1	4612	tags=47%, list=21%, signal=59%
GO_POSITIVE_REGULATION_OF_PROTEIN_TYROSINE_KINASE_ACTIVITY	GO_POSITIVE_REGULATION_OF_PROTEIN_TYROSINE_KINASE_ACTIVITY		50	0.337091	1.10989	0.29321	0.406681	1	3193	tags=28%, list=15%, signal=33%
GO_COLUMNAR_CUBOIDAL_EPITHELIAL_CELL_DEVELOPMENT	GO_COLUMNAR_CUBOIDAL_EPITHELIAL_CELL_DEVELOPMENT		53	0.340377	1.10969	0.302181	0.406838	1	4450	tags=32%, list=21%, signal=40%
GO_CARDIAC_MUSCLE_TISSUE_DEVELOPMENT	GO_CARDIAC_MUSCLE_TISSUE_DEVELOPMENT		192	0.283509	1.10959	0.226969	0.406838	1	3381	tags=21%, list=16%, signal=25%
GO_AXO_DENDRITIC_TRANSPORT	GO_AXO_DENDRITIC_TRANSPORT		65	0.326639	1.10949	0.291217	0.406813	1	4362	tags=31%, list=20%, signal=38%
GO_PROTEIN_HETEROOLIGOMERIZATION	GO_PROTEIN_HETEROOLIGOMERIZATION		114	0.299739	1.10925	0.246377	0.407095	1	2671	tags=20%, list=12%, signal=23%
GO_POSTSYNAPSE_ORGANIZATION	GO_POSTSYNAPSE_ORGANIZATION		155	0.289449	1.10871	0.248951	0.407997	1	3313	tags=21%, list=15%, signal=24%
GO_POSITIVE_REGULATION_OF_SUPRAMOLECULAR_FIBER_ORGANIZATION	GO_POSITIVE_REGULATION_OF_SUPRAMOLECULAR_FIBER_ORGANIZATION		197	0.279625	1.10824	0.225931	0.408768	1	2617	tags=16%, list=12%, signal=18%
GO_REGULATION_OF_CATECHOLAMINE_METABOLIC_PROCESS	GO_REGULATION_OF_CATECHOLAMINE_METABOLIC_PROCESS		16	0.445947	1.10785	0.331126	0.409428	1	2586	tags=25%, list=12%, signal=28%
GO_CERAMIDE_BIOSYNTHETIC_PROCESS	GO_CERAMIDE_BIOSYNTHETIC_PROCESS		57	0.33016	1.10767	0.277941	0.409595	1	3153	tags=25%, list=15%, signal=29%
GO_CELLULAR_RESPONSE_TO_LEPTIN_STIMULUS	GO_CELLULAR_RESPONSE_TO_LEPTIN_STIMULUS		15	0.442761	1.10739	0.336134	0.409961	1	2680	tags=20%, list=12%, signal=23%
GO_HOMEOSTASIS_OF_NUMBER_OF_CELLS_WITHIN_A_TISSUE	GO_HOMEOSTASIS_OF_NUMBER_OF_CELLS_WITHIN_A_TISSUE		29	0.377464	1.10707	0.309244	0.410391	1	4260	tags=31%, list=20%, signal=39%
GO_POSITIVE_REGULATION_OF_PROTEIN_TARGETING_TO_MITOCHONDRION	GO_POSITIVE_REGULATION_OF_PROTEIN_TARGETING_TO_MITOCHONDRION		31	0.381202	1.10698	0.311148	0.410359	1	2966	tags=29%, list=14%, signal=34%
GO_RESPONSE_TO_LEAD_ION	GO_RESPONSE_TO_LEAD_ION		24	0.401256	1.10683	0.312391	0.410454	1	6124	tags=46%, list=28%, signal=64%
GO_RESPONSE_TO_BRONCHODILATOR	GO_RESPONSE_TO_BRONCHODILATOR		44	0.354489	1.10665	0.292135	0.410599	1	2198	tags=18%, list=10%, signal=20%
GO_POSITIVE_REGULATION_OF_PROTEIN_AUTOPHOSPHORYLATION	GO_POSITIVE_REGULATION_OF_PROTEIN_AUTOPHOSPHORYLATION		25	0.39403	1.10637	0.304202	0.410961	1	4598	tags=44%, list=21%, signal=56%
GO_CHONDROITIN_SULFATE_PROTEOGLYCAN_METABOLIC_PROCESS	GO_CHONDROITIN_SULFATE_PROTEOGLYCAN_METABOLIC_PROCESS		37	0.358746	1.10611	0.290679	0.41125	1	2403	tags=22%, list=11%, signal=24%
GO_ESTABLISHMENT_OR_MAINTENANCE_OF_CYTOSKELETON_POLARITY	GO_ESTABLISHMENT_OR_MAINTENANCE_OF_CYTOSKELETON_POLARITY		16	0.443317	1.10608	0.332174	0.411113	1	4265	tags=38%, list=20%, signal=47%
GO_RESPONSE_TO_CHEMOKINE	GO_RESPONSE_TO_CHEMOKINE		64	0.324037	1.10468	0.268139	0.413821	1	3099	tags=20%, list=14%, signal=24%
GO_POSITIVE_REGULATION_OF_SUBSTRATE_ADHESION_DEPENDENT_CELL_SPREADING	GO_POSITIVE_REGULATION_OF_SUBSTRATE_ADHESION_DEPENDENT_CELL_SPREADING		33	0.365731	1.10463	0.302207	0.413712	1	2869	tags=21%, list=13%, signal=24%
GO_REGULATION_OF_PROTEIN_TARGETING	GO_REGULATION_OF_PROTEIN_TARGETING		80	0.317972	1.10435	0.294299	0.41411	1	4505	tags=35%, list=21%, signal=44%
GO_NEGATIVE_REGULATION_OF_EPITHELIAL_CELL_APOPTOTIC_PROCESS	GO_NEGATIVE_REGULATION_OF_EPITHELIAL_CELL_APOPTOTIC_PROCESS		34	0.36184	1.10403	0.3008	0.414532	1	4323	tags=35%, list=20%, signal=44%
GO_POSITIVE_REGULATION_OF_CELLULAR_RESPONSE_TO_INSULIN_STIMULUS	GO_POSITIVE_REGULATION_OF_CELLULAR_RESPONSE_TO_INSULIN_STIMULUS		22	0.403875	1.10361	0.319113	0.415208	1	4977	tags=32%, list=23%, signal=41%
GO_POSITIVE_REGULATION_OF_TOLL_LIKE_RECEPTOR_SIGNALING_PATHWAY	GO_POSITIVE_REGULATION_OF_TOLL_LIKE_RECEPTOR_SIGNALING_PATHWAY		21	0.406634	1.10349	0.307823	0.415243	1	3128	tags=43%, list=15%, signal=50%
GO_PHOSPHATIDYLINOSITOL_PHOSPHORYLATION	GO_PHOSPHATIDYLINOSITOL_PHOSPHORYLATION		50	0.339495	1.10337	0.285271	0.415251	1	4758	tags=30%, list=22%, signal=38%
GO_POSITIVE_REGULATION_OF_BINDING	GO_POSITIVE_REGULATION_OF_BINDING		176	0.285193	1.10326	0.237265	0.415277	1	5151	tags=34%, list=24%, signal=44%
GO_JNK_CASCADE	GO_JNK_CASCADE		197	0.2794	1.10325	0.224932	0.415075	1	3198	tags=19%, list=15%, signal=22%
GO_POSITIVE_REGULATION_OF_CELL_CELL_ADHESION	GO_POSITIVE_REGULATION_OF_CELL_CELL_ADHESION		223	0.278301	1.10315	0.244063	0.415071	1	4712	tags=29%, list=22%, signal=37%
GO_POSITIVE_REGULATION_OF_SKELETAL_MUSCLE_TISSUE_DEVELOPMENT	GO_POSITIVE_REGULATION_OF_SKELETAL_MUSCLE_TISSUE_DEVELOPMENT		20	0.40853	1.1029	0.307061	0.41538	1	5448	tags=35%, list=25%, signal=47%
GO_DIGESTIVE_SYSTEM_DEVELOPMENT	GO_DIGESTIVE_SYSTEM_DEVELOPMENT		131	0.289464	1.10258	0.266197	0.415854	1	3825	tags=28%, list=18%, signal=34%
GO_ELECTRON_TRANSPORT_CHAIN	GO_ELECTRON_TRANSPORT_CHAIN		179	0.281401	1.10246	0.243802	0.415848	1	6519	tags=35%, list=30%, signal=50%
GO_POSITIVE_REGULATION_OF_PLASMA_MEMBRANE_BOUNDED_CELL_PROJECTION_ASSEMBLY	GO_POSITIVE_REGULATION_OF_PLASMA_MEMBRANE_BOUNDED_CELL_PROJECTION_ASSEMBLY		93	0.306678	1.10241	0.272593	0.415727	1	3966	tags=27%, list=18%, signal=33%
GO_VESICLE_MEDIATED_TRANSPORT_BETWEEN_ENDOSOMAL_COMPARTMENTS	GO_VESICLE_MEDIATED_TRANSPORT_BETWEEN_ENDOSOMAL_COMPARTMENTS		41	0.352362	1.10236	0.300163	0.415607	1	6467	tags=44%, list=30%, signal=63%
GO_REGULATION_OF_CARDIAC_MUSCLE_CELL_ACTION_POTENTIAL	GO_REGULATION_OF_CARDIAC_MUSCLE_CELL_ACTION_POTENTIAL		28	0.384307	1.10211	0.306122	0.415949	1	4699	tags=43%, list=22%, signal=55%
GO_MONOSACCHARIDE_BIOSYNTHETIC_PROCESS	GO_MONOSACCHARIDE_BIOSYNTHETIC_PROCESS		88	0.307145	1.10182	0.272171	0.416318	1	2947	tags=18%, list=14%, signal=21%
GO_CILIUM_MOVEMENT	GO_CILIUM_MOVEMENT		61	0.330323	1.10054	0.301262	0.418767	1	5667	tags=34%, list=26%, signal=47%
GO_LYMPHOCYTE_ACTIVATION_INVOLVED_IN_IMMUNE_RESPONSE	GO_LYMPHOCYTE_ACTIVATION_INVOLVED_IN_IMMUNE_RESPONSE		141	0.287922	1.10024	0.243626	0.419198	1	2932	tags=22%, list=14%, signal=25%
GO_REGULATION_OF_SYNAPTIC_VESICLE_RECYCLING	GO_REGULATION_OF_SYNAPTIC_VESICLE_RECYCLING		26	0.380729	1.09994	0.314286	0.419594	1	4521	tags=50%, list=21%, signal=63%
GO_REGULATION_OF_VOLTAGE_GATED_CALCIUM_CHANNEL_ACTIVITY	GO_REGULATION_OF_VOLTAGE_GATED_CALCIUM_CHANNEL_ACTIVITY		34	0.363905	1.09981	0.317035	0.419646	1	4857	tags=41%, list=23%, signal=53%
GO_LACTATION	GO_LACTATION		47	0.339208	1.09864	0.295352	0.421914	1	1943	tags=19%, list=9%, signal=21%
GO_REGULATION_OF_LEUKOCYTE_APOPTOTIC_PROCESS	GO_REGULATION_OF_LEUKOCYTE_APOPTOTIC_PROCESS		71	0.320162	1.09854	0.292826	0.421909	1	2330	tags=17%, list=11%, signal=19%
GO_PROTEIN_ACTIVATION_CASCADE	GO_PROTEIN_ACTIVATION_CASCADE		20	0.413714	1.09842	0.32069	0.421969	1	1335	tags=20%, list=6%, signal=21%
GO_GLYCEROPHOSPHOLIPID_CATABOLIC_PROCESS	GO_GLYCEROPHOSPHOLIPID_CATABOLIC_PROCESS		23	0.398087	1.09823	0.313043	0.422124	1	4606	tags=43%, list=21%, signal=55%
GO_POSITIVE_REGULATION_OF_OSSIFICATION	GO_POSITIVE_REGULATION_OF_OSSIFICATION		79	0.316051	1.09803	0.285285	0.422339	1	1349	tags=16%, list=6%, signal=17%
GO_REGULATION_OF_LYMPHOCYTE_MEDIATED_IMMUNITY	GO_REGULATION_OF_LYMPHOCYTE_MEDIATED_IMMUNITY		133	0.291103	1.09701	0.274648	0.42422	1	3785	tags=26%, list=18%, signal=32%
GO_NEGATIVE_REGULATION_OF_EPITHELIAL_CELL_PROLIFERATION	GO_NEGATIVE_REGULATION_OF_EPITHELIAL_CELL_PROLIFERATION		112	0.296625	1.09667	0.262341	0.424716	1	2763	tags=20%, list=13%, signal=22%
GO_PROTEIN_LOCALIZATION_TO_ENDOSOME	GO_PROTEIN_LOCALIZATION_TO_ENDOSOME		24	0.39879	1.09642	0.334951	0.425029	1	4741	tags=33%, list=22%, signal=43%
GO_REGULATION_OF_CELL_GROWTH_INVOLVED_IN_CARDIAC_MUSCLE_CELL_DEVELOPMENT	GO_REGULATION_OF_CELL_GROWTH_INVOLVED_IN_CARDIAC_MUSCLE_CELL_DEVELOPMENT		17	0.424627	1.09611	0.34753	0.425463	1	1921	tags=18%, list=9%, signal=19%
GO_INTERLEUKIN_6_BIOSYNTHETIC_PROCESS	GO_INTERLEUKIN_6_BIOSYNTHETIC_PROCESS		20	0.42086	1.096	0.327556	0.42549	1	6943	tags=55%, list=32%, signal=81%
GO_ERAD_PATHWAY	GO_ERAD_PATHWAY		93	0.306679	1.0958	0.282387	0.425714	1	5611	tags=39%, list=26%, signal=52%
GO_NEGATIVE_REGULATION_OF_CARDIAC_MUSCLE_TISSUE_DEVELOPMENT	GO_NEGATIVE_REGULATION_OF_CARDIAC_MUSCLE_TISSUE_DEVELOPMENT		30	0.374752	1.09513	0.337209	0.426901	1	1279	tags=17%, list=6%, signal=18%
GO_REGULATION_OF_ERYTHROCYTE_DIFFERENTIATION	GO_REGULATION_OF_ERYTHROCYTE_DIFFERENTIATION		44	0.344981	1.09491	0.317817	0.427175	1	5843	tags=48%, list=27%, signal=65%
GO_REGULATION_OF_PROTEIN_COMPLEX_DISASSEMBLY	GO_REGULATION_OF_PROTEIN_COMPLEX_DISASSEMBLY		110	0.2994	1.09482	0.282769	0.427127	1	2882	tags=22%, list=13%, signal=25%
GO_REGULATION_OF_ASTROCYTE_DIFFERENTIATION	GO_REGULATION_OF_ASTROCYTE_DIFFERENTIATION		28	0.375743	1.09444	0.328257	0.427683	1	1437	tags=21%, list=7%, signal=23%
GO_REGULATION_OF_CELL_SHAPE	GO_REGULATION_OF_CELL_SHAPE		138	0.289666	1.09332	0.251647	0.42979	1	4657	tags=34%, list=22%, signal=43%
GO_ENDOCRINE_HORMONE_SECRETION	GO_ENDOCRINE_HORMONE_SECRETION		38	0.361193	1.09272	0.315526	0.430827	1	5333	tags=37%, list=25%, signal=49%
GO_POSITIVE_REGULATION_OF_DEFENSE_RESPONSE	GO_POSITIVE_REGULATION_OF_DEFENSE_RESPONSE		438	0.256675	1.09255	0.230036	0.430936	1	3252	tags=21%, list=15%, signal=25%
GO_LAMELLIPODIUM_ASSEMBLY	GO_LAMELLIPODIUM_ASSEMBLY		61	0.327739	1.09248	0.303681	0.430868	1	3970	tags=28%, list=18%, signal=34%
GO_REGULATION_OF_PHOSPHOLIPID_METABOLIC_PROCESS	GO_REGULATION_OF_PHOSPHOLIPID_METABOLIC_PROCESS		60	0.329036	1.09243	0.31401	0.430765	1	4764	tags=35%, list=22%, signal=45%
GO_CELLULAR_ALDEHYDE_METABOLIC_PROCESS	GO_CELLULAR_ALDEHYDE_METABOLIC_PROCESS		36	0.358546	1.09178	0.322086	0.431879	1	6849	tags=50%, list=32%, signal=73%
GO_EPITHELIAL_CELL_APOPTOTIC_PROCESS	GO_EPITHELIAL_CELL_APOPTOTIC_PROCESS		91	0.30654	1.09152	0.306626	0.432219	1	4951	tags=33%, list=23%, signal=43%
GO_WNT_SIGNALING_PATHWAY_CALCIUM_MODULATING_PATHWAY	GO_WNT_SIGNALING_PATHWAY_CALCIUM_MODULATING_PATHWAY		37	0.358459	1.09108	0.316832	0.432914	1	3306	tags=32%, list=15%, signal=38%
GO_NEUROMUSCULAR_SYNAPTIC_TRANSMISSION	GO_NEUROMUSCULAR_SYNAPTIC_TRANSMISSION		24	0.389772	1.09063	0.32807	0.433625	1	2642	tags=25%, list=12%, signal=28%
GO_TELENCEPHALON_DEVELOPMENT	GO_TELENCEPHALON_DEVELOPMENT		229	0.268182	1.09043	0.246415	0.433862	1	1943	tags=15%, list=9%, signal=17%
GO_POSITIVE_REGULATION_OF_GLUCOSE_TRANSMEMBRANE_TRANSPORT	GO_POSITIVE_REGULATION_OF_GLUCOSE_TRANSMEMBRANE_TRANSPORT		40	0.347221	1.09028	0.320847	0.433957	1	5320	tags=35%, list=25%, signal=46%
GO_INTERMEDIATE_FILAMENT_BASED_PROCESS	GO_INTERMEDIATE_FILAMENT_BASED_PROCESS		45	0.347076	1.09003	0.310452	0.434266	1	1895	tags=18%, list=9%, signal=19%
GO_REGULATION_OF_NON_CANONICAL_WNT_SIGNALING_PATHWAY	GO_REGULATION_OF_NON_CANONICAL_WNT_SIGNALING_PATHWAY		21	0.399088	1.08947	0.344406	0.435229	1	4150	tags=24%, list=19%, signal=29%
GO_POSITIVE_REGULATION_OF_BLOOD_PRESSURE	GO_POSITIVE_REGULATION_OF_BLOOD_PRESSURE		26	0.384196	1.08923	0.332773	0.4355	1	3891	tags=35%, list=18%, signal=42%
GO_NEGATIVE_REGULATION_OF_STRIATED_MUSCLE_CELL_APOPTOTIC_PROCESS	GO_NEGATIVE_REGULATION_OF_STRIATED_MUSCLE_CELL_APOPTOTIC_PROCESS		21	0.407356	1.08886	0.346484	0.436074	1	5055	tags=48%, list=24%, signal=62%
GO_POSITIVE_REGULATION_OF_LYASE_ACTIVITY	GO_POSITIVE_REGULATION_OF_LYASE_ACTIVITY		17	0.427473	1.08866	0.348993	0.436303	1	6175	tags=47%, list=29%, signal=66%
GO_NEGATIVE_REGULATION_OF_CHEMOKINE_PRODUCTION	GO_NEGATIVE_REGULATION_OF_CHEMOKINE_PRODUCTION		18	0.430199	1.08759	0.349315	0.438451	1	4752	tags=39%, list=22%, signal=50%
GO_REGULATION_OF_MORPHOGENESIS_OF_AN_EPITHELIUM	GO_REGULATION_OF_MORPHOGENESIS_OF_AN_EPITHELIUM		169	0.27882	1.08752	0.259362	0.438375	1	3193	tags=20%, list=15%, signal=23%
GO_CELL_PROLIFERATION_INVOLVED_IN_HEART_MORPHOGENESIS	GO_CELL_PROLIFERATION_INVOLVED_IN_HEART_MORPHOGENESIS		16	0.441163	1.08746	0.342199	0.438281	1	999	tags=19%, list=5%, signal=20%
GO_NEGATIVE_REGULATION_OF_POTASSIUM_ION_TRANSMEMBRANE_TRANSPORT	GO_NEGATIVE_REGULATION_OF_POTASSIUM_ION_TRANSMEMBRANE_TRANSPORT		23	0.391042	1.08693	0.349917	0.439197	1	2394	tags=26%, list=11%, signal=29%
GO_MACROPHAGE_CYTOKINE_PRODUCTION	GO_MACROPHAGE_CYTOKINE_PRODUCTION		15	0.430511	1.08679	0.364261	0.43929	1	3766	tags=40%, list=18%, signal=48%
GO_REGULATION_OF_HETEROTYPIC_CELL_CELL_ADHESION	GO_REGULATION_OF_HETEROTYPIC_CELL_CELL_ADHESION		23	0.398099	1.08559	0.332762	0.441579	1	6071	tags=39%, list=28%, signal=54%
GO_CORONARY_VASCULATURE_DEVELOPMENT	GO_CORONARY_VASCULATURE_DEVELOPMENT		45	0.343995	1.08545	0.324201	0.441666	1	4840	tags=31%, list=23%, signal=40%
GO_RESPONSE_TO_REACTIVE_OXYGEN_SPECIES	GO_RESPONSE_TO_REACTIVE_OXYGEN_SPECIES		204	0.276	1.08511	0.276479	0.442149	1	3503	tags=24%, list=16%, signal=28%
GO_NEGATIVE_REGULATION_OF_EXTRINSIC_APOPTOTIC_SIGNALING_PATHWAY	GO_NEGATIVE_REGULATION_OF_EXTRINSIC_APOPTOTIC_SIGNALING_PATHWAY		97	0.301615	1.0849	0.290698	0.442387	1	2688	tags=19%, list=12%, signal=21%
GO_RESPONSE_TO_ENDOPLASMIC_RETICULUM_STRESS	GO_RESPONSE_TO_ENDOPLASMIC_RETICULUM_STRESS		264	0.265403	1.08487	0.246396	0.442219	1	4191	tags=24%, list=19%, signal=30%
GO_TUMOR_NECROSIS_FACTOR_SUPERFAMILY_CYTOKINE_PRODUCTION	GO_TUMOR_NECROSIS_FACTOR_SUPERFAMILY_CYTOKINE_PRODUCTION		121	0.292577	1.08482	0.3	0.442109	1	5709	tags=36%, list=27%, signal=48%
GO_REGULATION_OF_AUTOPHAGY_OF_MITOCHONDRION	GO_REGULATION_OF_AUTOPHAGY_OF_MITOCHONDRION		40	0.344258	1.08476	0.322581	0.442	1	4793	tags=35%, list=22%, signal=45%
GO_CD8_POSITIVE_ALPHA_BETA_T_CELL_ACTIVATION	GO_CD8_POSITIVE_ALPHA_BETA_T_CELL_ACTIVATION		20	0.401935	1.08474	0.351536	0.441817	1	3556	tags=35%, list=17%, signal=42%
GO_CEREBELLAR_PURKINJE_CELL_LAYER_DEVELOPMENT	GO_CEREBELLAR_PURKINJE_CELL_LAYER_DEVELOPMENT		24	0.384223	1.08434	0.342762	0.44245	1	4366	tags=33%, list=20%, signal=42%
GO_HEME_BIOSYNTHETIC_PROCESS	GO_HEME_BIOSYNTHETIC_PROCESS		20	0.401844	1.08389	0.33657	0.443159	1	4988	tags=45%, list=23%, signal=59%
GO_POSITIVE_REGULATION_OF_GLYCOPROTEIN_BIOSYNTHETIC_PROCESS	GO_POSITIVE_REGULATION_OF_GLYCOPROTEIN_BIOSYNTHETIC_PROCESS		18	0.414302	1.0838	0.335537	0.443136	1	3535	tags=28%, list=16%, signal=33%
GO_REGULATION_OF_HORMONE_BIOSYNTHETIC_PROCESS	GO_REGULATION_OF_HORMONE_BIOSYNTHETIC_PROCESS		25	0.378473	1.08359	0.340604	0.443361	1	3074	tags=28%, list=14%, signal=33%
GO_REGULATION_OF_INCLUSION_BODY_ASSEMBLY	GO_REGULATION_OF_INCLUSION_BODY_ASSEMBLY		15	0.430405	1.08335	0.352531	0.443637	1	3157	tags=33%, list=15%, signal=39%
GO_POSITIVE_REGULATION_OF_CYTOKINE_BIOSYNTHETIC_PROCESS	GO_POSITIVE_REGULATION_OF_CYTOKINE_BIOSYNTHETIC_PROCESS		51	0.332185	1.08327	0.318323	0.443599	1	6451	tags=45%, list=30%, signal=64%
GO_NEUTRAL_LIPID_BIOSYNTHETIC_PROCESS	GO_NEUTRAL_LIPID_BIOSYNTHETIC_PROCESS		36	0.355648	1.08326	0.340591	0.443401	1	5098	tags=33%, list=24%, signal=44%
GO_SIGNAL_TRANSDUCTION_INVOLVED_IN_REGULATION_OF_GENE_EXPRESSION	GO_SIGNAL_TRANSDUCTION_INVOLVED_IN_REGULATION_OF_GENE_EXPRESSION		16	0.43064	1.08324	0.346087	0.44322	1	3261	tags=38%, list=15%, signal=44%
GO_MYD88_INDEPENDENT_TOLL_LIKE_RECEPTOR_SIGNALING_PATHWAY	GO_MYD88_INDEPENDENT_TOLL_LIKE_RECEPTOR_SIGNALING_PATHWAY		31	0.369201	1.08284	0.337621	0.443849	1	3587	tags=29%, list=17%, signal=35%
GO_SOMITOGENESIS	GO_SOMITOGENESIS		62	0.320465	1.08239	0.31853	0.444579	1	1943	tags=16%, list=9%, signal=18%
GO_MALE_SEX_DIFFERENTIATION	GO_MALE_SEX_DIFFERENTIATION		148	0.285433	1.08188	0.279891	0.445401	1	4195	tags=25%, list=20%, signal=31%
GO_REGULATION_OF_MICROTUBULE_BASED_MOVEMENT	GO_REGULATION_OF_MICROTUBULE_BASED_MOVEMENT		26	0.385263	1.081	0.336106	0.447045	1	4804	tags=35%, list=22%, signal=45%
GO_POSITIVE_REGULATION_OF_MYOBLAST_DIFFERENTIATION	GO_POSITIVE_REGULATION_OF_MYOBLAST_DIFFERENTIATION		18	0.421522	1.08085	0.363929	0.447168	1	3938	tags=28%, list=18%, signal=34%
GO_MOLTING_CYCLE_PROCESS	GO_MOLTING_CYCLE_PROCESS		83	0.304857	1.08027	0.292101	0.448237	1	1225	tags=12%, list=6%, signal=13%
[truncated: 1,837 more rows]

## Sheet: Figure 2C, Suppl. Figure 1A-2
Comparison	Collection
A375_gSOX10_4 vs A375	Hallmark
NAME	GS<br> follow link to MSigDB	GS DETAILS	SIZE	ES	NES	NOM p-val	FDR q-val	FWER p-val	RANK AT MAX	LEADING EDGE
HALLMARK_EPITHELIAL_MESENCHYMAL_TRANSITION	HALLMARK_EPITHELIAL_MESENCHYMAL_TRANSITION	Details ...	197	0.50936	2.1239	0	0	0	1993	tags=30%, list=9%, signal=33%
HALLMARK_INTERFERON_ALPHA_RESPONSE	HALLMARK_INTERFERON_ALPHA_RESPONSE	Details ...	96	0.553948	2.02909	0	0	0	3464	tags=51%, list=16%, signal=61%
HALLMARK_COAGULATION	HALLMARK_COAGULATION	Details ...	124	0.495116	1.94022	0	0	0	1952	tags=29%, list=9%, signal=32%
HALLMARK_ANGIOGENESIS	HALLMARK_ANGIOGENESIS	Details ...	33	0.598054	1.83727	0	0.000287037	0.001	2201	tags=48%, list=10%, signal=54%
HALLMARK_P53_PATHWAY	HALLMARK_P53_PATHWAY	Details ...	197	0.430232	1.77834	0	0.00205086	0.009	5246	tags=51%, list=25%, signal=68%
HALLMARK_INFLAMMATORY_RESPONSE	HALLMARK_INFLAMMATORY_RESPONSE	Details ...	188	0.428361	1.7542	0	0.00187572	0.01	3141	tags=31%, list=15%, signal=37%
HALLMARK_TNFA_SIGNALING_VIA_NFKB	HALLMARK_TNFA_SIGNALING_VIA_NFKB	Details ...	197	0.412021	1.69605	0	0.00341251	0.021	3272	tags=34%, list=16%, signal=39%
HALLMARK_INTERFERON_GAMMA_RESPONSE	HALLMARK_INTERFERON_GAMMA_RESPONSE	Details ...	191	0.40977	1.66406	0	0.00446086	0.032	3934	tags=39%, list=19%, signal=48%
HALLMARK_TGF_BETA_SIGNALING	HALLMARK_TGF_BETA_SIGNALING	Details ...	53	0.489902	1.64433	0.00767754	0.00534369	0.042	3479	tags=40%, list=16%, signal=47%
HALLMARK_KRAS_SIGNALING_UP	HALLMARK_KRAS_SIGNALING_UP	Details ...	186	0.390524	1.591	0.00184162	0.00923512	0.079	2610	tags=29%, list=12%, signal=33%
HALLMARK_HYPOXIA	HALLMARK_HYPOXIA	Details ...	195	0.384679	1.58428	0.00168919	0.00896914	0.085	3429	tags=30%, list=16%, signal=35%
HALLMARK_UV_RESPONSE_DN	HALLMARK_UV_RESPONSE_DN	Details ...	142	0.391704	1.55416	0	0.0113113	0.114	1765	tags=22%, list=8%, signal=24%
HALLMARK_COMPLEMENT	HALLMARK_COMPLEMENT	Details ...	179	0.380024	1.54586	0.00358423	0.0112674	0.123	3454	tags=31%, list=16%, signal=36%
HALLMARK_XENOBIOTIC_METABOLISM	HALLMARK_XENOBIOTIC_METABOLISM	Details ...	184	0.367303	1.49649	0.00182482	0.0190985	0.207	4220	tags=36%, list=20%, signal=45%
HALLMARK_APICAL_JUNCTION	HALLMARK_APICAL_JUNCTION	Details ...	194	0.355898	1.46616	0.00365631	0.0241068	0.271	3423	tags=29%, list=16%, signal=34%
HALLMARK_GLYCOLYSIS	HALLMARK_GLYCOLYSIS	Details ...	193	0.355588	1.4635	0.00178891	0.0231937	0.276	3224	tags=26%, list=15%, signal=30%
HALLMARK_HEME_METABOLISM	HALLMARK_HEME_METABOLISM	Details ...	187	0.347158	1.4289	0.00550459	0.0300013	0.366	5229	tags=38%, list=25%, signal=50%
HALLMARK_PROTEIN_SECRETION	HALLMARK_PROTEIN_SECRETION	Details ...	96	0.381891	1.41202	0.0286738	0.0327044	0.417	4446	tags=39%, list=21%, signal=49%
HALLMARK_MYOGENESIS	HALLMARK_MYOGENESIS	Details ...	186	0.340583	1.39796	0.00542496	0.0356732	0.46	4048	tags=32%, list=19%, signal=40%
HALLMARK_ADIPOGENESIS	HALLMARK_ADIPOGENESIS	Details ...	193	0.334374	1.38145	0.0106195	0.0400322	0.522	4661	tags=34%, list=22%, signal=43%
HALLMARK_APOPTOSIS	HALLMARK_APOPTOSIS	Details ...	159	0.320416	1.29404	0.0278261	0.0825021	0.792	3346	tags=30%, list=16%, signal=36%
HALLMARK_IL6_JAK_STAT3_SIGNALING	HALLMARK_IL6_JAK_STAT3_SIGNALING	Details ...	79	0.340734	1.23607	0.122124	0.12989	0.912	3371	tags=32%, list=16%, signal=38%
HALLMARK_IL2_STAT5_SIGNALING	HALLMARK_IL2_STAT5_SIGNALING	Details ...	192	0.294624	1.2083	0.0785714	0.154046	0.961	4456	tags=32%, list=21%, signal=40%
HALLMARK_CHOLESTEROL_HOMEOSTASIS	HALLMARK_CHOLESTEROL_HOMEOSTASIS	Details ...	72	0.333073	1.18998	0.163708	0.171802	0.981	3629	tags=26%, list=17%, signal=32%
HALLMARK_BILE_ACID_METABOLISM	HALLMARK_BILE_ACID_METABOLISM	Details ...	103	0.27665	1.04866	0.346903	0.423354	1	4866	tags=26%, list=23%, signal=34%
HALLMARK_HEDGEHOG_SIGNALING	HALLMARK_HEDGEHOG_SIGNALING	Details ...	35	0.325514	1.00779	0.438757	0.510825	1	2233	tags=23%, list=11%, signal=26%
HALLMARK_PANCREAS_BETA_CELLS	HALLMARK_PANCREAS_BETA_CELLS	Details ...	31	0.32244	0.98593	0.492095	0.55211	1	4396	tags=29%, list=21%, signal=37%
HALLMARK_OXIDATIVE_PHOSPHORYLATION	HALLMARK_OXIDATIVE_PHOSPHORYLATION	Details ...	200	0.233406	0.963254	0.556351	0.595199	1	5117	tags=34%, list=24%, signal=44%
HALLMARK_KRAS_SIGNALING_DN	HALLMARK_KRAS_SIGNALING_DN	Details ...	160	0.22927	0.90877	0.706767	0.728062	1	2029	tags=11%, list=10%, signal=12%
HALLMARK_PEROXISOME	HALLMARK_PEROXISOME	Details ...	99	0.239159	0.898801	0.679317	0.729629	1	4532	tags=23%, list=21%, signal=29%
HALLMARK_FATTY_ACID_METABOLISM	HALLMARK_FATTY_ACID_METABOLISM	Details ...	147	0.217283	0.860412	0.81162	0.797634	1	3827	tags=23%, list=18%, signal=28%
HALLMARK_E2F_TARGETS	HALLMARK_E2F_TARGETS	Details ...	200	-0.692699	-2.94798	0	0	0	4389	tags=75%, list=21%, signal=94%
HALLMARK_MYC_TARGETS_V1	HALLMARK_MYC_TARGETS_V1	Details ...	199	-0.673902	-2.85175	0	0	0	4023	tags=62%, list=19%, signal=76%
HALLMARK_G2M_CHECKPOINT	HALLMARK_G2M_CHECKPOINT	Details ...	197	-0.600141	-2.55947	0	0	0	4568	tags=64%, list=22%, signal=82%
HALLMARK_MYC_TARGETS_V2	HALLMARK_MYC_TARGETS_V2	Details ...	58	-0.681818	-2.36787	0	0	0	4245	tags=62%, list=20%, signal=78%
HALLMARK_MTORC1_SIGNALING	HALLMARK_MTORC1_SIGNALING	Details ...	198	-0.476717	-2.00307	0	0.000180952	0.001	4563	tags=50%, list=22%, signal=63%
HALLMARK_MITOTIC_SPINDLE	HALLMARK_MITOTIC_SPINDLE	Details ...	197	-0.409389	-1.72306	0	0.00274453	0.019	5300	tags=50%, list=25%, signal=66%
HALLMARK_UNFOLDED_PROTEIN_RESPONSE	HALLMARK_UNFOLDED_PROTEIN_RESPONSE	Details ...	112	-0.388603	-1.52893	0.00456621	0.0158512	0.125	4852	tags=44%, list=23%, signal=57%
HALLMARK_SPERMATOGENESIS	HALLMARK_SPERMATOGENESIS	Details ...	112	-0.343108	-1.33603	0.0503282	0.0876114	0.571	5158	tags=36%, list=24%, signal=47%
HALLMARK_UV_RESPONSE_UP	HALLMARK_UV_RESPONSE_UP	Details ...	154	-0.315779	-1.30204	0.027027	0.103892	0.662	4642	tags=37%, list=22%, signal=47%
HALLMARK_ESTROGEN_RESPONSE_LATE	HALLMARK_ESTROGEN_RESPONSE_LATE	Details ...	193	-0.301253	-1.27887	0.0340136	0.113868	0.74	2925	tags=24%, list=14%, signal=28%
HALLMARK_ESTROGEN_RESPONSE_EARLY	HALLMARK_ESTROGEN_RESPONSE_EARLY	Details ...	196	-0.296398	-1.25521	0.0408602	0.126511	0.811	3652	tags=31%, list=17%, signal=37%
HALLMARK_ALLOGRAFT_REJECTION	HALLMARK_ALLOGRAFT_REJECTION	Details ...	174	-0.294853	-1.22871	0.0781609	0.146637	0.886	2735	tags=17%, list=13%, signal=19%
HALLMARK_APICAL_SURFACE	HALLMARK_APICAL_SURFACE	Details ...	41	-0.372222	-1.2102	0.180556	0.156513	0.918	3515	tags=32%, list=17%, signal=38%
HALLMARK_ANDROGEN_RESPONSE	HALLMARK_ANDROGEN_RESPONSE	Details ...	97	-0.297649	-1.14304	0.18872	0.237634	0.986	3394	tags=26%, list=16%, signal=31%
HALLMARK_PI3K_AKT_MTOR_SIGNALING	HALLMARK_PI3K_AKT_MTOR_SIGNALING	Details ...	103	-0.277326	-1.08425	0.279018	0.334425	0.999	3768	tags=30%, list=18%, signal=36%
HALLMARK_DNA_REPAIR	HALLMARK_DNA_REPAIR	Details ...	149	-0.250569	-1.02993	0.365155	0.444312	1	3365	tags=26%, list=16%, signal=30%
HALLMARK_NOTCH_SIGNALING	HALLMARK_NOTCH_SIGNALING	Details ...	31	-0.31367	-0.975225	0.49497	0.570075	1	4614	tags=42%, list=22%, signal=54%
HALLMARK_REACTIVE_OXYGEN_SPECIES_PATHWAY	HALLMARK_REACTIVE_OXYGEN_SPECIES_PATHWAY	Details ...	49	-0.269468	-0.900984	0.627812	0.75471	1	4189	tags=27%, list=20%, signal=33%
HALLMARK_WNT_BETA_CATENIN_SIGNALING	HALLMARK_WNT_BETA_CATENIN_SIGNALING	Details ...	40	-0.247942	-0.803135	0.78525	0.916519	1	5013	tags=40%, list=24%, signal=52%

## Sheet: Figure 2D-2
Comparison	Collection
A375_gSOX10_4 vs A375	Proliferative/invasive
NAME	GS<br> follow link to MSigDB	GS DETAILS	SIZE	ES	NES	NOM p-val	FDR q-val	FWER p-val	RANK AT MAX	LEADING EDGE
INVASIVE	INVASIVE	Details ...	553	0.606309	2.76118	0	0	0	3263	tags=46%, list=15%, signal=54%
PROLIFERATIVE	PROLIFERATIVE	Details ...	619	-0.48595	-2.29036	0	0	0	3145	tags=36%, list=15%, signal=41%

## Sheet: Suppl. Figure 1A-2
Comparison	Collection
A375_gSOX10_4 vs A375	CS-BP
NAME	GS<br> follow link to MSigDB	GS DETAILS	SIZE	ES	NES	NOM p-val	FDR q-val	FWER p-val	RANK AT MAX	LEADING EDGE
GO_FIBRINOLYSIS	GO_FIBRINOLYSIS	Details ...	24	0.697404	2.00818	0	0.107416	0.106	901	tags=25%, list=4%, signal=26%
GO_INNATE_IMMUNE_RESPONSE_IN_MUCOSA	GO_INNATE_IMMUNE_RESPONSE_IN_MUCOSA	Details ...	16	0.769202	1.9485	0	0.141349	0.252	1659	tags=50%, list=8%, signal=54%
GO_REGULATION_OF_DEFENSE_RESPONSE_TO_VIRUS_BY_HOST	GO_REGULATION_OF_DEFENSE_RESPONSE_TO_VIRUS_BY_HOST	Details ...	32	0.617963	1.89189	0	0.229415	0.516	3694	tags=50%, list=18%, signal=61%
GO_POSITIVE_REGULATION_OF_DEFENSE_RESPONSE_TO_VIRUS_BY_HOST	GO_POSITIVE_REGULATION_OF_DEFENSE_RESPONSE_TO_VIRUS_BY_HOST	Details ...	22	0.683079	1.8883	0.00191939	0.181247	0.534	2933	tags=45%, list=14%, signal=53%
GO_NEGATIVE_REGULATION_OF_VIRAL_GENOME_REPLICATION	GO_NEGATIVE_REGULATION_OF_VIRAL_GENOME_REPLICATION	Details ...	52	0.55556	1.88289	0	0.156535	0.56	3492	tags=44%, list=17%, signal=53%
GO_RESPONSE_TO_INTERFERON_BETA	GO_RESPONSE_TO_INTERFERON_BETA	Details ...	28	0.627368	1.86146	0	0.179026	0.679	3141	tags=46%, list=15%, signal=54%
GO_ANTIBACTERIAL_HUMORAL_RESPONSE	GO_ANTIBACTERIAL_HUMORAL_RESPONSE	Details ...	27	0.635074	1.858	0.0019084	0.16017	0.694	1659	tags=33%, list=8%, signal=36%
GO_DEFENSE_RESPONSE_TO_OTHER_ORGANISM	GO_DEFENSE_RESPONSE_TO_OTHER_ORGANISM	Details ...	376	0.418862	1.85665	0	0.142972	0.703	3939	tags=33%, list=19%, signal=40%
GO_VESICLE_BUDDING_FROM_MEMBRANE	GO_VESICLE_BUDDING_FROM_MEMBRANE	Details ...	102	0.485054	1.84698	0	0.145724	0.753	5038	tags=46%, list=24%, signal=60%
GO_ORGAN_OR_TISSUE_SPECIFIC_IMMUNE_RESPONSE	GO_ORGAN_OR_TISSUE_SPECIFIC_IMMUNE_RESPONSE	Details ...	26	0.635106	1.84594	0.006	0.133031	0.757	2210	tags=42%, list=10%, signal=47%
GO_NEGATIVE_REGULATION_OF_MULTI_ORGANISM_PROCESS	GO_NEGATIVE_REGULATION_OF_MULTI_ORGANISM_PROCESS	Details ...	150	0.460555	1.83316	0	0.143443	0.815	3939	tags=38%, list=19%, signal=46%
GO_NEGATIVE_REGULATION_OF_VIRAL_PROCESS	GO_NEGATIVE_REGULATION_OF_VIRAL_PROCESS	Details ...	85	0.495022	1.82988	0	0.137236	0.831	3492	tags=38%, list=17%, signal=45%
GO_REGULATION_OF_ODONTOGENESIS	GO_REGULATION_OF_ODONTOGENESIS	Details ...	25	0.635624	1.82284	0.00181159	0.136393	0.857	1573	tags=32%, list=7%, signal=35%
GO_NEGATIVE_REGULATION_OF_COAGULATION	GO_NEGATIVE_REGULATION_OF_COAGULATION	Details ...	48	0.547476	1.8217	0	0.12834	0.861	1409	tags=23%, list=7%, signal=25%
GO_OSTEOBLAST_DEVELOPMENT	GO_OSTEOBLAST_DEVELOPMENT	Details ...	16	0.709814	1.81747	0.00186567	0.125498	0.879	1915	tags=38%, list=9%, signal=41%
GO_REGULATION_OF_ACTIN_CYTOSKELETON_REORGANIZATION	GO_REGULATION_OF_ACTIN_CYTOSKELETON_REORGANIZATION	Details ...	33	0.589064	1.8161	0	0.119721	0.886	4074	tags=42%, list=19%, signal=53%
GO_CHEMOKINE_SECRETION	GO_CHEMOKINE_SECRETION	Details ...	16	0.703129	1.81231	0.00572519	0.118613	0.898	1275	tags=44%, list=6%, signal=47%
GO_DEFENSE_RESPONSE_TO_BACTERIUM	GO_DEFENSE_RESPONSE_TO_BACTERIUM	Details ...	168	0.448354	1.80546	0	0.121494	0.914	3003	tags=27%, list=14%, signal=32%
GO_PLATELET_DEGRANULATION	GO_PLATELET_DEGRANULATION	Details ...	118	0.466278	1.80013	0	0.123624	0.927	2198	tags=26%, list=10%, signal=29%
GO_WATER_TRANSPORT	GO_WATER_TRANSPORT	Details ...	15	0.70948	1.79922	0.00378072	0.118475	0.93	4250	tags=53%, list=20%, signal=67%
GO_ENDOPLASMIC_RETICULUM_TO_GOLGI_VESICLE_MEDIATED_TRANSPORT	GO_ENDOPLASMIC_RETICULUM_TO_GOLGI_VESICLE_MEDIATED_TRANSPORT	Details ...	202	0.428845	1.79554	0	0.117596	0.936	5038	tags=41%, list=24%, signal=53%
GO_VESICLE_TARGETING_TO_FROM_OR_WITHIN_GOLGI	GO_VESICLE_TARGETING_TO_FROM_OR_WITHIN_GOLGI	Details ...	74	0.489224	1.79122	0	0.119481	0.945	5038	tags=47%, list=24%, signal=62%
GO_REGULATION_OF_MYOTUBE_DIFFERENTIATION	GO_REGULATION_OF_MYOTUBE_DIFFERENTIATION	Details ...	47	0.544	1.78557	0	0.123582	0.959	928	tags=28%, list=4%, signal=29%
GO_POSITIVE_REGULATION_OF_PHAGOCYTOSIS	GO_POSITIVE_REGULATION_OF_PHAGOCYTOSIS	Details ...	60	0.511954	1.78008	0	0.126119	0.964	4712	tags=42%, list=22%, signal=54%
GO_EXTRACELLULAR_MATRIX_ASSEMBLY	GO_EXTRACELLULAR_MATRIX_ASSEMBLY	Details ...	24	0.622833	1.77513	0.00764818	0.129476	0.969	1589	tags=33%, list=8%, signal=36%
GO_REGULATION_OF_FERTILIZATION	GO_REGULATION_OF_FERTILIZATION	Details ...	22	0.635173	1.7734	0.00788955	0.127587	0.97	3861	tags=55%, list=18%, signal=67%
GO_NEGATIVE_REGULATION_OF_CARTILAGE_DEVELOPMENT	GO_NEGATIVE_REGULATION_OF_CARTILAGE_DEVELOPMENT	Details ...	25	0.609023	1.77153	0.00385356	0.125549	0.972	2147	tags=40%, list=10%, signal=44%
GO_MAMMARY_GLAND_EPITHELIAL_CELL_PROLIFERATION	GO_MAMMARY_GLAND_EPITHELIAL_CELL_PROLIFERATION	Details ...	28	0.59495	1.7654	0.00199601	0.129548	0.978	2914	tags=54%, list=14%, signal=62%
GO_ZINC_ION_HOMEOSTASIS	GO_ZINC_ION_HOMEOSTASIS	Details ...	25	0.599542	1.76392	0.00378072	0.127256	0.979	4971	tags=60%, list=24%, signal=78%
GO_GOLGI_VESICLE_BUDDING	GO_GOLGI_VESICLE_BUDDING	Details ...	80	0.484428	1.7624	0	0.125468	0.981	5038	tags=46%, list=24%, signal=61%
GO_CYTOKINE_SECRETION	GO_CYTOKINE_SECRETION	Details ...	181	0.433166	1.76165	0	0.122455	0.982	2620	tags=25%, list=12%, signal=29%
GO_COMPLEMENT_ACTIVATION	GO_COMPLEMENT_ACTIVATION	Details ...	58	0.513163	1.75807	0	0.124126	0.983	2211	tags=26%, list=10%, signal=29%
GO_REGULATION_OF_TRANSPOSITION	GO_REGULATION_OF_TRANSPOSITION	Details ...	20	0.636222	1.75199	0.00549451	0.129105	0.99	2144	tags=40%, list=10%, signal=44%
GO_REGULATION_OF_COAGULATION	GO_REGULATION_OF_COAGULATION	Details ...	73	0.490954	1.75098	0	0.126474	0.99	3371	tags=32%, list=16%, signal=37%
GO_POSITIVE_REGULATION_OF_NUCLEOTIDE_BIOSYNTHETIC_PROCESS	GO_POSITIVE_REGULATION_OF_NUCLEOTIDE_BIOSYNTHETIC_PROCESS	Details ...	19	0.650747	1.74545	0.0115163	0.130838	0.993	1280	tags=21%, list=6%, signal=22%
GO_RESPONSE_TO_TYPE_I_INTERFERON	GO_RESPONSE_TO_TYPE_I_INTERFERON	Details ...	81	0.483175	1.74512	0	0.12765	0.993	3907	tags=42%, list=19%, signal=51%
GO_REGULATION_OF_CARTILAGE_DEVELOPMENT	GO_REGULATION_OF_CARTILAGE_DEVELOPMENT	Details ...	63	0.502079	1.74476	0.00184843	0.124939	0.993	2148	tags=33%, list=10%, signal=37%
GO_CHEMOKINE_PRODUCTION	GO_CHEMOKINE_PRODUCTION	Details ...	76	0.476757	1.73871	0	0.129357	0.996	2822	tags=30%, list=13%, signal=35%
GO_VIRAL_BUDDING	GO_VIRAL_BUDDING	Details ...	25	0.595892	1.73535	0.00396825	0.130513	0.996	4479	tags=52%, list=21%, signal=66%
GO_ZYMOGEN_ACTIVATION	GO_ZYMOGEN_ACTIVATION	Details ...	43	0.540115	1.71488	0.00392927	0.157766	1	4200	tags=44%, list=20%, signal=55%
GO_COPII_COATED_VESICLE_BUDDING	GO_COPII_COATED_VESICLE_BUDDING	Details ...	72	0.485694	1.71252	0	0.157849	1	5038	tags=47%, list=24%, signal=62%
GO_MITOCHONDRIAL_ELECTRON_TRANSPORT_NADH_TO_UBIQUINONE	GO_MITOCHONDRIAL_ELECTRON_TRANSPORT_NADH_TO_UBIQUINONE	Details ...	53	0.503635	1.7048	0.0018018	0.168981	1	4710	tags=47%, list=22%, signal=61%
GO_ESTABLISHMENT_OF_PIGMENT_GRANULE_LOCALIZATION	GO_ESTABLISHMENT_OF_PIGMENT_GRANULE_LOCALIZATION	Details ...	23	0.602257	1.70061	0.00963391	0.172791	1	3740	tags=48%, list=18%, signal=58%
GO_GLOMERULAR_EPITHELIAL_CELL_DIFFERENTIATION	GO_GLOMERULAR_EPITHELIAL_CELL_DIFFERENTIATION	Details ...	16	0.643784	1.69004	0.00996016	0.188362	1	3139	tags=38%, list=15%, signal=44%
GO_PIGMENT_GRANULE_LOCALIZATION	GO_PIGMENT_GRANULE_LOCALIZATION	Details ...	25	0.586645	1.68901	0.00566038	0.186122	1	3740	tags=44%, list=18%, signal=53%
GO_NEGATIVE_REGULATION_OF_CHONDROCYTE_DIFFERENTIATION	GO_NEGATIVE_REGULATION_OF_CHONDROCYTE_DIFFERENTIATION	Details ...	20	0.616393	1.68143	0.00982318	0.196695	1	1571	tags=40%, list=7%, signal=43%
GO_REGULATION_OF_PHAGOCYTOSIS	GO_REGULATION_OF_PHAGOCYTOSIS	Details ...	80	0.460644	1.6763	0	0.203137	1	4712	tags=38%, list=22%, signal=48%
GO_VACUOLAR_TRANSPORT	GO_VACUOLAR_TRANSPORT	Details ...	135	0.422793	1.67487	0	0.20201	1	5041	tags=41%, list=24%, signal=53%
GO_EXTRACELLULAR_MATRIX_DISASSEMBLY	GO_EXTRACELLULAR_MATRIX_DISASSEMBLY	Details ...	68	0.471238	1.67444	0	0.198792	1	2210	tags=29%, list=10%, signal=33%
GO_DEFENSE_RESPONSE_TO_VIRUS	GO_DEFENSE_RESPONSE_TO_VIRUS	Details ...	203	0.402977	1.66844	0	0.206887	1	3851	tags=34%, list=18%, signal=42%
GO_VIRION_ASSEMBLY	GO_VIRION_ASSEMBLY		38	0.521797	1.66644	0.00568182	0.207012	1	4479	tags=50%, list=21%, signal=63%
GO_MYELOID_LEUKOCYTE_MEDIATED_IMMUNITY	GO_MYELOID_LEUKOCYTE_MEDIATED_IMMUNITY		498	0.368317	1.66581	0	0.204266	1	3309	tags=27%, list=16%, signal=32%
GO_POSITIVE_REGULATION_OF_EPITHELIAL_TO_MESENCHYMAL_TRANSITION	GO_POSITIVE_REGULATION_OF_EPITHELIAL_TO_MESENCHYMAL_TRANSITION		46	0.497612	1.66094	0.00793651	0.210852	1	2210	tags=37%, list=10%, signal=41%
GO_ENDOCARDIAL_CUSHION_MORPHOGENESIS	GO_ENDOCARDIAL_CUSHION_MORPHOGENESIS		32	0.546409	1.65917	0.0111111	0.210668	1	2651	tags=31%, list=13%, signal=36%
GO_NEGATIVE_REGULATION_OF_MYOTUBE_DIFFERENTIATION	GO_NEGATIVE_REGULATION_OF_MYOTUBE_DIFFERENTIATION		15	0.658008	1.65812	0.00961539	0.208912	1	531	tags=33%, list=3%, signal=34%
GO_MESENCHYME_MORPHOGENESIS	GO_MESENCHYME_MORPHOGENESIS		48	0.499095	1.65569	0	0.210331	1	2766	tags=31%, list=13%, signal=36%
GO_PROTEIN_KINASE_C_ACTIVATING_G_PROTEIN_COUPLED_RECEPTOR_SIGNALING_PATHWAY	GO_PROTEIN_KINASE_C_ACTIVATING_G_PROTEIN_COUPLED_RECEPTOR_SIGNALING_PATHWAY		25	0.57235	1.65273	0.00567108	0.212781	1	2096	tags=32%, list=10%, signal=35%
GO_REGULATION_OF_EXTRACELLULAR_MATRIX_ORGANIZATION	GO_REGULATION_OF_EXTRACELLULAR_MATRIX_ORGANIZATION		38	0.513639	1.65144	0.00184162	0.211735	1	2390	tags=37%, list=11%, signal=41%
GO_VIRAL_BUDDING_VIA_HOST_ESCRT_COMPLEX	GO_VIRAL_BUDDING_VIA_HOST_ESCRT_COMPLEX		21	0.600068	1.65121	0.0131579	0.208577	1	3488	tags=43%, list=17%, signal=51%
GO_POSITIVE_REGULATION_OF_MAST_CELL_ACTIVATION	GO_POSITIVE_REGULATION_OF_MAST_CELL_ACTIVATION		16	0.650145	1.64909	0.00970874	0.209405	1	2145	tags=44%, list=10%, signal=49%
GO_CELLULAR_RESPONSE_TO_INTERFERON_BETA	GO_CELLULAR_RESPONSE_TO_INTERFERON_BETA		20	0.600062	1.64217	0.0185529	0.220716	1	2971	tags=45%, list=14%, signal=52%
GO_REGULATION_OF_TUMOR_NECROSIS_FACTOR_MEDIATED_SIGNALING_PATHWAY	GO_REGULATION_OF_TUMOR_NECROSIS_FACTOR_MEDIATED_SIGNALING_PATHWAY		53	0.488802	1.63988	0.00385356	0.221764	1	4925	tags=45%, list=23%, signal=59%
GO_EPITHELIAL_TO_MESENCHYMAL_TRANSITION_INVOLVED_IN_ENDOCARDIAL_CUSHION_FORMATION	GO_EPITHELIAL_TO_MESENCHYMAL_TRANSITION_INVOLVED_IN_ENDOCARDIAL_CUSHION_FORMATION		15	0.648909	1.63898	0.0155039	0.220071	1	2610	tags=40%, list=12%, signal=46%
GO_RESPONSE_TO_VIRUS	GO_RESPONSE_TO_VIRUS		277	0.382425	1.63809	0	0.218373	1	3851	tags=32%, list=18%, signal=39%
GO_VESICLE_ORGANIZATION	GO_VESICLE_ORGANIZATION		308	0.38062	1.6372	0	0.21713	1	5041	tags=40%, list=24%, signal=52%
GO_CARDIAC_EPITHELIAL_TO_MESENCHYMAL_TRANSITION	GO_CARDIAC_EPITHELIAL_TO_MESENCHYMAL_TRANSITION		30	0.547005	1.63485	0.00961539	0.219032	1	3223	tags=33%, list=15%, signal=39%
GO_NEGATIVE_REGULATION_OF_CYTOKINE_SECRETION	GO_NEGATIVE_REGULATION_OF_CYTOKINE_SECRETION		54	0.478944	1.63185	0.00185529	0.22182	1	2048	tags=28%, list=10%, signal=31%
GO_PROCESS_UTILIZING_AUTOPHAGIC_MECHANISM	GO_PROCESS_UTILIZING_AUTOPHAGIC_MECHANISM		459	0.362949	1.62992	0	0.222802	1	3837	tags=32%, list=18%, signal=39%
GO_PHOSPHATE_ION_TRANSPORT	GO_PHOSPHATE_ION_TRANSPORT		23	0.577256	1.62848	0.0153257	0.222426	1	4449	tags=52%, list=21%, signal=66%
GO_TRANSPOSITION	GO_TRANSPOSITION		23	0.574843	1.6264	0.0154143	0.224089	1	2144	tags=35%, list=10%, signal=39%
GO_LYSOSOMAL_TRANSPORT	GO_LYSOSOMAL_TRANSPORT		101	0.42242	1.62604	0.00183486	0.221729	1	5041	tags=43%, list=24%, signal=56%
GO_POSITIVE_REGULATION_OF_LIPID_CATABOLIC_PROCESS	GO_POSITIVE_REGULATION_OF_LIPID_CATABOLIC_PROCESS		20	0.594605	1.61616	0.0160321	0.239749	1	4729	tags=50%, list=22%, signal=64%
GO_ENDOSOME_ORGANIZATION	GO_ENDOSOME_ORGANIZATION		78	0.45034	1.6158	0.00189753	0.237591	1	5041	tags=42%, list=24%, signal=55%
GO_GLOMERULAR_EPITHELIUM_DEVELOPMENT	GO_GLOMERULAR_EPITHELIUM_DEVELOPMENT		19	0.609021	1.61248	0.0131086	0.24139	1	2369	tags=32%, list=11%, signal=36%
GO_SECRETORY_GRANULE_ORGANIZATION	GO_SECRETORY_GRANULE_ORGANIZATION		28	0.542292	1.61186	0.0171103	0.239704	1	4276	tags=46%, list=20%, signal=58%
GO_POSITIVE_REGULATION_OF_CARTILAGE_DEVELOPMENT	GO_POSITIVE_REGULATION_OF_CARTILAGE_DEVELOPMENT		29	0.531537	1.61161	0.0153551	0.237096	1	3477	tags=48%, list=16%, signal=58%
GO_REGULATION_OF_RESPONSE_TO_BIOTIC_STIMULUS	GO_REGULATION_OF_RESPONSE_TO_BIOTIC_STIMULUS		121	0.418596	1.61076	0	0.23605	1	3694	tags=36%, list=18%, signal=43%
GO_INTERLEUKIN_8_PRODUCTION	GO_INTERLEUKIN_8_PRODUCTION		63	0.464865	1.60854	0.00375235	0.237203	1	2822	tags=32%, list=13%, signal=37%
GO_PYRIMIDINE_NUCLEOSIDE_CATABOLIC_PROCESS	GO_PYRIMIDINE_NUCLEOSIDE_CATABOLIC_PROCESS		22	0.571005	1.60618	0.0166976	0.239606	1	1783	tags=32%, list=8%, signal=35%
GO_REGULATION_OF_WOUND_HEALING	GO_REGULATION_OF_WOUND_HEALING		117	0.417603	1.60613	0	0.23673	1	2844	tags=26%, list=13%, signal=29%
GO_DECIDUALIZATION	GO_DECIDUALIZATION		20	0.599756	1.60597	0.00787402	0.23418	1	3272	tags=45%, list=16%, signal=53%
GO_VESICLE_FUSION_TO_PLASMA_MEMBRANE	GO_VESICLE_FUSION_TO_PLASMA_MEMBRANE		20	0.589103	1.60586	0.0136452	0.23161	1	5088	tags=60%, list=24%, signal=79%
GO_REGULATION_OF_DEFENSE_RESPONSE_TO_BACTERIUM	GO_REGULATION_OF_DEFENSE_RESPONSE_TO_BACTERIUM		15	0.629256	1.6055	0.0320151	0.229458	1	4312	tags=60%, list=20%, signal=75%
GO_REGULATION_OF_MACROPHAGE_CHEMOTAXIS	GO_REGULATION_OF_MACROPHAGE_CHEMOTAXIS		25	0.554661	1.60346	0.0246679	0.230659	1	6027	tags=60%, list=29%, signal=84%
GO_SALIVARY_GLAND_DEVELOPMENT	GO_SALIVARY_GLAND_DEVELOPMENT		36	0.512593	1.60321	0.0155039	0.228479	1	1529	tags=31%, list=7%, signal=33%
GO_ORGANELLE_DISASSEMBLY	GO_ORGANELLE_DISASSEMBLY		94	0.426139	1.60173	0.00182149	0.228727	1	5229	tags=48%, list=25%, signal=63%
GO_POSITIVE_REGULATION_OF_AXON_EXTENSION	GO_POSITIVE_REGULATION_OF_AXON_EXTENSION		36	0.507811	1.6017	0.011215	0.226163	1	2047	tags=33%, list=10%, signal=37%
GO_NEGATIVE_REGULATION_OF_BONE_MINERALIZATION	GO_NEGATIVE_REGULATION_OF_BONE_MINERALIZATION		15	0.625474	1.60057	0.0206379	0.225899	1	1584	tags=27%, list=8%, signal=29%
GO_POSITIVE_REGULATION_OF_PROTEIN_OLIGOMERIZATION	GO_POSITIVE_REGULATION_OF_PROTEIN_OLIGOMERIZATION		23	0.562964	1.5988	0.0094162	0.226712	1	3992	tags=57%, list=19%, signal=70%
GO_RETINA_VASCULATURE_DEVELOPMENT_IN_CAMERA_TYPE_EYE	GO_RETINA_VASCULATURE_DEVELOPMENT_IN_CAMERA_TYPE_EYE		18	0.596675	1.59735	0.0278884	0.227113	1	1118	tags=28%, list=5%, signal=29%
GO_REGULATION_OF_CHONDROCYTE_DIFFERENTIATION	GO_REGULATION_OF_CHONDROCYTE_DIFFERENTIATION		47	0.488438	1.59595	0.00359712	0.227247	1	2148	tags=34%, list=10%, signal=38%
GO_NEGATIVE_REGULATION_OF_CELLULAR_RESPONSE_TO_TRANSFORMING_GROWTH_FACTOR_BETA_STIMULUS	GO_NEGATIVE_REGULATION_OF_CELLULAR_RESPONSE_TO_TRANSFORMING_GROWTH_FACTOR_BETA_STIMULUS		70	0.452076	1.595	0.00182149	0.226689	1	3942	tags=31%, list=19%, signal=39%
GO_REGULATION_OF_MACROPHAGE_MIGRATION	GO_REGULATION_OF_MACROPHAGE_MIGRATION		33	0.522652	1.59171	0.0151803	0.23086	1	4032	tags=39%, list=19%, signal=49%
GO_MAMMARY_GLAND_ALVEOLUS_DEVELOPMENT	GO_MAMMARY_GLAND_ALVEOLUS_DEVELOPMENT		18	0.589308	1.58781	0.0367505	0.236456	1	1490	tags=28%, list=7%, signal=30%
GO_POSITIVE_REGULATION_OF_MACROPHAGE_MIGRATION	GO_POSITIVE_REGULATION_OF_MACROPHAGE_MIGRATION		18	0.61366	1.58345	0.0205993	0.243443	1	1573	tags=33%, list=7%, signal=36%
GO_VESICLE_CARGO_LOADING	GO_VESICLE_CARGO_LOADING		21	0.564953	1.58326	0.0208729	0.241303	1	4417	tags=48%, list=21%, signal=60%
GO_CHONDROCYTE_PROLIFERATION	GO_CHONDROCYTE_PROLIFERATION		15	0.626226	1.58317	0.0210325	0.238972	1	1185	tags=33%, list=6%, signal=35%
GO_VACUOLE_ORGANIZATION	GO_VACUOLE_ORGANIZATION		159	0.392145	1.57848	0	0.246337	1	4780	tags=41%, list=23%, signal=52%
GO_NAD_BIOSYNTHETIC_PROCESS	GO_NAD_BIOSYNTHETIC_PROCESS		27	0.53147	1.57824	0.0133588	0.244373	1	3272	tags=41%, list=16%, signal=48%
GO_ALPHA_BETA_T_CELL_PROLIFERATION	GO_ALPHA_BETA_T_CELL_PROLIFERATION		31	0.525228	1.57569	0.0130112	0.247051	1	3903	tags=32%, list=19%, signal=40%
GO_ACTIVIN_RECEPTOR_SIGNALING_PATHWAY	GO_ACTIVIN_RECEPTOR_SIGNALING_PATHWAY		36	0.50143	1.57459	0.0181818	0.246989	1	2083	tags=31%, list=10%, signal=34%
GO_REGULATION_OF_ATP_BIOSYNTHETIC_PROCESS	GO_REGULATION_OF_ATP_BIOSYNTHETIC_PROCESS		15	0.638214	1.57361	0.0229446	0.246676	1	1975	tags=33%, list=9%, signal=37%
GO_OSTEOCLAST_DEVELOPMENT	GO_OSTEOCLAST_DEVELOPMENT		18	0.585403	1.57299	0.0272904	0.245556	1	1185	tags=28%, list=6%, signal=29%
GO_CARDIAC_MUSCLE_FIBER_DEVELOPMENT	GO_CARDIAC_MUSCLE_FIBER_DEVELOPMENT		15	0.618991	1.57262	0.0306513	0.243922	1	2037	tags=40%, list=10%, signal=44%
GO_NEGATIVE_REGULATION_OF_OSTEOCLAST_DIFFERENTIATION	GO_NEGATIVE_REGULATION_OF_OSTEOCLAST_DIFFERENTIATION		23	0.55191	1.57191	0.023166	0.24318	1	2323	tags=30%, list=11%, signal=34%
GO_AUTOPHAGOSOME_ORGANIZATION	GO_AUTOPHAGOSOME_ORGANIZATION		94	0.419228	1.57166	0.00186916	0.241313	1	4780	tags=45%, list=23%, signal=58%
GO_POSITIVE_REGULATION_OF_MYOTUBE_DIFFERENTIATION	GO_POSITIVE_REGULATION_OF_MYOTUBE_DIFFERENTIATION		26	0.544737	1.57098	0.0243446	0.240519	1	928	tags=31%, list=4%, signal=32%
GO_REGULATION_OF_MESONEPHROS_DEVELOPMENT	GO_REGULATION_OF_MESONEPHROS_DEVELOPMENT		26	0.546167	1.56703	0.0240296	0.246192	1	2647	tags=42%, list=13%, signal=48%
GO_REGULATION_OF_CYTOSOLIC_CALCIUM_ION_CONCENTRATION	GO_REGULATION_OF_CYTOSOLIC_CALCIUM_ION_CONCENTRATION		300	0.364829	1.56693	0	0.244142	1	3429	tags=25%, list=16%, signal=29%
GO_ARACHIDONIC_ACID_SECRETION	GO_ARACHIDONIC_ACID_SECRETION		25	0.536923	1.56204	0.00982318	0.252121	1	4054	tags=36%, list=19%, signal=45%
GO_POSITIVE_REGULATION_OF_ANIMAL_ORGAN_MORPHOGENESIS	GO_POSITIVE_REGULATION_OF_ANIMAL_ORGAN_MORPHOGENESIS		78	0.429645	1.56103	0	0.251886	1	2647	tags=28%, list=13%, signal=32%
GO_AUTOPHAGY_OF_MITOCHONDRION	GO_AUTOPHAGY_OF_MITOCHONDRION		72	0.44799	1.55981	0.00788955	0.251971	1	4963	tags=46%, list=24%, signal=60%
GO_SUBSTRATE_DEPENDENT_CELL_MIGRATION	GO_SUBSTRATE_DEPENDENT_CELL_MIGRATION		28	0.528524	1.55843	0.0270793	0.252647	1	919	tags=21%, list=4%, signal=22%
GO_CELL_CELL_ADHESION_MEDIATED_BY_CADHERIN	GO_CELL_CELL_ADHESION_MEDIATED_BY_CADHERIN		40	0.48271	1.55812	0.0170132	0.251268	1	4591	tags=48%, list=22%, signal=61%
GO_HEXOSE_CATABOLIC_PROCESS	GO_HEXOSE_CATABOLIC_PROCESS		29	0.523793	1.55808	0.0290698	0.249174	1	3060	tags=34%, list=15%, signal=40%
GO_METANEPHRIC_NEPHRON_EPITHELIUM_DEVELOPMENT	GO_METANEPHRIC_NEPHRON_EPITHELIUM_DEVELOPMENT		21	0.555484	1.55804	0.0229885	0.247157	1	2435	tags=38%, list=12%, signal=43%
GO_MYELOID_DENDRITIC_CELL_DIFFERENTIATION	GO_MYELOID_DENDRITIC_CELL_DIFFERENTIATION		17	0.595342	1.55773	0.0306513	0.245714	1	3945	tags=53%, list=19%, signal=65%
GO_GLAND_MORPHOGENESIS	GO_GLAND_MORPHOGENESIS		112	0.410683	1.55479	0	0.249814	1	2470	tags=29%, list=12%, signal=32%
GO_BRANCHING_INVOLVED_IN_SALIVARY_GLAND_MORPHOGENESIS	GO_BRANCHING_INVOLVED_IN_SALIVARY_GLAND_MORPHOGENESIS		23	0.547592	1.55472	0.031746	0.247826	1	1409	tags=35%, list=7%, signal=37%
GO_REGULATION_OF_PRODUCTION_OF_SMALL_RNA_INVOLVED_IN_GENE_SILENCING_BY_RNA	GO_REGULATION_OF_PRODUCTION_OF_SMALL_RNA_INVOLVED_IN_GENE_SILENCING_BY_RNA		20	0.565163	1.54969	0.0375494	0.255819	1	2716	tags=45%, list=13%, signal=52%
GO_SUPEROXIDE_ANION_GENERATION	GO_SUPEROXIDE_ANION_GENERATION		29	0.525182	1.54812	0.0240741	0.257391	1	4312	tags=52%, list=20%, signal=65%
GO_VESICLE_TARGETING	GO_VESICLE_TARGETING		92	0.418929	1.54799	0.00869565	0.255606	1	4326	tags=38%, list=21%, signal=48%
GO_RESPONSE_TO_HYPEROXIA	GO_RESPONSE_TO_HYPEROXIA		19	0.564489	1.54748	0.0299625	0.25467	1	1523	tags=26%, list=7%, signal=28%
GO_POSITIVE_REGULATION_OF_MESONEPHROS_DEVELOPMENT	GO_POSITIVE_REGULATION_OF_MESONEPHROS_DEVELOPMENT		22	0.551376	1.54206	0.0339623	0.26432	1	2647	tags=45%, list=13%, signal=52%
GO_REGULATION_OF_ANION_TRANSPORT	GO_REGULATION_OF_ANION_TRANSPORT		81	0.426348	1.54027	0.0094162	0.265824	1	4809	tags=43%, list=23%, signal=56%
GO_PURINE_NUCLEOSIDE_MONOPHOSPHATE_METABOLIC_PROCESS	GO_PURINE_NUCLEOSIDE_MONOPHOSPHATE_METABOLIC_PROCESS		22	0.551581	1.53714	0.0232108	0.270237	1	2407	tags=36%, list=11%, signal=41%
GO_NATURAL_KILLER_CELL_ACTIVATION	GO_NATURAL_KILLER_CELL_ACTIVATION		63	0.435943	1.53691	0.0147874	0.268699	1	3854	tags=32%, list=18%, signal=39%
GO_NEGATIVE_REGULATION_OF_COLD_INDUCED_THERMOGENESIS	GO_NEGATIVE_REGULATION_OF_COLD_INDUCED_THERMOGENESIS		46	0.468335	1.53649	0.0184162	0.26754	1	2548	tags=33%, list=12%, signal=37%
GO_CHONDROCYTE_DIFFERENTIATION	GO_CHONDROCYTE_DIFFERENTIATION		117	0.397929	1.53619	0.00722022	0.266175	1	2148	tags=24%, list=10%, signal=26%
GO_UNSATURATED_FATTY_ACID_METABOLIC_PROCESS	GO_UNSATURATED_FATTY_ACID_METABOLIC_PROCESS		63	0.441447	1.53398	0.00376648	0.269022	1	4893	tags=41%, list=23%, signal=54%
GO_EXTRACELLULAR_STRUCTURE_ORGANIZATION	GO_EXTRACELLULAR_STRUCTURE_ORGANIZATION		386	0.34821	1.53203	0	0.271039	1	2810	tags=24%, list=13%, signal=27%
GO_LYMPH_VESSEL_DEVELOPMENT	GO_LYMPH_VESSEL_DEVELOPMENT		23	0.541013	1.53094	0.0290698	0.271389	1	2584	tags=35%, list=12%, signal=40%
GO_ELECTRON_TRANSPORT_CHAIN	GO_ELECTRON_TRANSPORT_CHAIN		178	0.378771	1.53045	0.00178253	0.270503	1	4710	tags=37%, list=22%, signal=47%
GO_CELLULAR_RESPONSE_TO_EXOGENOUS_DSRNA	GO_CELLULAR_RESPONSE_TO_EXOGENOUS_DSRNA		17	0.576942	1.5303	0.0534351	0.268836	1	3599	tags=53%, list=17%, signal=64%
GO_BLOOD_VESSEL_ENDOTHELIAL_CELL_PROLIFERATION_INVOLVED_IN_SPROUTING_ANGIOGENESIS	GO_BLOOD_VESSEL_ENDOTHELIAL_CELL_PROLIFERATION_INVOLVED_IN_SPROUTING_ANGIOGENESIS		18	0.578013	1.52988	0.0332717	0.267848	1	1811	tags=39%, list=9%, signal=43%
GO_COLLAGEN_CATABOLIC_PROCESS	GO_COLLAGEN_CATABOLIC_PROCESS		41	0.475624	1.52978	0.0113852	0.266011	1	1816	tags=32%, list=9%, signal=35%
GO_SYNAPTIC_VESICLE_PRIMING	GO_SYNAPTIC_VESICLE_PRIMING		17	0.589665	1.52942	0.030303	0.264792	1	2021	tags=29%, list=10%, signal=33%
GO_SINGLE_STRANDED_VIRAL_RNA_REPLICATION_VIA_DOUBLE_STRANDED_DNA_INTERMEDIATE	GO_SINGLE_STRANDED_VIRAL_RNA_REPLICATION_VIA_DOUBLE_STRANDED_DNA_INTERMEDIATE		18	0.575445	1.52828	0.0325671	0.265395	1	1783	tags=33%, list=8%, signal=36%
GO_INTERLEUKIN_1_BETA_SECRETION	GO_INTERLEUKIN_1_BETA_SECRETION		38	0.486049	1.52736	0.0318949	0.265322	1	3694	tags=34%, list=18%, signal=41%
GO_MAINTENANCE_OF_CELL_POLARITY	GO_MAINTENANCE_OF_CELL_POLARITY		15	0.606473	1.52523	0.0461847	0.267939	1	4902	tags=53%, list=23%, signal=69%
GO_NOTCH_SIGNALING_PATHWAY	GO_NOTCH_SIGNALING_PATHWAY		177	0.374126	1.52506	0.00340136	0.266399	1	3327	tags=25%, list=16%, signal=30%
GO_SELECTIVE_AUTOPHAGY	GO_SELECTIVE_AUTOPHAGY		47	0.466924	1.52427	0.0283019	0.265984	1	6047	tags=57%, list=29%, signal=80%
GO_RAB_PROTEIN_SIGNAL_TRANSDUCTION	GO_RAB_PROTEIN_SIGNAL_TRANSDUCTION		72	0.428338	1.52335	0.0134875	0.266129	1	5941	tags=46%, list=28%, signal=64%
GO_REGULATION_OF_EXTRACELLULAR_MATRIX_DISASSEMBLY	GO_REGULATION_OF_EXTRACELLULAR_MATRIX_DISASSEMBLY		16	0.594644	1.52328	0.0367505	0.264386	1	2210	tags=38%, list=10%, signal=42%
GO_RESPONSE_TO_MITOCHONDRIAL_DEPOLARISATION	GO_RESPONSE_TO_MITOCHONDRIAL_DEPOLARISATION		20	0.555675	1.52108	0.0391389	0.267055	1	4800	tags=60%, list=23%, signal=78%
GO_ATP_SYNTHESIS_COUPLED_ELECTRON_TRANSPORT	GO_ATP_SYNTHESIS_COUPLED_ELECTRON_TRANSPORT		94	0.41253	1.52008	0.0037594	0.267478	1	5091	tags=45%, list=24%, signal=59%
GO_REGULATION_OF_PROTEIN_DEACETYLATION	GO_REGULATION_OF_PROTEIN_DEACETYLATION		38	0.470903	1.51989	0.0301318	0.26605	1	4308	tags=39%, list=20%, signal=50%
GO_POSITIVE_REGULATION_OF_KIDNEY_DEVELOPMENT	GO_POSITIVE_REGULATION_OF_KIDNEY_DEVELOPMENT		40	0.472385	1.51966	0.0218579	0.264732	1	2647	tags=40%, list=13%, signal=46%
GO_PYRIDINE_CONTAINING_COMPOUND_METABOLIC_PROCESS	GO_PYRIDINE_CONTAINING_COMPOUND_METABOLIC_PROCESS		35	0.488864	1.51798	0.032381	0.266542	1	3051	tags=34%, list=14%, signal=40%
GO_MITOPHAGY	GO_MITOPHAGY		21	0.539789	1.51537	0.0578842	0.270257	1	1012	tags=29%, list=5%, signal=30%
GO_POSITIVE_REGULATION_OF_WOUND_HEALING	GO_POSITIVE_REGULATION_OF_WOUND_HEALING		46	0.453758	1.51461	0.0182815	0.270118	1	3230	tags=30%, list=15%, signal=36%
GO_POSITIVE_REGULATION_OF_FIBROBLAST_PROLIFERATION	GO_POSITIVE_REGULATION_OF_FIBROBLAST_PROLIFERATION		49	0.456157	1.51452	0.0238971	0.268496	1	1529	tags=29%, list=7%, signal=31%
GO_MAMMARY_GLAND_MORPHOGENESIS	GO_MAMMARY_GLAND_MORPHOGENESIS		43	0.463711	1.51434	0.0351852	0.267104	1	2766	tags=37%, list=13%, signal=43%
GO_EPIBOLY	GO_EPIBOLY		31	0.501313	1.51402	0.0353817	0.266047	1	2790	tags=32%, list=13%, signal=37%
GO_REGULATION_OF_LEUKOCYTE_CHEMOTAXIS	GO_REGULATION_OF_LEUKOCYTE_CHEMOTAXIS		99	0.402018	1.5127	0.00932836	0.26738	1	3125	tags=30%, list=15%, signal=35%
GO_POSITIVE_REGULATION_OF_STRIATED_MUSCLE_CELL_DIFFERENTIATION	GO_POSITIVE_REGULATION_OF_STRIATED_MUSCLE_CELL_DIFFERENTIATION		51	0.440441	1.51212	0.0202952	0.266915	1	1571	tags=25%, list=7%, signal=27%
GO_NEGATIVE_REGULATION_OF_BIOMINERAL_TISSUE_DEVELOPMENT	GO_NEGATIVE_REGULATION_OF_BIOMINERAL_TISSUE_DEVELOPMENT		22	0.535128	1.50826	0.0439771	0.273145	1	1584	tags=23%, list=8%, signal=25%
GO_REGULATION_OF_METANEPHROS_DEVELOPMENT	GO_REGULATION_OF_METANEPHROS_DEVELOPMENT		23	0.525685	1.50718	0.0260223	0.27387	1	2435	tags=30%, list=12%, signal=34%
GO_INTERLEUKIN_17_PRODUCTION	GO_INTERLEUKIN_17_PRODUCTION		24	0.531302	1.50668	0.0408163	0.273136	1	2665	tags=33%, list=13%, signal=38%
GO_REGULATION_OF_CHEMOTAXIS	GO_REGULATION_OF_CHEMOTAXIS		186	0.368306	1.50569	0.00369004	0.273761	1	3125	tags=30%, list=15%, signal=34%
GO_REGULATION_OF_STRIATED_MUSCLE_CELL_DIFFERENTIATION	GO_REGULATION_OF_STRIATED_MUSCLE_CELL_DIFFERENTIATION		89	0.411259	1.50404	0.0110092	0.275752	1	1571	tags=22%, list=7%, signal=24%
GO_METANEPHRIC_EPITHELIUM_DEVELOPMENT	GO_METANEPHRIC_EPITHELIUM_DEVELOPMENT		25	0.518682	1.50287	0.0381679	0.276434	1	2435	tags=32%, list=12%, signal=36%
GO_CELLULAR_HORMONE_METABOLIC_PROCESS	GO_CELLULAR_HORMONE_METABOLIC_PROCESS		86	0.406222	1.50282	0.0126812	0.274853	1	5466	tags=45%, list=26%, signal=61%
GO_REGULATION_OF_CLATHRIN_DEPENDENT_ENDOCYTOSIS	GO_REGULATION_OF_CLATHRIN_DEPENDENT_ENDOCYTOSIS		16	0.585486	1.50111	0.0500963	0.276865	1	6877	tags=56%, list=33%, signal=83%
GO_FLUID_TRANSPORT	GO_FLUID_TRANSPORT		22	0.52818	1.5003	0.0326296	0.276831	1	4250	tags=41%, list=20%, signal=51%
GO_TRACHEA_DEVELOPMENT	GO_TRACHEA_DEVELOPMENT		19	0.556319	1.49774	0.0417457	0.280652	1	2716	tags=37%, list=13%, signal=42%
GO_GOLGI_VESICLE_TRANSPORT	GO_GOLGI_VESICLE_TRANSPORT		354	0.339355	1.49737	0	0.279774	1	4796	tags=37%, list=23%, signal=47%
GO_REGULATION_OF_MORPHOGENESIS_OF_A_BRANCHING_STRUCTURE	GO_REGULATION_OF_MORPHOGENESIS_OF_A_BRANCHING_STRUCTURE		55	0.444713	1.49444	0.019573	0.284445	1	2766	tags=33%, list=13%, signal=38%
GO_INTERLEUKIN_1_SECRETION	GO_INTERLEUKIN_1_SECRETION		45	0.458331	1.4933	0.0262172	0.285379	1	2766	tags=29%, list=13%, signal=33%
GO_OVULATION	GO_OVULATION		19	0.545262	1.49238	0.0581395	0.285725	1	1526	tags=21%, list=7%, signal=23%
GO_TRANSITION_METAL_ION_HOMEOSTASIS	GO_TRANSITION_METAL_ION_HOMEOSTASIS		116	0.386544	1.49108	0.00545455	0.286787	1	4971	tags=41%, list=24%, signal=53%
GO_DEFENSE_RESPONSE_TO_GRAM_POSITIVE_BACTERIUM	GO_DEFENSE_RESPONSE_TO_GRAM_POSITIVE_BACTERIUM		61	0.426174	1.49075	0.026738	0.285932	1	3738	tags=34%, list=18%, signal=42%
GO_MYELOID_DENDRITIC_CELL_ACTIVATION	GO_MYELOID_DENDRITIC_CELL_ACTIVATION		27	0.503604	1.49056	0.0380435	0.284698	1	3945	tags=41%, list=19%, signal=50%
GO_POSITIVE_REGULATION_OF_CHONDROCYTE_DIFFERENTIATION	GO_POSITIVE_REGULATION_OF_CHONDROCYTE_DIFFERENTIATION		20	0.549664	1.4904	0.0440367	0.283386	1	451	tags=30%, list=2%, signal=31%
GO_POSITIVE_REGULATION_OF_CYTOKINE_SECRETION	GO_POSITIVE_REGULATION_OF_CYTOKINE_SECRETION		108	0.393841	1.49034	0.00724638	0.281891	1	2933	tags=25%, list=14%, signal=29%
GO_REGULATION_OF_BONE_MINERALIZATION	GO_REGULATION_OF_BONE_MINERALIZATION		66	0.426999	1.48946	0.0165441	0.282427	1	2962	tags=26%, list=14%, signal=30%
GO_POSITIVE_REGULATION_OF_EXTRACELLULAR_MATRIX_ORGANIZATION	GO_POSITIVE_REGULATION_OF_EXTRACELLULAR_MATRIX_ORGANIZATION		21	0.541615	1.48908	0.046332	0.281539	1	2390	tags=38%, list=11%, signal=43%
GO_RESPONSE_TO_OSMOTIC_STRESS	GO_RESPONSE_TO_OSMOTIC_STRESS		71	0.41412	1.48768	0.0167286	0.282875	1	4625	tags=48%, list=22%, signal=61%
GO_POSITIVE_REGULATION_OF_ALPHA_BETA_T_CELL_PROLIFERATION	GO_POSITIVE_REGULATION_OF_ALPHA_BETA_T_CELL_PROLIFERATION		18	0.555299	1.48764	0.0518518	0.281389	1	2665	tags=22%, list=13%, signal=25%
GO_REGULATION_OF_PEPTIDASE_ACTIVITY	GO_REGULATION_OF_PEPTIDASE_ACTIVITY		363	0.338838	1.48444	0.00171233	0.286761	1	4020	tags=34%, list=19%, signal=41%
GO_MACROAUTOPHAGY	GO_MACROAUTOPHAGY		286	0.346024	1.48326	0	0.287624	1	3535	tags=30%, list=17%, signal=36%
GO_POSITIVE_REGULATION_OF_STEROL_TRANSPORT	GO_POSITIVE_REGULATION_OF_STEROL_TRANSPORT		22	0.527323	1.4817	0.0501931	0.289619	1	2614	tags=32%, list=12%, signal=36%
GO_ODONTOGENESIS	GO_ODONTOGENESIS		119	0.382314	1.48059	0.0103093	0.290366	1	2291	tags=21%, list=11%, signal=23%
GO_ENDOCARDIAL_CUSHION_DEVELOPMENT	GO_ENDOCARDIAL_CUSHION_DEVELOPMENT		41	0.466021	1.47941	0.0135397	0.29153	1	2651	tags=29%, list=13%, signal=33%
GO_REGULATION_OF_OSTEOCLAST_DIFFERENTIATION	GO_REGULATION_OF_OSTEOCLAST_DIFFERENTIATION		55	0.437292	1.47825	0.0153257	0.29238	1	3754	tags=35%, list=18%, signal=42%
GO_REGULATION_OF_LEUKOCYTE_MIGRATION	GO_REGULATION_OF_LEUKOCYTE_MIGRATION		162	0.361668	1.47581	0.0034662	0.296066	1	2046	tags=23%, list=10%, signal=25%
GO_LONG_CHAIN_FATTY_ACID_METABOLIC_PROCESS	GO_LONG_CHAIN_FATTY_ACID_METABOLIC_PROCESS		72	0.417948	1.47546	0.0159011	0.295364	1	4893	tags=38%, list=23%, signal=49%
GO_MAMMARY_GLAND_DEVELOPMENT	GO_MAMMARY_GLAND_DEVELOPMENT		137	0.37413	1.47519	0.0107527	0.294375	1	2914	tags=29%, list=14%, signal=34%
GO_REGULATION_OF_DEFENSE_RESPONSE_TO_VIRUS	GO_REGULATION_OF_DEFENSE_RESPONSE_TO_VIRUS		65	0.423799	1.4747	0.0127737	0.293961	1	3694	tags=35%, list=18%, signal=43%
GO_EXOCYTIC_PROCESS	GO_EXOCYTIC_PROCESS		75	0.412803	1.47262	0.0108499	0.297048	1	4897	tags=44%, list=23%, signal=57%
GO_POSITIVE_REGULATION_OF_MYELOID_LEUKOCYTE_MEDIATED_IMMUNITY	GO_POSITIVE_REGULATION_OF_MYELOID_LEUKOCYTE_MEDIATED_IMMUNITY		26	0.503516	1.47211	0.0444444	0.296636	1	3075	tags=42%, list=15%, signal=49%
GO_POSITIVE_REGULATION_OF_RESPONSE_TO_EXTERNAL_STIMULUS	GO_POSITIVE_REGULATION_OF_RESPONSE_TO_EXTERNAL_STIMULUS		259	0.345644	1.47131	0	0.296997	1	3745	tags=31%, list=18%, signal=37%
GO_ENDOSOMAL_TRANSPORT	GO_ENDOSOMAL_TRANSPORT		217	0.349665	1.47096	0.0018315	0.296222	1	4533	tags=37%, list=21%, signal=46%
GO_POSITIVE_REGULATION_OF_CHEMOKINE_PRODUCTION	GO_POSITIVE_REGULATION_OF_CHEMOKINE_PRODUCTION		50	0.437279	1.47036	0.0261324	0.295991	1	2284	tags=26%, list=11%, signal=29%
GO_ANTIMICROBIAL_HUMORAL_IMMUNE_RESPONSE_MEDIATED_BY_ANTIMICROBIAL_PEPTIDE	GO_ANTIMICROBIAL_HUMORAL_IMMUNE_RESPONSE_MEDIATED_BY_ANTIMICROBIAL_PEPTIDE		40	0.46014	1.46964	0.0206767	0.296089	1	2450	tags=28%, list=12%, signal=31%
GO_REGULATION_OF_MITOPHAGY	GO_REGULATION_OF_MITOPHAGY		16	0.569731	1.46856	0.0590551	0.296985	1	946	tags=31%, list=4%, signal=33%
GO_PROTON_TRANSMEMBRANE_TRANSPORT	GO_PROTON_TRANSMEMBRANE_TRANSPORT		141	0.369916	1.46792	0.00174216	0.296876	1	4766	tags=37%, list=23%, signal=47%
GO_DIVALENT_INORGANIC_CATION_HOMEOSTASIS	GO_DIVALENT_INORGANIC_CATION_HOMEOSTASIS		424	0.330422	1.46672	0	0.298058	1	3429	tags=24%, list=16%, signal=28%
GO_REGULATION_OF_MAST_CELL_ACTIVATION	GO_REGULATION_OF_MAST_CELL_ACTIVATION		33	0.476512	1.46599	0.0396975	0.298211	1	2811	tags=30%, list=13%, signal=35%
GO_SMAD_PROTEIN_SIGNAL_TRANSDUCTION	GO_SMAD_PROTEIN_SIGNAL_TRANSDUCTION		63	0.432066	1.4655	0.0218688	0.297879	1	1571	tags=22%, list=7%, signal=24%
GO_NATURAL_KILLER_CELL_DIFFERENTIATION	GO_NATURAL_KILLER_CELL_DIFFERENTIATION		16	0.562536	1.46356	0.0738636	0.300829	1	1490	tags=25%, list=7%, signal=27%
GO_DEFENSE_RESPONSE_TO_GRAM_NEGATIVE_BACTERIUM	GO_DEFENSE_RESPONSE_TO_GRAM_NEGATIVE_BACTERIUM		50	0.439718	1.46337	0.0271318	0.299689	1	2450	tags=28%, list=12%, signal=32%
GO_INTERLEUKIN_1_BETA_PRODUCTION	GO_INTERLEUKIN_1_BETA_PRODUCTION		66	0.42098	1.4578	0.03125	0.310724	1	2766	tags=27%, list=13%, signal=31%
GO_POSITIVE_REGULATION_OF_RESPONSE_TO_WOUNDING	GO_POSITIVE_REGULATION_OF_RESPONSE_TO_WOUNDING		55	0.435839	1.4564	0.019685	0.312594	1	3345	tags=33%, list=16%, signal=39%
GO_I_KAPPAB_KINASE_NF_KAPPAB_SIGNALING	GO_I_KAPPAB_KINASE_NF_KAPPAB_SIGNALING		248	0.345073	1.45605	0	0.311915	1	3854	tags=36%, list=18%, signal=44%
GO_NITRIC_OXIDE_MEDIATED_SIGNAL_TRANSDUCTION	GO_NITRIC_OXIDE_MEDIATED_SIGNAL_TRANSDUCTION		25	0.502257	1.45518	0.0426716	0.312327	1	3230	tags=28%, list=15%, signal=33%
GO_NEGATIVE_REGULATION_OF_CYTOKINE_PRODUCTION_INVOLVED_IN_IMMUNE_RESPONSE	GO_NEGATIVE_REGULATION_OF_CYTOKINE_PRODUCTION_INVOLVED_IN_IMMUNE_RESPONSE		21	0.518904	1.45486	0.047259	0.311543	1	1811	tags=24%, list=9%, signal=26%
GO_INTRA_GOLGI_VESICLE_MEDIATED_TRANSPORT	GO_INTRA_GOLGI_VESICLE_MEDIATED_TRANSPORT		32	0.479958	1.45314	0.0375	0.313983	1	2995	tags=31%, list=14%, signal=36%
GO_REGULATION_OF_KIDNEY_DEVELOPMENT	GO_REGULATION_OF_KIDNEY_DEVELOPMENT		55	0.424632	1.45289	0.027451	0.313049	1	2647	tags=33%, list=13%, signal=37%
GO_BASE_CONVERSION_OR_SUBSTITUTION_EDITING	GO_BASE_CONVERSION_OR_SUBSTITUTION_EDITING		18	0.533929	1.45174	0.0671642	0.314098	1	3551	tags=44%, list=17%, signal=53%
GO_REGULATION_OF_RESPONSE_TO_WOUNDING	GO_REGULATION_OF_RESPONSE_TO_WOUNDING		144	0.362691	1.45158	0.00568182	0.312966	1	3371	tags=27%, list=16%, signal=32%
GO_ACID_SECRETION	GO_ACID_SECRETION		104	0.383316	1.45115	0.00914077	0.312458	1	4261	tags=29%, list=20%, signal=36%
GO_CHONDROCYTE_DEVELOPMENT	GO_CHONDROCYTE_DEVELOPMENT		47	0.442566	1.45113	0.0262664	0.311044	1	1915	tags=21%, list=9%, signal=23%
GO_NEGATIVE_REGULATION_OF_SMOOTH_MUSCLE_CELL_PROLIFERATION	GO_NEGATIVE_REGULATION_OF_SMOOTH_MUSCLE_CELL_PROLIFERATION		41	0.451294	1.44944	0.040856	0.313413	1	4474	tags=39%, list=21%, signal=49%
GO_REGULATION_OF_HUMORAL_IMMUNE_RESPONSE	GO_REGULATION_OF_HUMORAL_IMMUNE_RESPONSE		57	0.422029	1.44685	0.0533808	0.317763	1	2211	tags=21%, list=10%, signal=23%
GO_RESPONSE_TO_BACTERIUM	GO_RESPONSE_TO_BACTERIUM		496	0.319274	1.44589	0	0.318493	1	3944	tags=28%, list=19%, signal=33%
GO_NEGATIVE_REGULATION_OF_T_HELPER_CELL_DIFFERENTIATION	GO_NEGATIVE_REGULATION_OF_T_HELPER_CELL_DIFFERENTIATION		15	0.564781	1.44558	0.0642023	0.317676	1	2665	tags=33%, list=13%, signal=38%
GO_BLASTODERM_SEGMENTATION	GO_BLASTODERM_SEGMENTATION		17	0.550326	1.44494	0.0642023	0.317804	1	76	tags=12%, list=0%, signal=12%
GO_SMOOTH_MUSCLE_CELL_MIGRATION	GO_SMOOTH_MUSCLE_CELL_MIGRATION		66	0.411408	1.44487	0.0296846	0.316469	1	2651	tags=27%, list=13%, signal=31%
GO_VESICLE_DOCKING_INVOLVED_IN_EXOCYTOSIS	GO_VESICLE_DOCKING_INVOLVED_IN_EXOCYTOSIS		43	0.453575	1.44403	0.0373281	0.316987	1	2919	tags=33%, list=14%, signal=38%
GO_LYMPH_VESSEL_MORPHOGENESIS	GO_LYMPH_VESSEL_MORPHOGENESIS		18	0.543309	1.44395	0.0769231	0.315753	1	2584	tags=39%, list=12%, signal=44%
GO_MULTIVESICULAR_BODY_ORGANIZATION	GO_MULTIVESICULAR_BODY_ORGANIZATION		31	0.469979	1.44351	0.059387	0.315359	1	2856	tags=35%, list=14%, signal=41%
GO_POSITIVE_REGULATION_OF_ENDOCYTOSIS	GO_POSITIVE_REGULATION_OF_ENDOCYTOSIS		91	0.392256	1.44344	0.0244755	0.314139	1	3230	tags=27%, list=15%, signal=32%
GO_RETROGRADE_VESICLE_MEDIATED_TRANSPORT_GOLGI_TO_ENDOPLASMIC_RETICULUM	GO_RETROGRADE_VESICLE_MEDIATED_TRANSPORT_GOLGI_TO_ENDOPLASMIC_RETICULUM		83	0.391865	1.4431	0.00718133	0.313486	1	3442	tags=30%, list=16%, signal=36%
GO_ARF_PROTEIN_SIGNAL_TRANSDUCTION	GO_ARF_PROTEIN_SIGNAL_TRANSDUCTION		19	0.535435	1.44117	0.0589319	0.316407	1	3123	tags=42%, list=15%, signal=49%
GO_RESPIRATORY_BURST	GO_RESPIRATORY_BURST		30	0.487922	1.43974	0.0550098	0.318306	1	4392	tags=40%, list=21%, signal=50%
GO_POSITIVE_REGULATION_OF_RHO_PROTEIN_SIGNAL_TRANSDUCTION	GO_POSITIVE_REGULATION_OF_RHO_PROTEIN_SIGNAL_TRANSDUCTION		26	0.490377	1.43878	0.0430712	0.319112	1	6206	tags=58%, list=29%, signal=82%
GO_ACROSOME_REACTION	GO_ACROSOME_REACTION		26	0.494889	1.43795	0.054717	0.319714	1	3861	tags=54%, list=18%, signal=66%
GO_NAD_BIOSYNTHESIS_VIA_NICOTINAMIDE_RIBOSIDE_SALVAGE_PATHWAY	GO_NAD_BIOSYNTHESIS_VIA_NICOTINAMIDE_RIBOSIDE_SALVAGE_PATHWAY		15	0.561513	1.4363	0.0881226	0.322212	1	3272	tags=33%, list=16%, signal=39%
GO_REGULATION_OF_RECEPTOR_BINDING	GO_REGULATION_OF_RECEPTOR_BINDING		23	0.504238	1.43548	0.0746004	0.322615	1	3899	tags=35%, list=18%, signal=43%
GO_FATTY_ACID_METABOLIC_PROCESS	GO_FATTY_ACID_METABOLIC_PROCESS		229	0.340132	1.43522	0.0035524	0.32188	1	5099	tags=38%, list=24%, signal=50%
GO_MONOCARBOXYLIC_ACID_CATABOLIC_PROCESS	GO_MONOCARBOXYLIC_ACID_CATABOLIC_PROCESS		115	0.373397	1.43486	0.0142857	0.321347	1	5420	tags=45%, list=26%, signal=61%
GO_T_CELL_MEDIATED_IMMUNITY	GO_T_CELL_MEDIATED_IMMUNITY		89	0.390512	1.43356	0.0183824	0.322708	1	3440	tags=29%, list=16%, signal=35%
GO_VESICLE_LOCALIZATION	GO_VESICLE_LOCALIZATION		291	0.335455	1.43317	0.00675676	0.322207	1	4941	tags=36%, list=23%, signal=46%
GO_MONOSACCHARIDE_CATABOLIC_PROCESS	GO_MONOSACCHARIDE_CATABOLIC_PROCESS		35	0.465745	1.4328	0.0605505	0.321599	1	3060	tags=31%, list=15%, signal=37%
GO_ADAPTIVE_THERMOGENESIS	GO_ADAPTIVE_THERMOGENESIS		140	0.362431	1.43278	0.00934579	0.320284	1	2870	tags=23%, list=14%, signal=26%
GO_POSITIVE_REGULATION_OF_EXOCYTOSIS	GO_POSITIVE_REGULATION_OF_EXOCYTOSIS		77	0.395938	1.43234	0.0223048	0.319847	1	3745	tags=35%, list=18%, signal=42%
GO_WOUND_HEALING_SPREADING_OF_EPIDERMAL_CELLS	GO_WOUND_HEALING_SPREADING_OF_EPIDERMAL_CELLS		16	0.559767	1.43152	0.0660194	0.320364	1	2231	tags=31%, list=11%, signal=35%
GO_REGULATION_OF_MULTI_ORGANISM_PROCESS	GO_REGULATION_OF_MULTI_ORGANISM_PROCESS		354	0.326278	1.43066	0	0.320891	1	3955	tags=29%, list=19%, signal=35%
GO_RESPONSE_TO_MUSCLE_ACTIVITY	GO_RESPONSE_TO_MUSCLE_ACTIVITY		23	0.506133	1.42954	0.0517241	0.321902	1	4264	tags=48%, list=20%, signal=60%
GO_EXTRACELLULAR_VESICLE_BIOGENESIS	GO_EXTRACELLULAR_VESICLE_BIOGENESIS		21	0.519445	1.4274	0.0892857	0.325541	1	2784	tags=29%, list=13%, signal=33%
GO_CONNECTIVE_TISSUE_DEVELOPMENT	GO_CONNECTIVE_TISSUE_DEVELOPMENT		250	0.332981	1.42633	0	0.32665	1	2324	tags=22%, list=11%, signal=24%
GO_ENDOSOME_TO_LYSOSOME_TRANSPORT	GO_ENDOSOME_TO_LYSOSOME_TRANSPORT		54	0.42337	1.42556	0.0293542	0.327095	1	5041	tags=43%, list=24%, signal=56%
GO_NEGATIVE_REGULATION_OF_RESPONSE_TO_WOUNDING	GO_NEGATIVE_REGULATION_OF_RESPONSE_TO_WOUNDING		78	0.394131	1.42544	0.038674	0.32601	1	1409	tags=17%, list=7%, signal=18%
GO_NEGATIVE_REGULATION_OF_STRIATED_MUSCLE_CELL_DIFFERENTIATION	GO_NEGATIVE_REGULATION_OF_STRIATED_MUSCLE_CELL_DIFFERENTIATION		33	0.465721	1.42532	0.0525328	0.325007	1	1238	tags=24%, list=6%, signal=26%
GO_CHAPERONE_MEDIATED_AUTOPHAGY	GO_CHAPERONE_MEDIATED_AUTOPHAGY		16	0.556463	1.42501	0.061657	0.324494	1	3833	tags=50%, list=18%, signal=61%
GO_REGULATION_OF_BIOMINERAL_TISSUE_DEVELOPMENT	GO_REGULATION_OF_BIOMINERAL_TISSUE_DEVELOPMENT		81	0.391306	1.425	0.0204842	0.323199	1	2962	tags=23%, list=14%, signal=27%
GO_POSITIVE_REGULATION_OF_AUTOPHAGY_OF_MITOCHONDRION	GO_POSITIVE_REGULATION_OF_AUTOPHAGY_OF_MITOCHONDRION		20	0.514635	1.42495	0.0623819	0.32198	1	4800	tags=50%, list=23%, signal=65%
GO_FIBROBLAST_PROLIFERATION	GO_FIBROBLAST_PROLIFERATION		80	0.393029	1.42489	0.0238971	0.320827	1	2766	tags=29%, list=13%, signal=33%
GO_NEGATIVE_REGULATION_OF_PEPTIDASE_ACTIVITY	GO_NEGATIVE_REGULATION_OF_PEPTIDASE_ACTIVITY		197	0.343408	1.42447	0.00519931	0.320507	1	4020	tags=36%, list=19%, signal=43%
GO_POSITIVE_REGULATION_OF_CAMP_MEDIATED_SIGNALING	GO_POSITIVE_REGULATION_OF_CAMP_MEDIATED_SIGNALING		19	0.5262	1.424	0.0697248	0.320226	1	4163	tags=37%, list=20%, signal=46%
GO_POSITIVE_CHEMOTAXIS	GO_POSITIVE_CHEMOTAXIS		57	0.415643	1.4238	0.0208729	0.319429	1	3125	tags=37%, list=15%, signal=43%
GO_MULTI_MULTICELLULAR_ORGANISM_PROCESS	GO_MULTI_MULTICELLULAR_ORGANISM_PROCESS		189	0.347384	1.42213	0.00343053	0.321839	1	3443	tags=26%, list=16%, signal=31%
GO_REGULATION_OF_BLOOD_PRESSURE	GO_REGULATION_OF_BLOOD_PRESSURE		146	0.353206	1.42144	0.00886525	0.322238	1	2390	tags=21%, list=11%, signal=23%
GO_POSITIVE_REGULATION_OF_INTERLEUKIN_8_PRODUCTION	GO_POSITIVE_REGULATION_OF_INTERLEUKIN_8_PRODUCTION		41	0.446145	1.42122	0.045614	0.321513	1	2766	tags=27%, list=13%, signal=31%
GO_NEGATIVE_REGULATION_OF_IMMUNE_RESPONSE	GO_NEGATIVE_REGULATION_OF_IMMUNE_RESPONSE		117	0.366028	1.42052	0.0165441	0.321888	1	3851	tags=33%, list=18%, signal=41%
GO_VIRAL_RNA_GENOME_REPLICATION	GO_VIRAL_RNA_GENOME_REPLICATION		32	0.460889	1.42052	0.0534979	0.320639	1	4206	tags=41%, list=20%, signal=51%
GO_MYD88_INDEPENDENT_TOLL_LIKE_RECEPTOR_SIGNALING_PATHWAY	GO_MYD88_INDEPENDENT_TOLL_LIKE_RECEPTOR_SIGNALING_PATHWAY		31	0.470472	1.41989	0.0601504	0.320799	1	3854	tags=39%, list=18%, signal=47%
GO_HUMORAL_IMMUNE_RESPONSE	GO_HUMORAL_IMMUNE_RESPONSE		175	0.35039	1.41938	0.00541516	0.320615	1	2211	tags=20%, list=10%, signal=22%
GO_CELLULAR_LIPID_CATABOLIC_PROCESS	GO_CELLULAR_LIPID_CATABOLIC_PROCESS		191	0.346202	1.4191	0.00711744	0.320055	1	4953	tags=40%, list=23%, signal=52%
GO_REGULATION_OF_PEPTIDE_SECRETION	GO_REGULATION_OF_PEPTIDE_SECRETION		402	0.318253	1.41822	0	0.320873	1	3480	tags=24%, list=17%, signal=29%
GO_NEGATIVE_REGULATION_OF_RESPONSE_TO_CYTOKINE_STIMULUS	GO_NEGATIVE_REGULATION_OF_RESPONSE_TO_CYTOKINE_STIMULUS		52	0.41919	1.4179	0.0423077	0.320422	1	4831	tags=42%, list=23%, signal=55%
GO_POSITIVE_REGULATION_OF_AXONOGENESIS	GO_POSITIVE_REGULATION_OF_AXONOGENESIS		78	0.39577	1.41723	0.0340909	0.320642	1	2805	tags=32%, list=13%, signal=37%
GO_POSITIVE_REGULATION_OF_HISTONE_DEACETYLATION	GO_POSITIVE_REGULATION_OF_HISTONE_DEACETYLATION		17	0.528699	1.41662	0.0907298	0.320782	1	1611	tags=35%, list=8%, signal=38%
GO_CALCIUM_ION_IMPORT	GO_CALCIUM_ION_IMPORT		67	0.398938	1.41626	0.023766	0.320314	1	2954	tags=21%, list=14%, signal=24%
GO_PROTEIN_LOCALIZATION_TO_GOLGI_APPARATUS	GO_PROTEIN_LOCALIZATION_TO_GOLGI_APPARATUS		26	0.496471	1.41605	0.0651769	0.319568	1	1700	tags=19%, list=8%, signal=21%
GO_NEGATIVE_REGULATION_OF_VASCULAR_SMOOTH_MUSCLE_CELL_PROLIFERATION	GO_NEGATIVE_REGULATION_OF_VASCULAR_SMOOTH_MUSCLE_CELL_PROLIFERATION		18	0.539014	1.41548	0.0779727	0.319546	1	3079	tags=28%, list=15%, signal=32%
GO_PYRIDINE_CONTAINING_COMPOUND_BIOSYNTHETIC_PROCESS	GO_PYRIDINE_CONTAINING_COMPOUND_BIOSYNTHETIC_PROCESS		33	0.464459	1.41413	0.0611855	0.321368	1	3272	tags=33%, list=16%, signal=39%
GO_NEGATIVE_REGULATION_OF_I_KAPPAB_KINASE_NF_KAPPAB_SIGNALING	GO_NEGATIVE_REGULATION_OF_I_KAPPAB_KINASE_NF_KAPPAB_SIGNALING		39	0.447662	1.41398	0.064632	0.320506	1	3854	tags=41%, list=18%, signal=50%
GO_MITOTIC_CELL_CYCLE_ARREST	GO_MITOTIC_CELL_CYCLE_ARREST		15	0.558736	1.41174	0.0989691	0.324347	1	2206	tags=27%, list=10%, signal=30%
GO_T_CELL_MEDIATED_CYTOTOXICITY	GO_T_CELL_MEDIATED_CYTOTOXICITY		40	0.44145	1.41027	0.0392927	0.326608	1	3440	tags=33%, list=16%, signal=39%
GO_NEGATIVE_REGULATION_OF_CALCIUM_MEDIATED_SIGNALING	GO_NEGATIVE_REGULATION_OF_CALCIUM_MEDIATED_SIGNALING		30	0.467119	1.40919	0.0734463	0.328023	1	5387	tags=43%, list=26%, signal=58%
GO_ICOSANOID_METABOLIC_PROCESS	GO_ICOSANOID_METABOLIC_PROCESS		66	0.405514	1.40895	0.0325497	0.327338	1	4272	tags=35%, list=20%, signal=44%
GO_METANEPHRIC_MESENCHYME_DEVELOPMENT	GO_METANEPHRIC_MESENCHYME_DEVELOPMENT		15	0.556373	1.408	0.089613	0.328282	1	1808	tags=20%, list=9%, signal=22%
GO_LEUKOCYTE_CHEMOTAXIS	GO_LEUKOCYTE_CHEMOTAXIS		175	0.340543	1.40753	0.00545455	0.328129	1	3234	tags=28%, list=15%, signal=33%
GO_CARTILAGE_DEVELOPMENT	GO_CARTILAGE_DEVELOPMENT		192	0.340849	1.40483	0.00534759	0.333345	1	2228	tags=20%, list=11%, signal=23%
GO_SMOOTH_MUSCLE_CELL_PROLIFERATION	GO_SMOOTH_MUSCLE_CELL_PROLIFERATION		124	0.363279	1.40471	0.0122378	0.33242	1	3429	tags=31%, list=16%, signal=36%
GO_MYOTUBE_DIFFERENTIATION	GO_MYOTUBE_DIFFERENTIATION		86	0.383207	1.40409	0.044405	0.332677	1	2793	tags=28%, list=13%, signal=32%
GO_NEGATIVE_REGULATION_OF_CATION_CHANNEL_ACTIVITY	GO_NEGATIVE_REGULATION_OF_CATION_CHANNEL_ACTIVITY		39	0.434801	1.40341	0.0607735	0.333202	1	2693	tags=23%, list=13%, signal=26%
GO_REGULATION_OF_CYSTEINE_TYPE_ENDOPEPTIDASE_ACTIVITY_INVOLVED_IN_APOPTOTIC_SIGNALING_PATHWAY	GO_REGULATION_OF_CYSTEINE_TYPE_ENDOPEPTIDASE_ACTIVITY_INVOLVED_IN_APOPTOTIC_SIGNALING_PATHWAY		17	0.532898	1.4028	0.0707457	0.333522	1	4218	tags=53%, list=20%, signal=66%
GO_GLUTATHIONE_DERIVATIVE_BIOSYNTHETIC_PROCESS	GO_GLUTATHIONE_DERIVATIVE_BIOSYNTHETIC_PROCESS		17	0.523757	1.40168	0.0861057	0.334979	1	3218	tags=53%, list=15%, signal=62%
GO_REGULATION_OF_AXON_GUIDANCE	GO_REGULATION_OF_AXON_GUIDANCE		39	0.446113	1.4012	0.0558659	0.334846	1	2892	tags=33%, list=14%, signal=39%
GO_C21_STEROID_HORMONE_METABOLIC_PROCESS	GO_C21_STEROID_HORMONE_METABOLIC_PROCESS		36	0.449366	1.40093	0.05	0.334286	1	5163	tags=50%, list=24%, signal=66%
GO_CYTOKINE_PRODUCTION_INVOLVED_IN_IMMUNE_RESPONSE	GO_CYTOKINE_PRODUCTION_INVOLVED_IN_IMMUNE_RESPONSE		91	0.377746	1.40075	0.0294118	0.333503	1	3338	tags=33%, list=16%, signal=39%
GO_REGULATION_OF_ENDOCYTOSIS	GO_REGULATION_OF_ENDOCYTOSIS		182	0.336928	1.39887	0.00875657	0.336671	1	3087	tags=27%, list=15%, signal=32%
GO_MIDBODY_ABSCISSION	GO_MIDBODY_ABSCISSION		17	0.540397	1.39882	0.0955166	0.335602	1	2856	tags=29%, list=14%, signal=34%
GO_NEGATIVE_REGULATION_OF_VIRAL_TRANSCRIPTION	GO_NEGATIVE_REGULATION_OF_VIRAL_TRANSCRIPTION		23	0.493336	1.39841	0.0877514	0.335426	1	2284	tags=35%, list=11%, signal=39%
GO_REGULATION_OF_SUPEROXIDE_ANION_GENERATION	GO_REGULATION_OF_SUPEROXIDE_ANION_GENERATION		20	0.518053	1.39753	0.0609982	0.336146	1	4312	tags=55%, list=20%, signal=69%
GO_POSITIVE_REGULATION_OF_LEUKOCYTE_MIGRATION	GO_POSITIVE_REGULATION_OF_LEUKOCYTE_MIGRATION		108	0.366358	1.39678	0.0144928	0.33674	1	1902	tags=22%, list=9%, signal=24%
GO_SKELETAL_MUSCLE_ADAPTATION	GO_SKELETAL_MUSCLE_ADAPTATION		23	0.487831	1.39583	0.086629	0.337805	1	3880	tags=43%, list=18%, signal=53%
GO_REGULATION_OF_MAST_CELL_ACTIVATION_INVOLVED_IN_IMMUNE_RESPONSE	GO_REGULATION_OF_MAST_CELL_ACTIVATION_INVOLVED_IN_IMMUNE_RESPONSE		25	0.491125	1.39507	0.0752896	0.33839	1	2060	tags=28%, list=10%, signal=31%
GO_VESICLE_DOCKING	GO_VESICLE_DOCKING		63	0.40618	1.39478	0.0480769	0.337947	1	4679	tags=41%, list=22%, signal=53%
GO_GLYCOPROTEIN_CATABOLIC_PROCESS	GO_GLYCOPROTEIN_CATABOLIC_PROCESS		19	0.518147	1.39339	0.0935673	0.340105	1	3672	tags=47%, list=17%, signal=57%
GO_POSITIVE_REGULATION_OF_I_KAPPAB_KINASE_NF_KAPPAB_SIGNALING	GO_POSITIVE_REGULATION_OF_I_KAPPAB_KINASE_NF_KAPPAB_SIGNALING		175	0.339936	1.39278	0.00711744	0.340216	1	3854	tags=39%, list=18%, signal=47%
GO_TEMPERATURE_HOMEOSTASIS	GO_TEMPERATURE_HOMEOSTASIS		161	0.345526	1.39241	0.016835	0.339991	1	2548	tags=22%, list=12%, signal=25%
GO_POSITIVE_REGULATION_OF_LOCOMOTION	GO_POSITIVE_REGULATION_OF_LOCOMOTION		497	0.308271	1.38972	0	0.345226	1	3079	tags=24%, list=15%, signal=27%
GO_RETINOL_METABOLIC_PROCESS	GO_RETINOL_METABOLIC_PROCESS		27	0.478431	1.3897	0.0712946	0.34413	1	2708	tags=26%, list=13%, signal=30%
GO_RESPONSE_TO_SALT_STRESS	GO_RESPONSE_TO_SALT_STRESS		19	0.511319	1.38929	0.0754717	0.343896	1	2972	tags=42%, list=14%, signal=49%
GO_BONE_RESORPTION	GO_BONE_RESORPTION		56	0.401705	1.38918	0.0429907	0.342991	1	3945	tags=36%, list=19%, signal=44%
GO_MATERNAL_PLACENTA_DEVELOPMENT	GO_MATERNAL_PLACENTA_DEVELOPMENT		30	0.4637	1.38884	0.0716981	0.342601	1	3443	tags=37%, list=16%, signal=44%
GO_STORE_OPERATED_CALCIUM_ENTRY	GO_STORE_OPERATED_CALCIUM_ENTRY		16	0.539764	1.38863	0.0728347	0.342014	1	3252	tags=50%, list=15%, signal=59%
GO_REGULATION_OF_SIGNALING_RECEPTOR_ACTIVITY	GO_REGULATION_OF_SIGNALING_RECEPTOR_ACTIVITY		438	0.310144	1.38849	0.00172117	0.341203	1	3745	tags=24%, list=18%, signal=29%
GO_POSITIVE_REGULATION_OF_CHEMOTAXIS	GO_POSITIVE_REGULATION_OF_CHEMOTAXIS		116	0.362098	1.38835	0.0245614	0.340407	1	3075	tags=30%, list=15%, signal=35%
GO_EPITHELIAL_TUBE_BRANCHING_INVOLVED_IN_LUNG_MORPHOGENESIS	GO_EPITHELIAL_TUBE_BRANCHING_INVOLVED_IN_LUNG_MORPHOGENESIS		29	0.467646	1.38811	0.0833333	0.339843	1	1571	tags=21%, list=7%, signal=22%
GO_LIPID_CATABOLIC_PROCESS	GO_LIPID_CATABOLIC_PROCESS		287	0.322351	1.38803	0.00163132	0.338889	1	4953	tags=37%, list=23%, signal=48%
GO_CARBOHYDRATE_DERIVATIVE_TRANSPORT	GO_CARBOHYDRATE_DERIVATIVE_TRANSPORT		67	0.395488	1.38759	0.0390625	0.338841	1	4364	tags=36%, list=21%, signal=45%
GO_NEGATIVE_REGULATION_OF_VIRAL_ENTRY_INTO_HOST_CELL	GO_NEGATIVE_REGULATION_OF_VIRAL_ENTRY_INTO_HOST_CELL		15	0.550802	1.38691	0.111546	0.339302	1	3856	tags=47%, list=18%, signal=57%
GO_REGULATION_OF_CELLULAR_RESPONSE_TO_TRANSFORMING_GROWTH_FACTOR_BETA_STIMULUS	GO_REGULATION_OF_CELLULAR_RESPONSE_TO_TRANSFORMING_GROWTH_FACTOR_BETA_STIMULUS		107	0.365765	1.3868	0.025878	0.338423	1	3942	tags=29%, list=19%, signal=35%
GO_MONONUCLEAR_CELL_DIFFERENTIATION	GO_MONONUCLEAR_CELL_DIFFERENTIATION		33	0.44922	1.38637	0.0613027	0.338377	1	1573	tags=30%, list=7%, signal=33%
GO_NEGATIVE_REGULATION_OF_CALCIUM_ION_TRANSPORT	GO_NEGATIVE_REGULATION_OF_CALCIUM_ION_TRANSPORT		53	0.412029	1.38464	0.0590476	0.341251	1	3936	tags=26%, list=19%, signal=32%
GO_REGULATION_OF_POSITIVE_CHEMOTAXIS	GO_REGULATION_OF_POSITIVE_CHEMOTAXIS		22	0.500587	1.38432	0.0902111	0.340874	1	3061	tags=45%, list=15%, signal=53%
GO_REGULATION_OF_MYOBLAST_FUSION	GO_REGULATION_OF_MYOBLAST_FUSION		16	0.54051	1.38275	0.119374	0.343411	1	3105	tags=50%, list=15%, signal=59%
GO_TRANSITION_METAL_ION_TRANSPORT	GO_TRANSITION_METAL_ION_TRANSPORT		113	0.361016	1.38225	0.0188034	0.343537	1	4868	tags=36%, list=23%, signal=47%
GO_PLASMA_MEMBRANE_TUBULATION	GO_PLASMA_MEMBRANE_TUBULATION		22	0.488219	1.38205	0.108209	0.342902	1	2942	tags=41%, list=14%, signal=47%
GO_RESPONSE_TO_INCREASED_OXYGEN_LEVELS	GO_RESPONSE_TO_INCREASED_OXYGEN_LEVELS		26	0.477875	1.38174	0.0694981	0.342465	1	6340	tags=50%, list=30%, signal=71%
GO_NEGATIVE_REGULATION_OF_VIRAL_RELEASE_FROM_HOST_CELL	GO_NEGATIVE_REGULATION_OF_VIRAL_RELEASE_FROM_HOST_CELL		15	0.549678	1.38064	0.0862069	0.343871	1	2284	tags=33%, list=11%, signal=37%
GO_RESPIRATORY_ELECTRON_TRANSPORT_CHAIN	GO_RESPIRATORY_ELECTRON_TRANSPORT_CHAIN		113	0.361222	1.37989	0.0188679	0.344628	1	5091	tags=42%, list=24%, signal=55%
GO_FERTILIZATION	GO_FERTILIZATION		134	0.352177	1.37905	0.0160428	0.345603	1	3861	tags=32%, list=18%, signal=39%
GO_MYOBLAST_DIFFERENTIATION	GO_MYOBLAST_DIFFERENTIATION		76	0.385118	1.37863	0.0378378	0.345454	1	2693	tags=24%, list=13%, signal=27%
GO_INTERLEUKIN_7_MEDIATED_SIGNALING_PATHWAY	GO_INTERLEUKIN_7_MEDIATED_SIGNALING_PATHWAY		26	0.475681	1.37847	0.0642023	0.34472	1	1810	tags=19%, list=9%, signal=21%
GO_REGULATION_OF_MYELOID_LEUKOCYTE_MEDIATED_IMMUNITY	GO_REGULATION_OF_MYELOID_LEUKOCYTE_MEDIATED_IMMUNITY		47	0.414968	1.37788	0.0656934	0.344939	1	2060	tags=26%, list=10%, signal=28%
GO_MAST_CELL_ACTIVATION	GO_MAST_CELL_ACTIVATION		48	0.420984	1.37571	0.0681818	0.34897	1	2145	tags=23%, list=10%, signal=25%
GO_SPERM_EGG_RECOGNITION	GO_SPERM_EGG_RECOGNITION		41	0.431458	1.37545	0.0445269	0.348464	1	3774	tags=39%, list=18%, signal=47%
GO_BLOOD_VESSEL_REMODELING	GO_BLOOD_VESSEL_REMODELING		38	0.433646	1.37382	0.0677656	0.351335	1	2651	tags=26%, list=13%, signal=30%
GO_RESPONSE_TO_UV_B	GO_RESPONSE_TO_UV_B		17	0.529363	1.3738	0.103578	0.350306	1	2694	tags=47%, list=13%, signal=54%
GO_TRANSFORMING_GROWTH_FACTOR_BETA_RECEPTOR_SIGNALING_PATHWAY	GO_TRANSFORMING_GROWTH_FACTOR_BETA_RECEPTOR_SIGNALING_PATHWAY		173	0.344485	1.37296	0.0167286	0.351224	1	3942	tags=30%, list=19%, signal=37%
GO_RESPONSE_TO_HYDROPEROXIDE	GO_RESPONSE_TO_HYDROPEROXIDE		19	0.511036	1.37233	0.100196	0.35153	1	4262	tags=47%, list=20%, signal=59%
GO_HORMONE_METABOLIC_PROCESS	GO_HORMONE_METABOLIC_PROCESS		188	0.332995	1.37148	0.0123894	0.352407	1	3484	tags=28%, list=17%, signal=33%
GO_EMBRYONIC_FORELIMB_MORPHOGENESIS	GO_EMBRYONIC_FORELIMB_MORPHOGENESIS		31	0.457034	1.37124	0.0731707	0.351857	1	2470	tags=29%, list=12%, signal=33%
GO_WOUND_HEALING	GO_WOUND_HEALING		487	0.305623	1.37065	0	0.352157	1	3249	tags=25%, list=15%, signal=29%
GO_CHONDROITIN_SULFATE_BIOSYNTHETIC_PROCESS	GO_CHONDROITIN_SULFATE_BIOSYNTHETIC_PROCESS		26	0.462163	1.37053	0.097561	0.351326	1	1606	tags=27%, list=8%, signal=29%
GO_FATTY_ACID_DERIVATIVE_TRANSPORT	GO_FATTY_ACID_DERIVATIVE_TRANSPORT		38	0.438591	1.36925	0.0748175	0.35326	1	2338	tags=26%, list=11%, signal=30%
GO_BONE_CELL_DEVELOPMENT	GO_BONE_CELL_DEVELOPMENT		32	0.451434	1.36921	0.0809249	0.352287	1	1185	tags=19%, list=6%, signal=20%
GO_REGULATION_OF_SMOOTH_MUSCLE_CONTRACTION	GO_REGULATION_OF_SMOOTH_MUSCLE_CONTRACTION		55	0.401862	1.3691	0.0528302	0.351491	1	3548	tags=33%, list=17%, signal=39%
GO_TISSUE_REMODELING	GO_TISSUE_REMODELING		148	0.347396	1.36828	0.0127505	0.352429	1	3945	tags=28%, list=19%, signal=34%
GO_POSITIVE_REGULATION_OF_RELEASE_OF_CYTOCHROME_C_FROM_MITOCHONDRIA	GO_POSITIVE_REGULATION_OF_RELEASE_OF_CYTOCHROME_C_FROM_MITOCHONDRIA		27	0.470015	1.36666	0.0776515	0.355285	1	3263	tags=37%, list=15%, signal=44%
GO_POSITIVE_REGULATION_OF_REGULATED_SECRETORY_PATHWAY	GO_POSITIVE_REGULATION_OF_REGULATED_SECRETORY_PATHWAY		45	0.415984	1.36657	0.0657895	0.354404	1	3075	tags=36%, list=15%, signal=42%
GO_REGULATION_OF_NEUTROPHIL_MIGRATION	GO_REGULATION_OF_NEUTROPHIL_MIGRATION		30	0.448916	1.36623	0.0641509	0.354148	1	2499	tags=30%, list=12%, signal=34%
GO_POSITIVE_REGULATION_OF_TISSUE_REMODELING	GO_POSITIVE_REGULATION_OF_TISSUE_REMODELING		27	0.464336	1.36534	0.0849421	0.355157	1	3945	tags=37%, list=19%, signal=46%
GO_POSITIVE_REGULATION_OF_INTERLEUKIN_13_PRODUCTION	GO_POSITIVE_REGULATION_OF_INTERLEUKIN_13_PRODUCTION		15	0.547114	1.36518	0.116858	0.354476	1	1266	tags=33%, list=6%, signal=35%
GO_BONE_MINERALIZATION	GO_BONE_MINERALIZATION		102	0.35903	1.36505	0.0317757	0.353724	1	1590	tags=17%, list=8%, signal=18%
GO_POSITIVE_REGULATION_OF_NATURAL_KILLER_CELL_MEDIATED_IMMUNITY	GO_POSITIVE_REGULATION_OF_NATURAL_KILLER_CELL_MEDIATED_IMMUNITY		27	0.46628	1.36459	0.077634	0.35381	1	5556	tags=48%, list=26%, signal=65%
GO_POSITIVE_REGULATION_OF_RESPONSE_TO_BIOTIC_STIMULUS	GO_POSITIVE_REGULATION_OF_RESPONSE_TO_BIOTIC_STIMULUS		39	0.433995	1.36435	0.0776515	0.353396	1	5556	tags=51%, list=26%, signal=69%
GO_BRANCHING_INVOLVED_IN_BLOOD_VESSEL_MORPHOGENESIS	GO_BRANCHING_INVOLVED_IN_BLOOD_VESSEL_MORPHOGENESIS		27	0.463289	1.3642	0.0872865	0.352749	1	1200	tags=22%, list=6%, signal=24%
GO_POSITIVE_REGULATION_OF_PEPTIDE_SECRETION	GO_POSITIVE_REGULATION_OF_PEPTIDE_SECRETION		234	0.324482	1.36398	0.00515464	0.352191	1	3634	tags=26%, list=17%, signal=32%
GO_INTERLEUKIN_8_SECRETION	GO_INTERLEUKIN_8_SECRETION		24	0.482354	1.3638	0.105058	0.351582	1	2766	tags=38%, list=13%, signal=43%
GO_POSITIVE_REGULATION_OF_ALPHA_BETA_T_CELL_DIFFERENTIATION	GO_POSITIVE_REGULATION_OF_ALPHA_BETA_T_CELL_DIFFERENTIATION		41	0.420045	1.36356	0.0699433	0.35118	1	3036	tags=29%, list=14%, signal=34%
GO_GUANOSINE_CONTAINING_COMPOUND_METABOLIC_PROCESS	GO_GUANOSINE_CONTAINING_COMPOUND_METABOLIC_PROCESS		25	0.481495	1.36318	0.0863039	0.351089	1	1096	tags=20%, list=5%, signal=21%
GO_REGULATION_OF_ICOSANOID_SECRETION	GO_REGULATION_OF_ICOSANOID_SECRETION		15	0.525905	1.36312	0.0933852	0.350232	1	4605	tags=53%, list=22%, signal=68%
GO_REGULATION_OF_CAMP_MEDIATED_SIGNALING	GO_REGULATION_OF_CAMP_MEDIATED_SIGNALING		43	0.428299	1.36299	0.0738007	0.349514	1	4336	tags=35%, list=21%, signal=44%
GO_POSITIVE_REGULATION_OF_COLD_INDUCED_THERMOGENESIS	GO_POSITIVE_REGULATION_OF_COLD_INDUCED_THERMOGENESIS		88	0.368244	1.36256	0.0353982	0.349502	1	1351	tags=16%, list=6%, signal=17%
GO_BRANCHING_INVOLVED_IN_MAMMARY_GLAND_DUCT_MORPHOGENESIS	GO_BRANCHING_INVOLVED_IN_MAMMARY_GLAND_DUCT_MORPHOGENESIS		24	0.474044	1.36207	0.0903846	0.349614	1	2766	tags=38%, list=13%, signal=43%
GO_SINGLE_FERTILIZATION	GO_SINGLE_FERTILIZATION		107	0.350997	1.36065	0.043088	0.351748	1	3861	tags=32%, list=18%, signal=39%
GO_FATTY_ACID_CATABOLIC_PROCESS	GO_FATTY_ACID_CATABOLIC_PROCESS		99	0.360351	1.36002	0.032316	0.352265	1	4953	tags=40%, list=23%, signal=53%
GO_POSITIVE_REGULATION_OF_PEPTIDASE_ACTIVITY	GO_POSITIVE_REGULATION_OF_PEPTIDASE_ACTIVITY		169	0.337401	1.3596	0.012939	0.352257	1	3975	tags=31%, list=19%, signal=38%
GO_POSITIVE_REGULATION_OF_CYTOSOLIC_CALCIUM_ION_CONCENTRATION_INVOLVED_IN_PHOSPHOLIPASE_C_ACTIVATING_G_PROTEIN_COUPLED_SIGNALING_PATHWAY	GO_POSITIVE_REGULATION_OF_CYTOSOLIC_CALCIUM_ION_CONCENTRATION_INVOLVED_IN_PHOSPHOLIPASE_C_ACTIVATING_G_PROTEIN_COUPLED_SIGNALING_PATHWAY		28	0.46582	1.35847	0.0992366	0.353804	1	3429	tags=36%, list=16%, signal=43%
GO_KIDNEY_MESENCHYME_DEVELOPMENT	GO_KIDNEY_MESENCHYME_DEVELOPMENT		19	0.500979	1.35847	0.106542	0.352815	1	1808	tags=21%, list=9%, signal=23%
GO_REGULATION_OF_BONE_DEVELOPMENT	GO_REGULATION_OF_BONE_DEVELOPMENT		23	0.482586	1.35812	0.103578	0.352671	1	3754	tags=35%, list=18%, signal=42%
GO_REGULATION_OF_SYNCYTIUM_FORMATION_BY_PLASMA_MEMBRANE_FUSION	GO_REGULATION_OF_SYNCYTIUM_FORMATION_BY_PLASMA_MEMBRANE_FUSION		24	0.472363	1.35803	0.101145	0.351878	1	3105	tags=33%, list=15%, signal=39%
GO_REGULATION_OF_CELL_CELL_ADHESION_MEDIATED_BY_CADHERIN	GO_REGULATION_OF_CELL_CELL_ADHESION_MEDIATED_BY_CADHERIN		15	0.55201	1.35783	0.0998152	0.35138	1	4467	tags=53%, list=21%, signal=68%
GO_MAMMARY_GLAND_EPITHELIUM_DEVELOPMENT	GO_MAMMARY_GLAND_EPITHELIUM_DEVELOPMENT		70	0.38155	1.35782	0.0542056	0.350454	1	2914	tags=36%, list=14%, signal=41%
GO_NEGATIVE_REGULATION_OF_RESPONSE_TO_EXTERNAL_STIMULUS	GO_NEGATIVE_REGULATION_OF_RESPONSE_TO_EXTERNAL_STIMULUS		292	0.316301	1.35738	0	0.350485	1	3758	tags=26%, list=18%, signal=31%
GO_POSITIVE_REGULATION_OF_LEUKOCYTE_CHEMOTAXIS	GO_POSITIVE_REGULATION_OF_LEUKOCYTE_CHEMOTAXIS		74	0.377916	1.35709	0.0577617	0.350175	1	3019	tags=28%, list=14%, signal=33%
GO_T_CELL_CYTOKINE_PRODUCTION	GO_T_CELL_CYTOKINE_PRODUCTION		34	0.448199	1.3561	0.102041	0.35137	1	3338	tags=35%, list=16%, signal=42%
GO_AXON_EXTENSION	GO_AXON_EXTENSION		111	0.358269	1.35605	0.0340502	0.350529	1	3950	tags=34%, list=19%, signal=42%
GO_NEURON_PROJECTION_EXTENSION_INVOLVED_IN_NEURON_PROJECTION_GUIDANCE	GO_NEURON_PROJECTION_EXTENSION_INVOLVED_IN_NEURON_PROJECTION_GUIDANCE		35	0.437176	1.35587	0.0838207	0.349978	1	1820	tags=26%, list=9%, signal=28%
GO_POSITIVE_REGULATION_OF_CYTOKINE_BIOSYNTHETIC_PROCESS	GO_POSITIVE_REGULATION_OF_CYTOKINE_BIOSYNTHETIC_PROCESS		55	0.391868	1.35549	0.0640301	0.349833	1	3303	tags=27%, list=16%, signal=32%
GO_RESPONSE_TO_OXYGEN_LEVELS	GO_RESPONSE_TO_OXYGEN_LEVELS		355	0.308917	1.35506	0.00505902	0.349813	1	3459	tags=23%, list=16%, signal=27%
GO_BIOMINERAL_TISSUE_DEVELOPMENT	GO_BIOMINERAL_TISSUE_DEVELOPMENT		141	0.345721	1.35431	0.0326087	0.35054	1	2962	tags=20%, list=14%, signal=23%
GO_REGULATION_OF_VASCULAR_SMOOTH_MUSCLE_CELL_PROLIFERATION	GO_REGULATION_OF_VASCULAR_SMOOTH_MUSCLE_CELL_PROLIFERATION		50	0.39826	1.35421	0.0738739	0.349842	1	3079	tags=26%, list=15%, signal=30%
GO_POSITIVE_REGULATION_OF_UBIQUITIN_DEPENDENT_PROTEIN_CATABOLIC_PROCESS	GO_POSITIVE_REGULATION_OF_UBIQUITIN_DEPENDENT_PROTEIN_CATABOLIC_PROCESS		92	0.36459	1.35289	0.0352505	0.351963	1	4800	tags=37%, list=23%, signal=48%
GO_NEGATIVE_REGULATION_OF_CELL_MATRIX_ADHESION	GO_NEGATIVE_REGULATION_OF_CELL_MATRIX_ADHESION		36	0.431189	1.35258	0.0904159	0.35174	1	901	tags=17%, list=4%, signal=17%
GO_MACROPHAGE_DIFFERENTIATION	GO_MACROPHAGE_DIFFERENTIATION		37	0.429562	1.3523	0.0797872	0.351391	1	2744	tags=30%, list=13%, signal=34%
GO_RESPONSE_TO_INTERFERON_ALPHA	GO_RESPONSE_TO_INTERFERON_ALPHA		20	0.497243	1.35226	0.105973	0.350545	1	3141	tags=30%, list=15%, signal=35%
GO_ACTIVATION_OF_ADENYLATE_CYCLASE_ACTIVITY	GO_ACTIVATION_OF_ADENYLATE_CYCLASE_ACTIVITY		30	0.458508	1.35204	0.0740038	0.350115	1	2471	tags=20%, list=12%, signal=23%
GO_NEGATIVE_REGULATION_OF_PEPTIDE_SECRETION	GO_NEGATIVE_REGULATION_OF_PEPTIDE_SECRETION		114	0.352791	1.35091	0.0320856	0.35182	1	4094	tags=31%, list=19%, signal=38%
GO_ARACHIDONIC_ACID_METABOLIC_PROCESS	GO_ARACHIDONIC_ACID_METABOLIC_PROCESS		38	0.434154	1.34754	0.0705244	0.35873	1	3892	tags=32%, list=18%, signal=39%
GO_POSITIVE_REGULATION_OF_PROTEIN_TARGETING_TO_MITOCHONDRION	GO_POSITIVE_REGULATION_OF_PROTEIN_TARGETING_TO_MITOCHONDRION		31	0.437542	1.34732	0.094162	0.35828	1	3258	tags=29%, list=15%, signal=34%
GO_NEPHRON_EPITHELIUM_DEVELOPMENT	GO_NEPHRON_EPITHELIUM_DEVELOPMENT		103	0.356336	1.34707	0.0419048	0.357868	1	2435	tags=24%, list=12%, signal=27%
GO_NEGATIVE_REGULATION_OF_INTERLEUKIN_8_PRODUCTION	GO_NEGATIVE_REGULATION_OF_INTERLEUKIN_8_PRODUCTION		15	0.529827	1.34676	0.11501	0.35764	1	2822	tags=47%, list=13%, signal=54%
GO_LIPID_OXIDATION	GO_LIPID_OXIDATION		96	0.355165	1.34558	0.0361217	0.35949	1	4729	tags=40%, list=22%, signal=51%
GO_PROTEIN_HOMOTRIMERIZATION	GO_PROTEIN_HOMOTRIMERIZATION		29	0.446859	1.34498	0.0919765	0.359785	1	3125	tags=28%, list=15%, signal=32%
GO_T_CELL_ACTIVATION_INVOLVED_IN_IMMUNE_RESPONSE	GO_T_CELL_ACTIVATION_INVOLVED_IN_IMMUNE_RESPONSE		77	0.372346	1.34421	0.0404218	0.360468	1	3040	tags=25%, list=14%, signal=29%
GO_PURINE_CONTAINING_COMPOUND_SALVAGE	GO_PURINE_CONTAINING_COMPOUND_SALVAGE		15	0.519908	1.344	0.142857	0.360044	1	2522	tags=33%, list=12%, signal=38%
GO_ENDOMEMBRANE_SYSTEM_ORGANIZATION	GO_ENDOMEMBRANE_SYSTEM_ORGANIZATION		404	0.304094	1.34369	0.00355872	0.359777	1	5041	tags=33%, list=24%, signal=42%
GO_POSITIVE_REGULATION_OF_CYSTEINE_TYPE_ENDOPEPTIDASE_ACTIVITY	GO_POSITIVE_REGULATION_OF_CYSTEINE_TYPE_ENDOPEPTIDASE_ACTIVITY		131	0.341632	1.34106	0.0309278	0.364778	1	3975	tags=32%, list=19%, signal=39%
GO_NEGATIVE_REGULATION_OF_SMOOTH_MUSCLE_CELL_MIGRATION	GO_NEGATIVE_REGULATION_OF_SMOOTH_MUSCLE_CELL_MIGRATION		22	0.469398	1.34022	0.0972477	0.365944	1	2458	tags=32%, list=12%, signal=36%
GO_REGULATION_OF_LONG_TERM_NEURONAL_SYNAPTIC_PLASTICITY	GO_REGULATION_OF_LONG_TERM_NEURONAL_SYNAPTIC_PLASTICITY		26	0.452233	1.34016	0.0861423	0.365135	1	4400	tags=38%, list=21%, signal=49%
GO_BRANCHING_MORPHOGENESIS_OF_AN_EPITHELIAL_TUBE	GO_BRANCHING_MORPHOGENESIS_OF_AN_EPITHELIAL_TUBE		144	0.341222	1.34001	0.026643	0.364546	1	2147	tags=21%, list=10%, signal=23%
GO_NEGATIVE_REGULATION_OF_LOCOMOTION	GO_NEGATIVE_REGULATION_OF_LOCOMOTION		293	0.311357	1.34	0.00355872	0.363621	1	3517	tags=27%, list=17%, signal=32%
GO_POSITIVE_REGULATION_OF_PROTEOLYSIS	GO_POSITIVE_REGULATION_OF_PROTEOLYSIS		323	0.310793	1.33991	0.00813008	0.362929	1	4243	tags=30%, list=20%, signal=37%
GO_REGULATION_OF_SYSTEMIC_ARTERIAL_BLOOD_PRESSURE	GO_REGULATION_OF_SYSTEMIC_ARTERIAL_BLOOD_PRESSURE		76	0.371544	1.33985	0.036036	0.362121	1	2857	tags=25%, list=14%, signal=29%
GO_GRANULOCYTE_MIGRATION	GO_GRANULOCYTE_MIGRATION		102	0.350138	1.33708	0.0543689	0.367678	1	2116	tags=21%, list=10%, signal=23%
GO_REGULATION_OF_IMMUNE_EFFECTOR_PROCESS	GO_REGULATION_OF_IMMUNE_EFFECTOR_PROCESS		342	0.305757	1.33706	0.00488599	0.366802	1	3745	tags=27%, list=18%, signal=33%
GO_REGULATION_OF_BODY_FLUID_LEVELS	GO_REGULATION_OF_BODY_FLUID_LEVELS		438	0.299073	1.33614	0.00163666	0.368053	1	3249	tags=24%, list=15%, signal=28%
GO_MESENCHYME_DEVELOPMENT	GO_MESENCHYME_DEVELOPMENT		248	0.315305	1.33608	0.00907441	0.36728	1	2210	tags=20%, list=10%, signal=22%
GO_INTERLEUKIN_1_PRODUCTION	GO_INTERLEUKIN_1_PRODUCTION		79	0.372222	1.3352	0.0588235	0.368366	1	2766	tags=25%, list=13%, signal=29%
GO_TOLL_LIKE_RECEPTOR_3_SIGNALING_PATHWAY	GO_TOLL_LIKE_RECEPTOR_3_SIGNALING_PATHWAY		19	0.493092	1.33462	0.1139	0.36892	1	3854	tags=53%, list=18%, signal=64%
GO_RESPIRATORY_GASEOUS_EXCHANGE	GO_RESPIRATORY_GASEOUS_EXCHANGE		57	0.386435	1.33455	0.0775047	0.368177	1	1565	tags=18%, list=7%, signal=19%
GO_MYOBLAST_FUSION	GO_MYOBLAST_FUSION		28	0.45385	1.33392	0.100372	0.368728	1	3105	tags=36%, list=15%, signal=42%
GO_LYMPH_NODE_DEVELOPMENT	GO_LYMPH_NODE_DEVELOPMENT		15	0.524119	1.33347	0.136452	0.368836	1	1529	tags=27%, list=7%, signal=29%
GO_ANTIBIOTIC_METABOLIC_PROCESS	GO_ANTIBIOTIC_METABOLIC_PROCESS		78	0.368146	1.33332	0.0520231	0.368285	1	4312	tags=32%, list=20%, signal=40%
GO_NEGATIVE_REGULATION_OF_CHEMOTAXIS	GO_NEGATIVE_REGULATION_OF_CHEMOTAXIS		55	0.395473	1.33328	0.0678899	0.367465	1	4548	tags=36%, list=22%, signal=46%
GO_CRANIAL_NERVE_MORPHOGENESIS	GO_CRANIAL_NERVE_MORPHOGENESIS		24	0.4674	1.33298	0.106464	0.367246	1	2768	tags=29%, list=13%, signal=34%
GO_LYSOSOME_LOCALIZATION	GO_LYSOSOME_LOCALIZATION		59	0.386294	1.33281	0.0625	0.366672	1	3234	tags=29%, list=15%, signal=34%
GO_NUCLEOSIDE_CATABOLIC_PROCESS	GO_NUCLEOSIDE_CATABOLIC_PROCESS		31	0.442686	1.33258	0.0907473	0.366303	1	1783	tags=23%, list=8%, signal=25%
GO_CELL_ADHESION_MEDIATED_BY_INTEGRIN	GO_CELL_ADHESION_MEDIATED_BY_INTEGRIN		64	0.379768	1.33216	0.073724	0.36634	1	1911	tags=22%, list=9%, signal=24%
GO_MATERNAL_PROCESS_INVOLVED_IN_FEMALE_PREGNANCY	GO_MATERNAL_PROCESS_INVOLVED_IN_FEMALE_PREGNANCY		57	0.389986	1.33159	0.0576208	0.366686	1	3443	tags=30%, list=16%, signal=36%
GO_TYPE_2_IMMUNE_RESPONSE	GO_TYPE_2_IMMUNE_RESPONSE		33	0.424384	1.33112	0.0909091	0.366936	1	3338	tags=39%, list=16%, signal=47%
GO_TRABECULA_FORMATION	GO_TRABECULA_FORMATION		24	0.472375	1.32982	0.121377	0.369122	1	1915	tags=25%, list=9%, signal=27%
GO_IRON_ION_HOMEOSTASIS	GO_IRON_ION_HOMEOSTASIS		78	0.359247	1.32953	0.0463822	0.368855	1	4868	tags=37%, list=23%, signal=48%
[truncated: 3,431 more rows]

## Sheet: Figure 2C,Suppl. Figure 1A-3
Comparison	Collection
[truncated: 52 more rows]

[truncated: 5 more sheets: Figure 2D-3, Suppl. Figure1A-3, Figure 2C, Suppl. Figure 1A-4, Figure 2D-4, Suppl. Figure 1A-4]
