# Supplementary material for: Targeting SOX10-deficient cells to reduce the dormant-invasive phenotype state in melanoma
Source: Nat Commun. 2022 Mar 16;13:1381. doi: 10.1038/s41467-022-28801-y (PMC8927161; doi:10.1038/s41467-022-28801-y)
Supplement: Supplementary file 4 — Source data [file 41467_2022_28801_MOESM4_ESM.zip › Source Data/MeWo-MCE-AntiCancer-DataSummary.xlsx]

## Sheet: PlateInfoExtraction
			Cell Line	Concentration
WI_MC.AC.06_0.1 mM_MeWo	A03	24.9939	MeWo	0.1 mM
WI_MC.AC.06_0.1 mM_MeWo	B03	10.9102	MeWo	0.1 mM
WI_MC.AC.06_0.1 mM_MeWo	C03	10.3147	MeWo	0.1 mM
WI_MC.AC.06_0.1 mM_MeWo	D03	17.1835	MeWo	0.1 mM
WI_MC.AC.06_0.1 mM_MeWo	E03	-4.41993	MeWo	0.1 mM
WI_MC.AC.06_0.1 mM_MeWo	F03	2.19958	MeWo	0.1 mM
WI_MC.AC.06_0.1 mM_MeWo	G03	7.43425	MeWo	0.1 mM
WI_MC.AC.06_0.1 mM_MeWo	H03	8.77754	MeWo	0.1 mM
WI_MC.AC.06_0.1 mM_MeWo	I03	12.2396	MeWo	0.1 mM
WI_MC.AC.06_0.1 mM_MeWo	J03	17.1419	MeWo	0.1 mM
WI_MC.AC.06_0.1 mM_MeWo	K03	25.7418	MeWo	0.1 mM
WI_MC.AC.06_0.1 mM_MeWo	L03	24.3985	MeWo	0.1 mM
WI_MC.AC.06_0.1 mM_MeWo	M03	15.2863	MeWo	0.1 mM
WI_MC.AC.06_0.1 mM_MeWo	N03	10.3147	MeWo	0.1 mM
WI_MC.AC.06_0.1 mM_MeWo	O03	8.72214	MeWo	0.1 mM
WI_MC.AC.06_0.1 mM_MeWo	P03	21.1303	MeWo	0.1 mM
WI_MC.AC.06_0.1 mM_MeWo	A04	8.86063	MeWo	0.1 mM
WI_MC.AC.06_0.1 mM_MeWo	B04	-16.8973	MeWo	0.1 mM
WI_MC.AC.06_0.1 mM_MeWo	C04	-9.61305	MeWo	0.1 mM
WI_MC.AC.06_0.1 mM_MeWo	D04	1.05017	MeWo	0.1 mM
WI_MC.AC.06_0.1 mM_MeWo	E04	39.0915	MeWo	0.1 mM
WI_MC.AC.06_0.1 mM_MeWo	F04	35.2002	MeWo	0.1 mM
WI_MC.AC.06_0.1 mM_MeWo	G04	-6.7326	MeWo	0.1 mM
WI_MC.AC.06_0.1 mM_MeWo	H04	-11.2056	MeWo	0.1 mM
WI_MC.AC.06_0.1 mM_MeWo	I04	-9.03142	MeWo	0.1 mM
WI_MC.AC.06_0.1 mM_MeWo	J04	-11.3441	MeWo	0.1 mM
WI_MC.AC.06_0.1 mM_MeWo	K04	-9.46072	MeWo	0.1 mM
WI_MC.AC.06_0.1 mM_MeWo	L04	-3.4367	MeWo	0.1 mM
WI_MC.AC.06_0.1 mM_MeWo	M04	-24.2507	MeWo	0.1 mM
WI_MC.AC.06_0.1 mM_MeWo	N04	-17.5897	MeWo	0.1 mM
WI_MC.AC.06_0.1 mM_MeWo	O04	-19.5977	MeWo	0.1 mM
WI_MC.AC.06_0.1 mM_MeWo	P04	1.79798	MeWo	0.1 mM
WI_MC.AC.06_0.1 mM_MeWo	A05	0.856289	MeWo	0.1 mM
WI_MC.AC.06_0.1 mM_MeWo	B05	-4.94616	MeWo	0.1 mM
WI_MC.AC.06_0.1 mM_MeWo	C05	47.1236	MeWo	0.1 mM
WI_MC.AC.06_0.1 mM_MeWo	D05	32.6244	MeWo	0.1 mM
WI_MC.AC.06_0.1 mM_MeWo	E05	12.8766	MeWo	0.1 mM
WI_MC.AC.06_0.1 mM_MeWo	F05	-2.88276	MeWo	0.1 mM
WI_MC.AC.06_0.1 mM_MeWo	G05	25.631	MeWo	0.1 mM
WI_MC.AC.06_0.1 mM_MeWo	H05	-4.2122	MeWo	0.1 mM
WI_MC.AC.06_0.1 mM_MeWo	I05	-9.83463	MeWo	0.1 mM
WI_MC.AC.06_0.1 mM_MeWo	J05	-18.836	MeWo	0.1 mM
WI_MC.AC.06_0.1 mM_MeWo	K05	-14.0999	MeWo	0.1 mM
WI_MC.AC.06_0.1 mM_MeWo	L05	-11.9534	MeWo	0.1 mM
WI_MC.AC.06_0.1 mM_MeWo	M05	-13.4629	MeWo	0.1 mM
WI_MC.AC.06_0.1 mM_MeWo	N05	-9.75154	MeWo	0.1 mM
WI_MC.AC.06_0.1 mM_MeWo	O05	-11.1779	MeWo	0.1 mM
WI_MC.AC.06_0.1 mM_MeWo	P05	-1.56717	MeWo	0.1 mM
WI_MC.AC.06_0.1 mM_MeWo	A06	1.78413	MeWo	0.1 mM
WI_MC.AC.06_0.1 mM_MeWo	B06	0.59317	MeWo	0.1 mM
WI_MC.AC.06_0.1 mM_MeWo	C06	15.0785	MeWo	0.1 mM
WI_MC.AC.06_0.1 mM_MeWo	D06	45.5172	MeWo	0.1 mM
WI_MC.AC.06_0.1 mM_MeWo	E06	-0.625483	MeWo	0.1 mM
WI_MC.AC.06_0.1 mM_MeWo	F06	5.89708	MeWo	0.1 mM
WI_MC.AC.06_0.1 mM_MeWo	G06	-0.223881	MeWo	0.1 mM
WI_MC.AC.06_0.1 mM_MeWo	H06	-2.1765	MeWo	0.1 mM
WI_MC.AC.06_0.1 mM_MeWo	I06	-8.62982	MeWo	0.1 mM
WI_MC.AC.06_0.1 mM_MeWo	J06	-7.32808	MeWo	0.1 mM
WI_MC.AC.06_0.1 mM_MeWo	K06	-13.9614	MeWo	0.1 mM
WI_MC.AC.06_0.1 mM_MeWo	L06	-7.31423	MeWo	0.1 mM
WI_MC.AC.06_0.1 mM_MeWo	M06	1.38253	MeWo	0.1 mM
WI_MC.AC.06_0.1 mM_MeWo	N06	2.72581	MeWo	0.1 mM
WI_MC.AC.06_0.1 mM_MeWo	O06	2.94739	MeWo	0.1 mM
WI_MC.AC.06_0.1 mM_MeWo	P06	-7.52196	MeWo	0.1 mM
WI_MC.AC.06_0.1 mM_MeWo	A07	4.27683	MeWo	0.1 mM
WI_MC.AC.06_0.1 mM_MeWo	B07	-4.14296	MeWo	0.1 mM
WI_MC.AC.06_0.1 mM_MeWo	C07	9.04066	MeWo	0.1 mM
WI_MC.AC.06_0.1 mM_MeWo	D07	68.2008	MeWo	0.1 mM
WI_MC.AC.06_0.1 mM_MeWo	E07	49.0485	MeWo	0.1 mM
WI_MC.AC.06_0.1 mM_MeWo	F07	-1.2902	MeWo	0.1 mM
WI_MC.AC.06_0.1 mM_MeWo	G07	-6.09558	MeWo	0.1 mM
WI_MC.AC.06_0.1 mM_MeWo	H07	1.13326	MeWo	0.1 mM
WI_MC.AC.06_0.1 mM_MeWo	I07	-3.25667	MeWo	0.1 mM
WI_MC.AC.06_0.1 mM_MeWo	J07	-7.95125	MeWo	0.1 mM
WI_MC.AC.06_0.1 mM_MeWo	K07	-6.04018	MeWo	0.1 mM
WI_MC.AC.06_0.1 mM_MeWo	L07	6.89416	MeWo	0.1 mM
WI_MC.AC.06_0.1 mM_MeWo	M07	-8.62982	MeWo	0.1 mM
WI_MC.AC.06_0.1 mM_MeWo	N07	-15.2909	MeWo	0.1 mM
WI_MC.AC.06_0.1 mM_MeWo	O07	-7.41117	MeWo	0.1 mM
WI_MC.AC.06_0.1 mM_MeWo	P07	0.17772	MeWo	0.1 mM
WI_MC.AC.06_0.1 mM_MeWo	A08	7.58658	MeWo	0.1 mM
WI_MC.AC.06_0.1 mM_MeWo	B08	-13.1582	MeWo	0.1 mM
WI_MC.AC.06_0.1 mM_MeWo	C08	-7.68814	MeWo	0.1 mM
WI_MC.AC.06_0.1 mM_MeWo	D08	-10.2085	MeWo	0.1 mM
WI_MC.AC.06_0.1 mM_MeWo	E08	-4.14296	MeWo	0.1 mM
WI_MC.AC.06_0.1 mM_MeWo	F08	-7.95125	MeWo	0.1 mM
WI_MC.AC.06_0.1 mM_MeWo	G08	-6.63566	MeWo	0.1 mM
WI_MC.AC.06_0.1 mM_MeWo	H08	-6.331	MeWo	0.1 mM
WI_MC.AC.06_0.1 mM_MeWo	I08	2.21343	MeWo	0.1 mM
WI_MC.AC.06_0.1 mM_MeWo	J08	-6.42794	MeWo	0.1 mM
WI_MC.AC.06_0.1 mM_MeWo	K08	12.5304	MeWo	0.1 mM
WI_MC.AC.06_0.1 mM_MeWo	L08	0.565474	MeWo	0.1 mM
WI_MC.AC.06_0.1 mM_MeWo	M08	2.64272	MeWo	0.1 mM
WI_MC.AC.06_0.1 mM_MeWo	N08	-12.6458	MeWo	0.1 mM
WI_MC.AC.06_0.1 mM_MeWo	O08	-14.5154	MeWo	0.1 mM
WI_MC.AC.06_0.1 mM_MeWo	P08	11.6718	MeWo	0.1 mM
WI_MC.AC.06_0.1 mM_MeWo	A09	4.24913	MeWo	0.1 mM
WI_MC.AC.06_0.1 mM_MeWo	B09	-7.45271	MeWo	0.1 mM
WI_MC.AC.06_0.1 mM_MeWo	C09	23.9138	MeWo	0.1 mM
WI_MC.AC.06_0.1 mM_MeWo	D09	27.6113	MeWo	0.1 mM
WI_MC.AC.06_0.1 mM_MeWo	E09	-3.28436	MeWo	0.1 mM
WI_MC.AC.06_0.1 mM_MeWo	F09	-12.2442	MeWo	0.1 mM
WI_MC.AC.06_0.1 mM_MeWo	G09	-7.63274	MeWo	0.1 mM
WI_MC.AC.06_0.1 mM_MeWo	H09	3.51517	MeWo	0.1 mM
WI_MC.AC.06_0.1 mM_MeWo	I09	-2.23189	MeWo	0.1 mM
WI_MC.AC.06_0.1 mM_MeWo	J09	-16.9388	MeWo	0.1 mM
WI_MC.AC.06_0.1 mM_MeWo	K09	-14.1415	MeWo	0.1 mM
WI_MC.AC.06_0.1 mM_MeWo	L09	-5.86015	MeWo	0.1 mM
WI_MC.AC.06_0.1 mM_MeWo	M09	-7.92356	MeWo	0.1 mM
WI_MC.AC.06_0.1 mM_MeWo	N09	-9.83463	MeWo	0.1 mM
WI_MC.AC.06_0.1 mM_MeWo	O09	-3.7829	MeWo	0.1 mM
WI_MC.AC.06_0.1 mM_MeWo	P09	8.59751	MeWo	0.1 mM
WI_MC.AC.06_0.1 mM_MeWo	A10	7.91894	MeWo	0.1 mM
WI_MC.AC.06_0.1 mM_MeWo	B10	0.745502	MeWo	0.1 mM
WI_MC.AC.06_0.1 mM_MeWo	C10	-3.92139	MeWo	0.1 mM
WI_MC.AC.06_0.1 mM_MeWo	D10	-6.04018	MeWo	0.1 mM
WI_MC.AC.06_0.1 mM_MeWo	E10	6.75568	MeWo	0.1 mM
WI_MC.AC.06_0.1 mM_MeWo	F10	-11.8011	MeWo	0.1 mM
WI_MC.AC.06_0.1 mM_MeWo	G10	25.4371	MeWo	0.1 mM
WI_MC.AC.06_0.1 mM_MeWo	H10	5.26006	MeWo	0.1 mM
WI_MC.AC.06_0.1 mM_MeWo	I10	-9.08682	MeWo	0.1 mM
WI_MC.AC.06_0.1 mM_MeWo	J10	0.537777	MeWo	0.1 mM
WI_MC.AC.06_0.1 mM_MeWo	K10	-4.44762	MeWo	0.1 mM
WI_MC.AC.06_0.1 mM_MeWo	L10	-10.3055	MeWo	0.1 mM
WI_MC.AC.06_0.1 mM_MeWo	M10	-7.77123	MeWo	0.1 mM
WI_MC.AC.06_0.1 mM_MeWo	N10	0.994772	MeWo	0.1 mM
WI_MC.AC.06_0.1 mM_MeWo	O10	1.64564	MeWo	0.1 mM
WI_MC.AC.06_0.1 mM_MeWo	P10	14.4	MeWo	0.1 mM
WI_MC.AC.06_0.1 mM_MeWo	A11	0.191569	MeWo	0.1 mM
WI_MC.AC.06_0.1 mM_MeWo	B11	-5.61088	MeWo	0.1 mM
WI_MC.AC.06_0.1 mM_MeWo	C11	34.9232	MeWo	0.1 mM
WI_MC.AC.06_0.1 mM_MeWo	D11	-10.9563	MeWo	0.1 mM
WI_MC.AC.06_0.1 mM_MeWo	E11	-10.2778	MeWo	0.1 mM
WI_MC.AC.06_0.1 mM_MeWo	F11	3.19666	MeWo	0.1 mM
WI_MC.AC.06_0.1 mM_MeWo	G11	-1.24866	MeWo	0.1 mM
WI_MC.AC.06_0.1 mM_MeWo	H11	-4.19835	MeWo	0.1 mM
WI_MC.AC.06_0.1 mM_MeWo	I11	-10.444	MeWo	0.1 mM
WI_MC.AC.06_0.1 mM_MeWo	J11	-10.9286	MeWo	0.1 mM
WI_MC.AC.06_0.1 mM_MeWo	K11	0.870137	MeWo	0.1 mM
WI_MC.AC.06_0.1 mM_MeWo	L11	-11.8011	MeWo	0.1 mM
WI_MC.AC.06_0.1 mM_MeWo	M11	-4.79383	MeWo	0.1 mM
WI_MC.AC.06_0.1 mM_MeWo	N11	5.24621	MeWo	0.1 mM
WI_MC.AC.06_0.1 mM_MeWo	O11	-14.5154	MeWo	0.1 mM
WI_MC.AC.06_0.1 mM_MeWo	P11	10.7163	MeWo	0.1 mM
WI_MC.AC.06_0.1 mM_MeWo	A12	14.0538	MeWo	0.1 mM
WI_MC.AC.06_0.1 mM_MeWo	B12	-17.9775	MeWo	0.1 mM
WI_MC.AC.06_0.1 mM_MeWo	C12	-14.7785	MeWo	0.1 mM
WI_MC.AC.06_0.1 mM_MeWo	D12	-13.3244	MeWo	0.1 mM
WI_MC.AC.06_0.1 mM_MeWo	E12	-6.41409	MeWo	0.1 mM
WI_MC.AC.06_0.1 mM_MeWo	F12	-12.3135	MeWo	0.1 mM
WI_MC.AC.06_0.1 mM_MeWo	G12	9.33147	MeWo	0.1 mM
WI_MC.AC.06_0.1 mM_MeWo	H12	-11.718	MeWo	0.1 mM
WI_MC.AC.06_0.1 mM_MeWo	I12	-7.39732	MeWo	0.1 mM
WI_MC.AC.06_0.1 mM_MeWo	J12	-9.03142	MeWo	0.1 mM
WI_MC.AC.06_0.1 mM_MeWo	K12	-4.32299	MeWo	0.1 mM
WI_MC.AC.06_0.1 mM_MeWo	L12	7.21268	MeWo	0.1 mM
WI_MC.AC.06_0.1 mM_MeWo	M12	1.52101	MeWo	0.1 mM
WI_MC.AC.06_0.1 mM_MeWo	N12	-3.67212	MeWo	0.1 mM
WI_MC.AC.06_0.1 mM_MeWo	O12	-18.7391	MeWo	0.1 mM
WI_MC.AC.06_0.1 mM_MeWo	P12	-0.334668	MeWo	0.1 mM
WI_MC.AC.06_0.1 mM_MeWo	A13	26.9881	MeWo	0.1 mM
WI_MC.AC.06_0.1 mM_MeWo	B13	-4.93232	MeWo	0.1 mM
WI_MC.AC.06_0.1 mM_MeWo	C13	0.925531	MeWo	0.1 mM
WI_MC.AC.06_0.1 mM_MeWo	D13	-4.6415	MeWo	0.1 mM
WI_MC.AC.06_0.1 mM_MeWo	E13	-3.04894	MeWo	0.1 mM
WI_MC.AC.06_0.1 mM_MeWo	F13	-5.22313	MeWo	0.1 mM
WI_MC.AC.06_0.1 mM_MeWo	G13	99.6226	MeWo	0.1 mM
WI_MC.AC.06_0.1 mM_MeWo	H13	-9.97311	MeWo	0.1 mM
WI_MC.AC.06_0.1 mM_MeWo	I13	-15.5817	MeWo	0.1 mM
WI_MC.AC.06_0.1 mM_MeWo	J13	-15.4294	MeWo	0.1 mM
WI_MC.AC.06_0.1 mM_MeWo	K13	-13.8783	MeWo	0.1 mM
WI_MC.AC.06_0.1 mM_MeWo	L13	-8.76831	MeWo	0.1 mM
WI_MC.AC.06_0.1 mM_MeWo	M13	-7.09266	MeWo	0.1 mM
WI_MC.AC.06_0.1 mM_MeWo	N13	0.468535	MeWo	0.1 mM
WI_MC.AC.06_0.1 mM_MeWo	O13	-3.10434	MeWo	0.1 mM
WI_MC.AC.06_0.1 mM_MeWo	P13	2.73966	MeWo	0.1 mM
WI_MC.AC.06_0.1 mM_MeWo	A14	44.2293	MeWo	0.1 mM
WI_MC.AC.06_0.1 mM_MeWo	B14	-2.93816	MeWo	0.1 mM
WI_MC.AC.06_0.1 mM_MeWo	C14	34.12	MeWo	0.1 mM
WI_MC.AC.06_0.1 mM_MeWo	D14	2.54579	MeWo	0.1 mM
WI_MC.AC.06_0.1 mM_MeWo	E14	-0.0438531	MeWo	0.1 mM
WI_MC.AC.06_0.1 mM_MeWo	F14	-14.3353	MeWo	0.1 mM
WI_MC.AC.06_0.1 mM_MeWo	G14	-10.8871	MeWo	0.1 mM
WI_MC.AC.06_0.1 mM_MeWo	H14	1.96416	MeWo	0.1 mM
WI_MC.AC.06_0.1 mM_MeWo	I14	-7.1619	MeWo	0.1 mM
WI_MC.AC.06_0.1 mM_MeWo	J14	0.856289	MeWo	0.1 mM
WI_MC.AC.06_0.1 mM_MeWo	K14	11.9073	MeWo	0.1 mM
WI_MC.AC.06_0.1 mM_MeWo	L14	-5.0708	MeWo	0.1 mM
WI_MC.AC.06_0.1 mM_MeWo	M14	-8.40825	MeWo	0.1 mM
WI_MC.AC.06_0.1 mM_MeWo	N14	-2.39807	MeWo	0.1 mM
WI_MC.AC.06_0.1 mM_MeWo	O14	-7.49426	MeWo	0.1 mM
WI_MC.AC.06_0.1 mM_MeWo	P14	0.883986	MeWo	0.1 mM
WI_MC.AC.06_0.1 mM_MeWo	A15	91.6875	MeWo	0.1 mM
WI_MC.AC.06_0.1 mM_MeWo	B15	-16.3018	MeWo	0.1 mM
WI_MC.AC.06_0.1 mM_MeWo	C15	-5.63858	MeWo	0.1 mM
WI_MC.AC.06_0.1 mM_MeWo	D15	-11.1641	MeWo	0.1 mM
WI_MC.AC.06_0.1 mM_MeWo	E15	-3.8383	MeWo	0.1 mM
WI_MC.AC.06_0.1 mM_MeWo	F15	-0.888602	MeWo	0.1 mM
WI_MC.AC.06_0.1 mM_MeWo	G15	15.1755	MeWo	0.1 mM
WI_MC.AC.06_0.1 mM_MeWo	H15	-15.0555	MeWo	0.1 mM
WI_MC.AC.06_0.1 mM_MeWo	I15	-6.91263	MeWo	0.1 mM
WI_MC.AC.06_0.1 mM_MeWo	J15	-13.6706	MeWo	0.1 mM
WI_MC.AC.06_0.1 mM_MeWo	K15	-4.83538	MeWo	0.1 mM
WI_MC.AC.06_0.1 mM_MeWo	L15	-14.1692	MeWo	0.1 mM
WI_MC.AC.06_0.1 mM_MeWo	M15	-9.79308	MeWo	0.1 mM
WI_MC.AC.06_0.1 mM_MeWo	N15	-21.5226	MeWo	0.1 mM
WI_MC.AC.06_0.1 mM_MeWo	O15	-6.89878	MeWo	0.1 mM
WI_MC.AC.06_0.1 mM_MeWo	P15	3.87523	MeWo	0.1 mM
WI_MC.AC.06_0.1 mM_MeWo	A16	7.75276	MeWo	0.1 mM
WI_MC.AC.06_0.1 mM_MeWo	B16	-6.89878	MeWo	0.1 mM
WI_MC.AC.06_0.1 mM_MeWo	C16	-8.3944	MeWo	0.1 mM
WI_MC.AC.06_0.1 mM_MeWo	D16	8.86063	MeWo	0.1 mM
WI_MC.AC.06_0.1 mM_MeWo	E16	-5.23698	MeWo	0.1 mM
WI_MC.AC.06_0.1 mM_MeWo	F16	-8.97603	MeWo	0.1 mM
WI_MC.AC.06_0.1 mM_MeWo	G16	-11.2195	MeWo	0.1 mM
WI_MC.AC.06_0.1 mM_MeWo	H16	8.66675	MeWo	0.1 mM
WI_MC.AC.06_0.1 mM_MeWo	I16	-8.72676	MeWo	0.1 mM
WI_MC.AC.06_0.1 mM_MeWo	J16	-24.2092	MeWo	0.1 mM
WI_MC.AC.06_0.1 mM_MeWo	K16	-5.97094	MeWo	0.1 mM
WI_MC.AC.06_0.1 mM_MeWo	L16	-12.9367	MeWo	0.1 mM
WI_MC.AC.06_0.1 mM_MeWo	M16	-15.8587	MeWo	0.1 mM
WI_MC.AC.06_0.1 mM_MeWo	N16	-4.46147	MeWo	0.1 mM
WI_MC.AC.06_0.1 mM_MeWo	O16	-8.50519	MeWo	0.1 mM
WI_MC.AC.06_0.1 mM_MeWo	P16	3.68135	MeWo	0.1 mM
WI_MC.AC.06_0.1 mM_MeWo	A17	12.115	MeWo	0.1 mM
WI_MC.AC.06_0.1 mM_MeWo	B17	-9.14221	MeWo	0.1 mM
WI_MC.AC.06_0.1 mM_MeWo	C17	-10.3193	MeWo	0.1 mM
WI_MC.AC.06_0.1 mM_MeWo	D17	-0.0715497	MeWo	0.1 mM
WI_MC.AC.06_0.1 mM_MeWo	E17	10.1901	MeWo	0.1 mM
WI_MC.AC.06_0.1 mM_MeWo	F17	-7.05111	MeWo	0.1 mM
WI_MC.AC.06_0.1 mM_MeWo	G17	23.6783	MeWo	0.1 mM
WI_MC.AC.06_0.1 mM_MeWo	H17	65.9435	MeWo	0.1 mM
WI_MC.AC.06_0.1 mM_MeWo	I17	-18.8637	MeWo	0.1 mM
WI_MC.AC.06_0.1 mM_MeWo	J17	-16.2464	MeWo	0.1 mM
WI_MC.AC.06_0.1 mM_MeWo	K17	-5.59704	MeWo	0.1 mM
WI_MC.AC.06_0.1 mM_MeWo	L17	2.0334	MeWo	0.1 mM
WI_MC.AC.06_0.1 mM_MeWo	M17	-7.02342	MeWo	0.1 mM
WI_MC.AC.06_0.1 mM_MeWo	N17	-10.2778	MeWo	0.1 mM
WI_MC.AC.06_0.1 mM_MeWo	O17	-5.61088	MeWo	0.1 mM
WI_MC.AC.06_0.1 mM_MeWo	P17	4.69228	MeWo	0.1 mM
WI_MC.AC.06_0.1 mM_MeWo	A18	5.02464	MeWo	0.1 mM
WI_MC.AC.06_0.1 mM_MeWo	B18	-13.4213	MeWo	0.1 mM
WI_MC.AC.06_0.1 mM_MeWo	C18	-7.93741	MeWo	0.1 mM
WI_MC.AC.06_0.1 mM_MeWo	D18	-11.6765	MeWo	0.1 mM
WI_MC.AC.06_0.1 mM_MeWo	E18	0.773199	MeWo	0.1 mM
WI_MC.AC.06_0.1 mM_MeWo	F18	-1.2902	MeWo	0.1 mM
WI_MC.AC.06_0.1 mM_MeWo	G18	-9.76539	MeWo	0.1 mM
WI_MC.AC.06_0.1 mM_MeWo	H18	-8.94833	MeWo	0.1 mM
WI_MC.AC.06_0.1 mM_MeWo	I18	-7.78507	MeWo	0.1 mM
WI_MC.AC.06_0.1 mM_MeWo	J18	-1.3179	MeWo	0.1 mM
WI_MC.AC.06_0.1 mM_MeWo	K18	12.6274	MeWo	0.1 mM
WI_MC.AC.06_0.1 mM_MeWo	L18	-7.09266	MeWo	0.1 mM
WI_MC.AC.06_0.1 mM_MeWo	M18	-1.60872	MeWo	0.1 mM
WI_MC.AC.06_0.1 mM_MeWo	N18	-4.68305	MeWo	0.1 mM
WI_MC.AC.06_0.1 mM_MeWo	O18	-5.45855	MeWo	0.1 mM
WI_MC.AC.06_0.1 mM_MeWo	P18	0.565474	MeWo	0.1 mM
WI_MC.AC.06_0.1 mM_MeWo	A19	45.9603	MeWo	0.1 mM
WI_MC.AC.06_0.1 mM_MeWo	B19	3.19666	MeWo	0.1 mM
WI_MC.AC.06_0.1 mM_MeWo	C19	-10.4163	MeWo	0.1 mM
WI_MC.AC.06_0.1 mM_MeWo	D19	-0.0300047	MeWo	0.1 mM
WI_MC.AC.06_0.1 mM_MeWo	E19	-12.3827	MeWo	0.1 mM
WI_MC.AC.06_0.1 mM_MeWo	F19	-10.2916	MeWo	0.1 mM
WI_MC.AC.06_0.1 mM_MeWo	G19	6.40947	MeWo	0.1 mM
WI_MC.AC.06_0.1 mM_MeWo	H19	-3.79675	MeWo	0.1 mM
WI_MC.AC.06_0.1 mM_MeWo	I19	-10.6794	MeWo	0.1 mM
WI_MC.AC.06_0.1 mM_MeWo	J19	-5.0985	MeWo	0.1 mM
WI_MC.AC.06_0.1 mM_MeWo	K19	-15.0555	MeWo	0.1 mM
WI_MC.AC.06_0.1 mM_MeWo	L19	-5.54164	MeWo	0.1 mM
WI_MC.AC.06_0.1 mM_MeWo	M19	-11.3995	MeWo	0.1 mM
WI_MC.AC.06_0.1 mM_MeWo	N19	-7.21729	MeWo	0.1 mM
WI_MC.AC.06_0.1 mM_MeWo	O19	-9.36378	MeWo	0.1 mM
WI_MC.AC.06_0.1 mM_MeWo	P19	38.9669	MeWo	0.1 mM
WI_MC.AC.06_0.1 mM_MeWo	A20	21.8088	MeWo	0.1 mM
WI_MC.AC.06_0.1 mM_MeWo	B20	8.50057	MeWo	0.1 mM
WI_MC.AC.06_0.1 mM_MeWo	C20	-1.09633	MeWo	0.1 mM
WI_MC.AC.06_0.1 mM_MeWo	D20	11.7965	MeWo	0.1 mM
WI_MC.AC.06_0.1 mM_MeWo	E20	16.1864	MeWo	0.1 mM
WI_MC.AC.06_0.1 mM_MeWo	F20	-14.1553	MeWo	0.1 mM
WI_MC.AC.06_0.1 mM_MeWo	G20	9.31762	MeWo	0.1 mM
WI_MC.AC.06_0.1 mM_MeWo	H20	0.551625	MeWo	0.1 mM
WI_MC.AC.06_0.1 mM_MeWo	I20	3.08587	MeWo	0.1 mM
WI_MC.AC.06_0.1 mM_MeWo	J20	-7.27269	MeWo	0.1 mM
WI_MC.AC.06_0.1 mM_MeWo	K20	-5.84631	MeWo	0.1 mM
WI_MC.AC.06_0.1 mM_MeWo	L20	-3.20127	MeWo	0.1 mM
WI_MC.AC.06_0.1 mM_MeWo	M20	-10.6655	MeWo	0.1 mM
WI_MC.AC.06_0.1 mM_MeWo	N20	-11.6626	MeWo	0.1 mM
WI_MC.AC.06_0.1 mM_MeWo	O20	-11.6349	MeWo	0.1 mM
WI_MC.AC.06_0.1 mM_MeWo	P20	4.01371	MeWo	0.1 mM
WI_MC.AC.06_0.1 mM_MeWo	A21	18.5268	MeWo	0.1 mM
WI_MC.AC.06_0.1 mM_MeWo	B21	5.01079	MeWo	0.1 mM
WI_MC.AC.06_0.1 mM_MeWo	C21	-2.68889	MeWo	0.1 mM
WI_MC.AC.06_0.1 mM_MeWo	D21	-8.60213	MeWo	0.1 mM
WI_MC.AC.06_0.1 mM_MeWo	E21	-2.02417	MeWo	0.1 mM
WI_MC.AC.06_0.1 mM_MeWo	F21	-2.10726	MeWo	0.1 mM
WI_MC.AC.06_0.1 mM_MeWo	G21	7.25422	MeWo	0.1 mM
WI_MC.AC.06_0.1 mM_MeWo	H21	-3.32591	MeWo	0.1 mM
WI_MC.AC.06_0.1 mM_MeWo	I21	-4.46147	MeWo	0.1 mM
WI_MC.AC.06_0.1 mM_MeWo	J21	-23.8214	MeWo	0.1 mM
WI_MC.AC.06_0.1 mM_MeWo	K21	-1.91338	MeWo	0.1 mM
WI_MC.AC.06_0.1 mM_MeWo	L21	-8.08974	MeWo	0.1 mM
WI_MC.AC.06_0.1 mM_MeWo	M21	44.2154	MeWo	0.1 mM
WI_MC.AC.06_0.1 mM_MeWo	N21	-7.50811	MeWo	0.1 mM
WI_MC.AC.06_0.1 mM_MeWo	O21	-7.12035	MeWo	0.1 mM
WI_MC.AC.06_0.1 mM_MeWo	P21	8.2236	MeWo	0.1 mM
WI_MC.AC.06_0.1 mM_MeWo	A22	3.55671	MeWo	0.1 mM
WI_MC.AC.06_0.1 mM_MeWo	B22	2.0334	MeWo	0.1 mM
WI_MC.AC.06_0.1 mM_MeWo	C22	9.84386	MeWo	0.1 mM
WI_MC.AC.06_0.1 mM_MeWo	D22	1.75643	MeWo	0.1 mM
WI_MC.AC.06_0.1 mM_MeWo	E22	-10.9009	MeWo	0.1 mM
WI_MC.AC.06_0.1 mM_MeWo	F22	5.53703	MeWo	0.1 mM
WI_MC.AC.06_0.1 mM_MeWo	G22	13.7352	MeWo	0.1 mM
WI_MC.AC.06_0.1 mM_MeWo	H22	4.29068	MeWo	0.1 mM
WI_MC.AC.06_0.1 mM_MeWo	I22	28.3175	MeWo	0.1 mM
WI_MC.AC.06_0.1 mM_MeWo	J22	-3.86599	MeWo	0.1 mM
WI_MC.AC.06_0.1 mM_MeWo	K22	-7.1619	MeWo	0.1 mM
WI_MC.AC.06_0.1 mM_MeWo	L22	-4.76614	MeWo	0.1 mM
WI_MC.AC.06_0.1 mM_MeWo	M22	-18.3237	MeWo	0.1 mM
WI_MC.AC.06_0.1 mM_MeWo	N22	-18.7807	MeWo	0.1 mM
WI_MC.AC.06_0.1 mM_MeWo	O22	100.467	MeWo	0.1 mM
WI_MC.AC.06_0.1 mM_MeWo	P22	-4.71074	MeWo	0.1 mM
WI_MC.AC.06_0.1 mM_MeWo #2.1	A03	13.5577	MeWo #2.1	0.1 mM
WI_MC.AC.06_0.1 mM_MeWo #2.1	B03	-2.69087	MeWo #2.1	0.1 mM
WI_MC.AC.06_0.1 mM_MeWo #2.1	C03	7.8888	MeWo #2.1	0.1 mM
WI_MC.AC.06_0.1 mM_MeWo #2.1	D03	20.3811	MeWo #2.1	0.1 mM
WI_MC.AC.06_0.1 mM_MeWo #2.1	E03	20.1399	MeWo #2.1	0.1 mM
WI_MC.AC.06_0.1 mM_MeWo #2.1	F03	-0.123487	MeWo #2.1	0.1 mM
WI_MC.AC.06_0.1 mM_MeWo #2.1	G03	-2.38071	MeWo #2.1	0.1 mM
WI_MC.AC.06_0.1 mM_MeWo #2.1	H03	13.4888	MeWo #2.1	0.1 mM
WI_MC.AC.06_0.1 mM_MeWo #2.1	I03	-7.32593	MeWo #2.1	0.1 mM
WI_MC.AC.06_0.1 mM_MeWo #2.1	J03	11.938	MeWo #2.1	0.1 mM
WI_MC.AC.06_0.1 mM_MeWo #2.1	K03	1.92697	MeWo #2.1	0.1 mM
WI_MC.AC.06_0.1 mM_MeWo #2.1	L03	3.16758	MeWo #2.1	0.1 mM
WI_MC.AC.06_0.1 mM_MeWo #2.1	M03	-16.5616	MeWo #2.1	0.1 mM
WI_MC.AC.06_0.1 mM_MeWo #2.1	N03	-1.22625	MeWo #2.1	0.1 mM
WI_MC.AC.06_0.1 mM_MeWo #2.1	O03	-9.66931	MeWo #2.1	0.1 mM
WI_MC.AC.06_0.1 mM_MeWo #2.1	P03	16.7454	MeWo #2.1	0.1 mM
WI_MC.AC.06_0.1 mM_MeWo #2.1	A04	9.54295	MeWo #2.1	0.1 mM
WI_MC.AC.06_0.1 mM_MeWo #2.1	B04	6.30358	MeWo #2.1	0.1 mM
WI_MC.AC.06_0.1 mM_MeWo #2.1	C04	-1.69148	MeWo #2.1	0.1 mM
WI_MC.AC.06_0.1 mM_MeWo #2.1	D04	-13.8736	MeWo #2.1	0.1 mM
WI_MC.AC.06_0.1 mM_MeWo #2.1	E04	-12.4952	MeWo #2.1	0.1 mM
WI_MC.AC.06_0.1 mM_MeWo #2.1	F04	3.85681	MeWo #2.1	0.1 mM
WI_MC.AC.06_0.1 mM_MeWo #2.1	G04	-29.2779	MeWo #2.1	0.1 mM
WI_MC.AC.06_0.1 mM_MeWo #2.1	H04	3.71897	MeWo #2.1	0.1 mM
WI_MC.AC.06_0.1 mM_MeWo #2.1	I04	-12.4607	MeWo #2.1	0.1 mM
WI_MC.AC.06_0.1 mM_MeWo #2.1	J04	-7.99793	MeWo #2.1	0.1 mM
WI_MC.AC.06_0.1 mM_MeWo #2.1	K04	0.962049	MeWo #2.1	0.1 mM
WI_MC.AC.06_0.1 mM_MeWo #2.1	L04	18.3134	MeWo #2.1	0.1 mM
WI_MC.AC.06_0.1 mM_MeWo #2.1	M04	-36.7905	MeWo #2.1	0.1 mM
WI_MC.AC.06_0.1 mM_MeWo #2.1	N04	2.58174	MeWo #2.1	0.1 mM
WI_MC.AC.06_0.1 mM_MeWo #2.1	O04	-32.793	MeWo #2.1	0.1 mM
WI_MC.AC.06_0.1 mM_MeWo #2.1	P04	2.1682	MeWo #2.1	0.1 mM
WI_MC.AC.06_0.1 mM_MeWo #2.1	A05	7.68204	MeWo #2.1	0.1 mM
WI_MC.AC.06_0.1 mM_MeWo #2.1	B05	5.40758	MeWo #2.1	0.1 mM
WI_MC.AC.06_0.1 mM_MeWo #2.1	C05	7.7165	MeWo #2.1	0.1 mM
WI_MC.AC.06_0.1 mM_MeWo #2.1	D05	-1.08841	MeWo #2.1	0.1 mM
WI_MC.AC.06_0.1 mM_MeWo #2.1	E05	14.85	MeWo #2.1	0.1 mM
WI_MC.AC.06_0.1 mM_MeWo #2.1	F05	14.1263	MeWo #2.1	0.1 mM
WI_MC.AC.06_0.1 mM_MeWo #2.1	G05	27.1528	MeWo #2.1	0.1 mM
WI_MC.AC.06_0.1 mM_MeWo #2.1	H05	-8.84224	MeWo #2.1	0.1 mM
WI_MC.AC.06_0.1 mM_MeWo #2.1	I05	-10.1173	MeWo #2.1	0.1 mM
WI_MC.AC.06_0.1 mM_MeWo #2.1	J05	-10.8755	MeWo #2.1	0.1 mM
WI_MC.AC.06_0.1 mM_MeWo #2.1	K05	4.99404	MeWo #2.1	0.1 mM
WI_MC.AC.06_0.1 mM_MeWo #2.1	L05	8.37126	MeWo #2.1	0.1 mM
WI_MC.AC.06_0.1 mM_MeWo #2.1	M05	2.30605	MeWo #2.1	0.1 mM
WI_MC.AC.06_0.1 mM_MeWo #2.1	N05	1.2722	MeWo #2.1	0.1 mM
WI_MC.AC.06_0.1 mM_MeWo #2.1	O05	-4.25886	MeWo #2.1	0.1 mM
WI_MC.AC.06_0.1 mM_MeWo #2.1	P05	5.14912	MeWo #2.1	0.1 mM
WI_MC.AC.06_0.1 mM_MeWo #2.1	A06	23.5688	MeWo #2.1	0.1 mM
WI_MC.AC.06_0.1 mM_MeWo #2.1	B06	-3.62133	MeWo #2.1	0.1 mM
WI_MC.AC.06_0.1 mM_MeWo #2.1	C06	7.0445	MeWo #2.1	0.1 mM
WI_MC.AC.06_0.1 mM_MeWo #2.1	D06	1.11713	MeWo #2.1	0.1 mM
WI_MC.AC.06_0.1 mM_MeWo #2.1	E06	-10.2552	MeWo #2.1	0.1 mM
WI_MC.AC.06_0.1 mM_MeWo #2.1	F06	3.09866	MeWo #2.1	0.1 mM
WI_MC.AC.06_0.1 mM_MeWo #2.1	G06	11.3866	MeWo #2.1	0.1 mM
WI_MC.AC.06_0.1 mM_MeWo #2.1	H06	4.59773	MeWo #2.1	0.1 mM
WI_MC.AC.06_0.1 mM_MeWo #2.1	I06	5.13189	MeWo #2.1	0.1 mM
WI_MC.AC.06_0.1 mM_MeWo #2.1	J06	7.45804	MeWo #2.1	0.1 mM
WI_MC.AC.06_0.1 mM_MeWo #2.1	K06	1.47897	MeWo #2.1	0.1 mM
WI_MC.AC.06_0.1 mM_MeWo #2.1	L06	0.962049	MeWo #2.1	0.1 mM
WI_MC.AC.06_0.1 mM_MeWo #2.1	M06	-8.77332	MeWo #2.1	0.1 mM
WI_MC.AC.06_0.1 mM_MeWo #2.1	N06	4.5805	MeWo #2.1	0.1 mM
WI_MC.AC.06_0.1 mM_MeWo #2.1	O06	13.9713	MeWo #2.1	0.1 mM
WI_MC.AC.06_0.1 mM_MeWo #2.1	P06	-2.96656	MeWo #2.1	0.1 mM
WI_MC.AC.06_0.1 mM_MeWo #2.1	A07	-12.3401	MeWo #2.1	0.1 mM
WI_MC.AC.06_0.1 mM_MeWo #2.1	B07	-1.24348	MeWo #2.1	0.1 mM
WI_MC.AC.06_0.1 mM_MeWo #2.1	C07	4.04635	MeWo #2.1	0.1 mM
WI_MC.AC.06_0.1 mM_MeWo #2.1	D07	45.5897	MeWo #2.1	0.1 mM
WI_MC.AC.06_0.1 mM_MeWo #2.1	E07	3.11589	MeWo #2.1	0.1 mM
WI_MC.AC.06_0.1 mM_MeWo #2.1	F07	-3.3801	MeWo #2.1	0.1 mM
WI_MC.AC.06_0.1 mM_MeWo #2.1	G07	10.5596	MeWo #2.1	0.1 mM
WI_MC.AC.06_0.1 mM_MeWo #2.1	H07	-6.72286	MeWo #2.1	0.1 mM
WI_MC.AC.06_0.1 mM_MeWo #2.1	I07	48.3293	MeWo #2.1	0.1 mM
WI_MC.AC.06_0.1 mM_MeWo #2.1	J07	8.3368	MeWo #2.1	0.1 mM
WI_MC.AC.06_0.1 mM_MeWo #2.1	K07	1.96143	MeWo #2.1	0.1 mM
WI_MC.AC.06_0.1 mM_MeWo #2.1	L07	-8.46316	MeWo #2.1	0.1 mM
WI_MC.AC.06_0.1 mM_MeWo #2.1	M07	6.85496	MeWo #2.1	0.1 mM
WI_MC.AC.06_0.1 mM_MeWo #2.1	N07	3.37435	MeWo #2.1	0.1 mM
WI_MC.AC.06_0.1 mM_MeWo #2.1	O07	4.95958	MeWo #2.1	0.1 mM
WI_MC.AC.06_0.1 mM_MeWo #2.1	P07	8.19896	MeWo #2.1	0.1 mM
WI_MC.AC.06_0.1 mM_MeWo #2.1	A08	3.46051	MeWo #2.1	0.1 mM
WI_MC.AC.06_0.1 mM_MeWo #2.1	B08	-14.7696	MeWo #2.1	0.1 mM
WI_MC.AC.06_0.1 mM_MeWo #2.1	C08	1.08266	MeWo #2.1	0.1 mM
WI_MC.AC.06_0.1 mM_MeWo #2.1	D08	-8.27362	MeWo #2.1	0.1 mM
WI_MC.AC.06_0.1 mM_MeWo #2.1	E08	19.2783	MeWo #2.1	0.1 mM
WI_MC.AC.06_0.1 mM_MeWo #2.1	F08	-7.3087	MeWo #2.1	0.1 mM
WI_MC.AC.06_0.1 mM_MeWo #2.1	G08	3.80512	MeWo #2.1	0.1 mM
WI_MC.AC.06_0.1 mM_MeWo #2.1	H08	12.386	MeWo #2.1	0.1 mM
WI_MC.AC.06_0.1 mM_MeWo #2.1	I08	2.68512	MeWo #2.1	0.1 mM
WI_MC.AC.06_0.1 mM_MeWo #2.1	J08	17.1245	MeWo #2.1	0.1 mM
WI_MC.AC.06_0.1 mM_MeWo #2.1	K08	6.61373	MeWo #2.1	0.1 mM
WI_MC.AC.06_0.1 mM_MeWo #2.1	L08	-10.0656	MeWo #2.1	0.1 mM
WI_MC.AC.06_0.1 mM_MeWo #2.1	M08	-15.2865	MeWo #2.1	0.1 mM
WI_MC.AC.06_0.1 mM_MeWo #2.1	N08	-15.1831	MeWo #2.1	0.1 mM
WI_MC.AC.06_0.1 mM_MeWo #2.1	O08	6.57927	MeWo #2.1	0.1 mM
WI_MC.AC.06_0.1 mM_MeWo #2.1	P08	-1.57087	MeWo #2.1	0.1 mM
WI_MC.AC.06_0.1 mM_MeWo #2.1	A09	3.02974	MeWo #2.1	0.1 mM
WI_MC.AC.06_0.1 mM_MeWo #2.1	B09	-2.6564	MeWo #2.1	0.1 mM
WI_MC.AC.06_0.1 mM_MeWo #2.1	C09	58.1164	MeWo #2.1	0.1 mM
WI_MC.AC.06_0.1 mM_MeWo #2.1	D09	28.6174	MeWo #2.1	0.1 mM
WI_MC.AC.06_0.1 mM_MeWo #2.1	E09	-10.0656	MeWo #2.1	0.1 mM
WI_MC.AC.06_0.1 mM_MeWo #2.1	F09	2.71958	MeWo #2.1	0.1 mM
WI_MC.AC.06_0.1 mM_MeWo #2.1	G09	1.90974	MeWo #2.1	0.1 mM
WI_MC.AC.06_0.1 mM_MeWo #2.1	H09	2.59897	MeWo #2.1	0.1 mM
WI_MC.AC.06_0.1 mM_MeWo #2.1	I09	-18.8188	MeWo #2.1	0.1 mM
WI_MC.AC.06_0.1 mM_MeWo #2.1	J09	-1.55364	MeWo #2.1	0.1 mM
WI_MC.AC.06_0.1 mM_MeWo #2.1	K09	-12.0816	MeWo #2.1	0.1 mM
WI_MC.AC.06_0.1 mM_MeWo #2.1	L09	10.818	MeWo #2.1	0.1 mM
WI_MC.AC.06_0.1 mM_MeWo #2.1	M09	-15.769	MeWo #2.1	0.1 mM
WI_MC.AC.06_0.1 mM_MeWo #2.1	N09	2.01312	MeWo #2.1	0.1 mM
WI_MC.AC.06_0.1 mM_MeWo #2.1	O09	-13.3395	MeWo #2.1	0.1 mM
WI_MC.AC.06_0.1 mM_MeWo #2.1	P09	-2.12225	MeWo #2.1	0.1 mM
WI_MC.AC.06_0.1 mM_MeWo #2.1	A10	4.20143	MeWo #2.1	0.1 mM
WI_MC.AC.06_0.1 mM_MeWo #2.1	B10	-16.0964	MeWo #2.1	0.1 mM
WI_MC.AC.06_0.1 mM_MeWo #2.1	C10	-23.0059	MeWo #2.1	0.1 mM
WI_MC.AC.06_0.1 mM_MeWo #2.1	D10	-7.79116	MeWo #2.1	0.1 mM
WI_MC.AC.06_0.1 mM_MeWo #2.1	E10	-5.29271	MeWo #2.1	0.1 mM
WI_MC.AC.06_0.1 mM_MeWo #2.1	F10	-12.9087	MeWo #2.1	0.1 mM
WI_MC.AC.06_0.1 mM_MeWo #2.1	G10	65.3361	MeWo #2.1	0.1 mM
WI_MC.AC.06_0.1 mM_MeWo #2.1	H10	-0.0201025	MeWo #2.1	0.1 mM
WI_MC.AC.06_0.1 mM_MeWo #2.1	I10	11.9897	MeWo #2.1	0.1 mM
WI_MC.AC.06_0.1 mM_MeWo #2.1	J10	2.6162	MeWo #2.1	0.1 mM
WI_MC.AC.06_0.1 mM_MeWo #2.1	K10	-18.8361	MeWo #2.1	0.1 mM
WI_MC.AC.06_0.1 mM_MeWo #2.1	L10	-0.226871	MeWo #2.1	0.1 mM
WI_MC.AC.06_0.1 mM_MeWo #2.1	M10	9.43957	MeWo #2.1	0.1 mM
WI_MC.AC.06_0.1 mM_MeWo #2.1	N10	-16.8028	MeWo #2.1	0.1 mM
WI_MC.AC.06_0.1 mM_MeWo #2.1	O10	-1.12287	MeWo #2.1	0.1 mM
WI_MC.AC.06_0.1 mM_MeWo #2.1	P10	9.43957	MeWo #2.1	0.1 mM
WI_MC.AC.06_0.1 mM_MeWo #2.1	A11	12.5756	MeWo #2.1	0.1 mM
WI_MC.AC.06_0.1 mM_MeWo #2.1	B11	-2.86317	MeWo #2.1	0.1 mM
WI_MC.AC.06_0.1 mM_MeWo #2.1	C11	65.0259	MeWo #2.1	0.1 mM
WI_MC.AC.06_0.1 mM_MeWo #2.1	D11	11.5073	MeWo #2.1	0.1 mM
WI_MC.AC.06_0.1 mM_MeWo #2.1	E11	-18.6293	MeWo #2.1	0.1 mM
WI_MC.AC.06_0.1 mM_MeWo #2.1	F11	-0.588717	MeWo #2.1	0.1 mM
WI_MC.AC.06_0.1 mM_MeWo #2.1	G11	8.54357	MeWo #2.1	0.1 mM
WI_MC.AC.06_0.1 mM_MeWo #2.1	H11	2.08205	MeWo #2.1	0.1 mM
WI_MC.AC.06_0.1 mM_MeWo #2.1	I11	15.0223	MeWo #2.1	0.1 mM
WI_MC.AC.06_0.1 mM_MeWo #2.1	J11	4.08081	MeWo #2.1	0.1 mM
WI_MC.AC.06_0.1 mM_MeWo #2.1	K11	-9.20408	MeWo #2.1	0.1 mM
WI_MC.AC.06_0.1 mM_MeWo #2.1	L11	1.90974	MeWo #2.1	0.1 mM
WI_MC.AC.06_0.1 mM_MeWo #2.1	M11	6.06235	MeWo #2.1	0.1 mM
WI_MC.AC.06_0.1 mM_MeWo #2.1	N11	2.82297	MeWo #2.1	0.1 mM
WI_MC.AC.06_0.1 mM_MeWo #2.1	O11	-17.9918	MeWo #2.1	0.1 mM
WI_MC.AC.06_0.1 mM_MeWo #2.1	P11	1.34113	MeWo #2.1	0.1 mM
WI_MC.AC.06_0.1 mM_MeWo #2.1	A12	31.9429	MeWo #2.1	0.1 mM
WI_MC.AC.06_0.1 mM_MeWo #2.1	B12	-2.55302	MeWo #2.1	0.1 mM
WI_MC.AC.06_0.1 mM_MeWo #2.1	C12	3.42604	MeWo #2.1	0.1 mM
WI_MC.AC.06_0.1 mM_MeWo #2.1	D12	13.2303	MeWo #2.1	0.1 mM
WI_MC.AC.06_0.1 mM_MeWo #2.1	E12	-7.49824	MeWo #2.1	0.1 mM
WI_MC.AC.06_0.1 mM_MeWo #2.1	F12	-9.25578	MeWo #2.1	0.1 mM
WI_MC.AC.06_0.1 mM_MeWo #2.1	G12	9.81865	MeWo #2.1	0.1 mM
WI_MC.AC.06_0.1 mM_MeWo #2.1	H12	-5.60286	MeWo #2.1	0.1 mM
WI_MC.AC.06_0.1 mM_MeWo #2.1	I12	15.0223	MeWo #2.1	0.1 mM
WI_MC.AC.06_0.1 mM_MeWo #2.1	J12	1.35836	MeWo #2.1	0.1 mM
WI_MC.AC.06_0.1 mM_MeWo #2.1	K12	0.479589	MeWo #2.1	0.1 mM
WI_MC.AC.06_0.1 mM_MeWo #2.1	L12	2.59897	MeWo #2.1	0.1 mM
WI_MC.AC.06_0.1 mM_MeWo #2.1	M12	-6.36101	MeWo #2.1	0.1 mM
WI_MC.AC.06_0.1 mM_MeWo #2.1	N12	2.85743	MeWo #2.1	0.1 mM
WI_MC.AC.06_0.1 mM_MeWo #2.1	O12	-6.20594	MeWo #2.1	0.1 mM
WI_MC.AC.06_0.1 mM_MeWo #2.1	P12	0.117743	MeWo #2.1	0.1 mM
WI_MC.AC.06_0.1 mM_MeWo #2.1	A13	35.1134	MeWo #2.1	0.1 mM
WI_MC.AC.06_0.1 mM_MeWo #2.1	B13	-10.7721	MeWo #2.1	0.1 mM
WI_MC.AC.06_0.1 mM_MeWo #2.1	C13	2.37497	MeWo #2.1	0.1 mM
WI_MC.AC.06_0.1 mM_MeWo #2.1	D13	0.51405	MeWo #2.1	0.1 mM
WI_MC.AC.06_0.1 mM_MeWo #2.1	E13	8.42296	MeWo #2.1	0.1 mM
WI_MC.AC.06_0.1 mM_MeWo #2.1	F13	-14.7524	MeWo #2.1	0.1 mM
WI_MC.AC.06_0.1 mM_MeWo #2.1	G13	99.5563	MeWo #2.1	0.1 mM
WI_MC.AC.06_0.1 mM_MeWo #2.1	H13	6.80327	MeWo #2.1	0.1 mM
WI_MC.AC.06_0.1 mM_MeWo #2.1	I13	-9.04901	MeWo #2.1	0.1 mM
WI_MC.AC.06_0.1 mM_MeWo #2.1	J13	7.07896	MeWo #2.1	0.1 mM
WI_MC.AC.06_0.1 mM_MeWo #2.1	K13	-1.8121	MeWo #2.1	0.1 mM
WI_MC.AC.06_0.1 mM_MeWo #2.1	L13	-8.34255	MeWo #2.1	0.1 mM
WI_MC.AC.06_0.1 mM_MeWo #2.1	M13	4.04635	MeWo #2.1	0.1 mM
WI_MC.AC.06_0.1 mM_MeWo #2.1	N13	14.9534	MeWo #2.1	0.1 mM
WI_MC.AC.06_0.1 mM_MeWo #2.1	O13	-11.8576	MeWo #2.1	0.1 mM
WI_MC.AC.06_0.1 mM_MeWo #2.1	P13	16.5903	MeWo #2.1	0.1 mM
WI_MC.AC.06_0.1 mM_MeWo #2.1	A14	89.1834	MeWo #2.1	0.1 mM
WI_MC.AC.06_0.1 mM_MeWo #2.1	B14	-4.82748	MeWo #2.1	0.1 mM
WI_MC.AC.06_0.1 mM_MeWo #2.1	C14	5.64881	MeWo #2.1	0.1 mM
WI_MC.AC.06_0.1 mM_MeWo #2.1	D14	7.92327	MeWo #2.1	0.1 mM
WI_MC.AC.06_0.1 mM_MeWo #2.1	E14	7.44081	MeWo #2.1	0.1 mM
WI_MC.AC.06_0.1 mM_MeWo #2.1	F14	-3.01825	MeWo #2.1	0.1 mM
WI_MC.AC.06_0.1 mM_MeWo #2.1	G14	-33.4133	MeWo #2.1	0.1 mM
WI_MC.AC.06_0.1 mM_MeWo #2.1	H14	-8.63547	MeWo #2.1	0.1 mM
WI_MC.AC.06_0.1 mM_MeWo #2.1	I14	-18.3019	MeWo #2.1	0.1 mM
WI_MC.AC.06_0.1 mM_MeWo #2.1	J14	3.37435	MeWo #2.1	0.1 mM
WI_MC.AC.06_0.1 mM_MeWo #2.1	K14	3.68451	MeWo #2.1	0.1 mM
WI_MC.AC.06_0.1 mM_MeWo #2.1	L14	-8.17024	MeWo #2.1	0.1 mM
WI_MC.AC.06_0.1 mM_MeWo #2.1	M14	10.6802	MeWo #2.1	0.1 mM
WI_MC.AC.06_0.1 mM_MeWo #2.1	N14	-15.5278	MeWo #2.1	0.1 mM
WI_MC.AC.06_0.1 mM_MeWo #2.1	O14	5.85558	MeWo #2.1	0.1 mM
WI_MC.AC.06_0.1 mM_MeWo #2.1	P14	6.76881	MeWo #2.1	0.1 mM
WI_MC.AC.06_0.1 mM_MeWo #2.1	A15	87.0985	MeWo #2.1	0.1 mM
WI_MC.AC.06_0.1 mM_MeWo #2.1	B15	0.651896	MeWo #2.1	0.1 mM
WI_MC.AC.06_0.1 mM_MeWo #2.1	C15	-13.0465	MeWo #2.1	0.1 mM
WI_MC.AC.06_0.1 mM_MeWo #2.1	D15	8.83649	MeWo #2.1	0.1 mM
WI_MC.AC.06_0.1 mM_MeWo #2.1	E15	4.1325	MeWo #2.1	0.1 mM
WI_MC.AC.06_0.1 mM_MeWo #2.1	F15	1.30666	MeWo #2.1	0.1 mM
WI_MC.AC.06_0.1 mM_MeWo #2.1	G15	36.3712	MeWo #2.1	0.1 mM
WI_MC.AC.06_0.1 mM_MeWo #2.1	H15	12.4894	MeWo #2.1	0.1 mM
WI_MC.AC.06_0.1 mM_MeWo #2.1	I15	-4.50009	MeWo #2.1	0.1 mM
WI_MC.AC.06_0.1 mM_MeWo #2.1	J15	-6.51609	MeWo #2.1	0.1 mM
WI_MC.AC.06_0.1 mM_MeWo #2.1	K15	-9.16962	MeWo #2.1	0.1 mM
WI_MC.AC.06_0.1 mM_MeWo #2.1	L15	-2.29456	MeWo #2.1	0.1 mM
WI_MC.AC.06_0.1 mM_MeWo #2.1	M15	9.85311	MeWo #2.1	0.1 mM
WI_MC.AC.06_0.1 mM_MeWo #2.1	N15	-17.1819	MeWo #2.1	0.1 mM
WI_MC.AC.06_0.1 mM_MeWo #2.1	O15	8.37126	MeWo #2.1	0.1 mM
WI_MC.AC.06_0.1 mM_MeWo #2.1	P15	7.80265	MeWo #2.1	0.1 mM
WI_MC.AC.06_0.1 mM_MeWo #2.1	A16	12.2482	MeWo #2.1	0.1 mM
WI_MC.AC.06_0.1 mM_MeWo #2.1	B16	-12.7019	MeWo #2.1	0.1 mM
WI_MC.AC.06_0.1 mM_MeWo #2.1	C16	2.13374	MeWo #2.1	0.1 mM
WI_MC.AC.06_0.1 mM_MeWo #2.1	D16	16.3146	MeWo #2.1	0.1 mM
WI_MC.AC.06_0.1 mM_MeWo #2.1	E16	5.4765	MeWo #2.1	0.1 mM
WI_MC.AC.06_0.1 mM_MeWo #2.1	F16	-12.1333	MeWo #2.1	0.1 mM
WI_MC.AC.06_0.1 mM_MeWo #2.1	G16	-6.03363	MeWo #2.1	0.1 mM
WI_MC.AC.06_0.1 mM_MeWo #2.1	H16	5.89004	MeWo #2.1	0.1 mM
WI_MC.AC.06_0.1 mM_MeWo #2.1	I16	-20.3351	MeWo #2.1	0.1 mM
WI_MC.AC.06_0.1 mM_MeWo #2.1	J16	-19.5942	MeWo #2.1	0.1 mM
WI_MC.AC.06_0.1 mM_MeWo #2.1	K16	-9.89331	MeWo #2.1	0.1 mM
WI_MC.AC.06_0.1 mM_MeWo #2.1	L16	7.30296	MeWo #2.1	0.1 mM
WI_MC.AC.06_0.1 mM_MeWo #2.1	M16	-2.9321	MeWo #2.1	0.1 mM
WI_MC.AC.06_0.1 mM_MeWo #2.1	N16	14.6949	MeWo #2.1	0.1 mM
WI_MC.AC.06_0.1 mM_MeWo #2.1	O16	5.85558	MeWo #2.1	0.1 mM
WI_MC.AC.06_0.1 mM_MeWo #2.1	P16	2.1682	MeWo #2.1	0.1 mM
WI_MC.AC.06_0.1 mM_MeWo #2.1	A17	16.1768	MeWo #2.1	0.1 mM
WI_MC.AC.06_0.1 mM_MeWo #2.1	B17	0.27282	MeWo #2.1	0.1 mM
WI_MC.AC.06_0.1 mM_MeWo #2.1	C17	-2.60471	MeWo #2.1	0.1 mM
WI_MC.AC.06_0.1 mM_MeWo #2.1	D17	-1.93271	MeWo #2.1	0.1 mM
WI_MC.AC.06_0.1 mM_MeWo #2.1	E17	-1.19179	MeWo #2.1	0.1 mM
WI_MC.AC.06_0.1 mM_MeWo #2.1	F17	-9.7727	MeWo #2.1	0.1 mM
WI_MC.AC.06_0.1 mM_MeWo #2.1	G17	43.6943	MeWo #2.1	0.1 mM
WI_MC.AC.06_0.1 mM_MeWo #2.1	H17	56.6173	MeWo #2.1	0.1 mM
WI_MC.AC.06_0.1 mM_MeWo #2.1	I17	-11.065	MeWo #2.1	0.1 mM
WI_MC.AC.06_0.1 mM_MeWo #2.1	J17	7.23404	MeWo #2.1	0.1 mM
WI_MC.AC.06_0.1 mM_MeWo #2.1	K17	-1.74318	MeWo #2.1	0.1 mM
WI_MC.AC.06_0.1 mM_MeWo #2.1	L17	25.4125	MeWo #2.1	0.1 mM
WI_MC.AC.06_0.1 mM_MeWo #2.1	M17	-15.6828	MeWo #2.1	0.1 mM
WI_MC.AC.06_0.1 mM_MeWo #2.1	N17	6.99281	MeWo #2.1	0.1 mM
WI_MC.AC.06_0.1 mM_MeWo #2.1	O17	0.910357	MeWo #2.1	0.1 mM
WI_MC.AC.06_0.1 mM_MeWo #2.1	P17	14.0057	MeWo #2.1	0.1 mM
WI_MC.AC.06_0.1 mM_MeWo #2.1	A18	14.7983	MeWo #2.1	0.1 mM
WI_MC.AC.06_0.1 mM_MeWo #2.1	B18	-9.9967	MeWo #2.1	0.1 mM
WI_MC.AC.06_0.1 mM_MeWo #2.1	C18	-7.17086	MeWo #2.1	0.1 mM
WI_MC.AC.06_0.1 mM_MeWo #2.1	D18	-6.08532	MeWo #2.1	0.1 mM
WI_MC.AC.06_0.1 mM_MeWo #2.1	E18	9.6808	MeWo #2.1	0.1 mM
WI_MC.AC.06_0.1 mM_MeWo #2.1	F18	3.68451	MeWo #2.1	0.1 mM
WI_MC.AC.06_0.1 mM_MeWo #2.1	G18	5.64881	MeWo #2.1	0.1 mM
WI_MC.AC.06_0.1 mM_MeWo #2.1	H18	-3.84533	MeWo #2.1	0.1 mM
WI_MC.AC.06_0.1 mM_MeWo #2.1	I18	-24.2465	MeWo #2.1	0.1 mM
WI_MC.AC.06_0.1 mM_MeWo #2.1	J18	-20.5591	MeWo #2.1	0.1 mM
WI_MC.AC.06_0.1 mM_MeWo #2.1	K18	-3.00102	MeWo #2.1	0.1 mM
WI_MC.AC.06_0.1 mM_MeWo #2.1	L18	-5.13763	MeWo #2.1	0.1 mM
WI_MC.AC.06_0.1 mM_MeWo #2.1	M18	14.2814	MeWo #2.1	0.1 mM
WI_MC.AC.06_0.1 mM_MeWo #2.1	N18	-11.1339	MeWo #2.1	0.1 mM
WI_MC.AC.06_0.1 mM_MeWo #2.1	O18	-18.9567	MeWo #2.1	0.1 mM
WI_MC.AC.06_0.1 mM_MeWo #2.1	P18	20.9152	MeWo #2.1	0.1 mM
WI_MC.AC.06_0.1 mM_MeWo #2.1	A19	85.2203	MeWo #2.1	0.1 mM
WI_MC.AC.06_0.1 mM_MeWo #2.1	B19	-10.2552	MeWo #2.1	0.1 mM
WI_MC.AC.06_0.1 mM_MeWo #2.1	C19	6.90665	MeWo #2.1	0.1 mM
WI_MC.AC.06_0.1 mM_MeWo #2.1	D19	-7.01578	MeWo #2.1	0.1 mM
WI_MC.AC.06_0.1 mM_MeWo #2.1	E19	2.30605	MeWo #2.1	0.1 mM
WI_MC.AC.06_0.1 mM_MeWo #2.1	F19	0.600204	MeWo #2.1	0.1 mM
WI_MC.AC.06_0.1 mM_MeWo #2.1	G19	-4.34502	MeWo #2.1	0.1 mM
WI_MC.AC.06_0.1 mM_MeWo #2.1	H19	9.16388	MeWo #2.1	0.1 mM
WI_MC.AC.06_0.1 mM_MeWo #2.1	I19	-2.22564	MeWo #2.1	0.1 mM
WI_MC.AC.06_0.1 mM_MeWo #2.1	J19	-10.4964	MeWo #2.1	0.1 mM
WI_MC.AC.06_0.1 mM_MeWo #2.1	K19	4.06358	MeWo #2.1	0.1 mM
WI_MC.AC.06_0.1 mM_MeWo #2.1	L19	4.92512	MeWo #2.1	0.1 mM
WI_MC.AC.06_0.1 mM_MeWo #2.1	M19	-15.9241	MeWo #2.1	0.1 mM
WI_MC.AC.06_0.1 mM_MeWo #2.1	N19	-11.0305	MeWo #2.1	0.1 mM
WI_MC.AC.06_0.1 mM_MeWo #2.1	O19	-11.4785	MeWo #2.1	0.1 mM
WI_MC.AC.06_0.1 mM_MeWo #2.1	P19	16.2285	MeWo #2.1	0.1 mM
WI_MC.AC.06_0.1 mM_MeWo #2.1	A20	31.5294	MeWo #2.1	0.1 mM
WI_MC.AC.06_0.1 mM_MeWo #2.1	B20	-5.37886	MeWo #2.1	0.1 mM
WI_MC.AC.06_0.1 mM_MeWo #2.1	C20	-2.29456	MeWo #2.1	0.1 mM
WI_MC.AC.06_0.1 mM_MeWo #2.1	D20	-19.4908	MeWo #2.1	0.1 mM
WI_MC.AC.06_0.1 mM_MeWo #2.1	E20	20.2088	MeWo #2.1	0.1 mM
WI_MC.AC.06_0.1 mM_MeWo #2.1	F20	5.68327	MeWo #2.1	0.1 mM
WI_MC.AC.06_0.1 mM_MeWo #2.1	G20	-4.62071	MeWo #2.1	0.1 mM
WI_MC.AC.06_0.1 mM_MeWo #2.1	H20	-2.74256	MeWo #2.1	0.1 mM
WI_MC.AC.06_0.1 mM_MeWo #2.1	I20	0.221128	MeWo #2.1	0.1 mM
WI_MC.AC.06_0.1 mM_MeWo #2.1	J20	3.94297	MeWo #2.1	0.1 mM
WI_MC.AC.06_0.1 mM_MeWo #2.1	K20	15.4876	MeWo #2.1	0.1 mM
WI_MC.AC.06_0.1 mM_MeWo #2.1	L20	7.06173	MeWo #2.1	0.1 mM
WI_MC.AC.06_0.1 mM_MeWo #2.1	M20	12.6273	MeWo #2.1	0.1 mM
WI_MC.AC.06_0.1 mM_MeWo #2.1	N20	-4.32779	MeWo #2.1	0.1 mM
WI_MC.AC.06_0.1 mM_MeWo #2.1	O20	0.634665	MeWo #2.1	0.1 mM
WI_MC.AC.06_0.1 mM_MeWo #2.1	P20	17.6759	MeWo #2.1	0.1 mM
WI_MC.AC.06_0.1 mM_MeWo #2.1	A21	43.2807	MeWo #2.1	0.1 mM
WI_MC.AC.06_0.1 mM_MeWo #2.1	B21	-6.4127	MeWo #2.1	0.1 mM
WI_MC.AC.06_0.1 mM_MeWo #2.1	C21	4.21866	MeWo #2.1	0.1 mM
WI_MC.AC.06_0.1 mM_MeWo #2.1	D21	12.6962	MeWo #2.1	0.1 mM
WI_MC.AC.06_0.1 mM_MeWo #2.1	E21	-14.6662	MeWo #2.1	0.1 mM
WI_MC.AC.06_0.1 mM_MeWo #2.1	F21	-3.5524	MeWo #2.1	0.1 mM
WI_MC.AC.06_0.1 mM_MeWo #2.1	G21	-7.94624	MeWo #2.1	0.1 mM
WI_MC.AC.06_0.1 mM_MeWo #2.1	H21	0.221128	MeWo #2.1	0.1 mM
WI_MC.AC.06_0.1 mM_MeWo #2.1	I21	21.8974	MeWo #2.1	0.1 mM
WI_MC.AC.06_0.1 mM_MeWo #2.1	J21	-9.30747	MeWo #2.1	0.1 mM
WI_MC.AC.06_0.1 mM_MeWo #2.1	K21	-0.795486	MeWo #2.1	0.1 mM
WI_MC.AC.06_0.1 mM_MeWo #2.1	L21	-10.7548	MeWo #2.1	0.1 mM
WI_MC.AC.06_0.1 mM_MeWo #2.1	M21	19.9331	MeWo #2.1	0.1 mM
WI_MC.AC.06_0.1 mM_MeWo #2.1	N21	9.81865	MeWo #2.1	0.1 mM
WI_MC.AC.06_0.1 mM_MeWo #2.1	O21	1.42728	MeWo #2.1	0.1 mM
WI_MC.AC.06_0.1 mM_MeWo #2.1	P21	19.1749	MeWo #2.1	0.1 mM
WI_MC.AC.06_0.1 mM_MeWo #2.1	A22	7.69927	MeWo #2.1	0.1 mM
WI_MC.AC.06_0.1 mM_MeWo #2.1	B22	-10.5309	MeWo #2.1	0.1 mM
WI_MC.AC.06_0.1 mM_MeWo #2.1	C22	5.56266	MeWo #2.1	0.1 mM
WI_MC.AC.06_0.1 mM_MeWo #2.1	D22	-11.7542	MeWo #2.1	0.1 mM
WI_MC.AC.06_0.1 mM_MeWo #2.1	E22	-0.485332	MeWo #2.1	0.1 mM
WI_MC.AC.06_0.1 mM_MeWo #2.1	F22	0.789742	MeWo #2.1	0.1 mM
WI_MC.AC.06_0.1 mM_MeWo #2.1	G22	24.7405	MeWo #2.1	0.1 mM
WI_MC.AC.06_0.1 mM_MeWo #2.1	H22	-10.1518	MeWo #2.1	0.1 mM
WI_MC.AC.06_0.1 mM_MeWo #2.1	I22	-0.0201025	MeWo #2.1	0.1 mM
WI_MC.AC.06_0.1 mM_MeWo #2.1	J22	4.20143	MeWo #2.1	0.1 mM
WI_MC.AC.06_0.1 mM_MeWo #2.1	K22	3.37435	MeWo #2.1	0.1 mM
WI_MC.AC.06_0.1 mM_MeWo #2.1	L22	-17.7678	MeWo #2.1	0.1 mM
WI_MC.AC.06_0.1 mM_MeWo #2.1	M22	-1.63979	MeWo #2.1	0.1 mM
WI_MC.AC.06_0.1 mM_MeWo #2.1	N22	-8.91116	MeWo #2.1	0.1 mM
WI_MC.AC.06_0.1 mM_MeWo #2.1	O22	69.7127	MeWo #2.1	0.1 mM
WI_MC.AC.06_0.1 mM_MeWo #2.1	P22	17.2968	MeWo #2.1	0.1 mM
WI_MC.AC.06_0.1 mM_MeWo #4.11	A03	14.7686	MeWo #4.11	0.1 mM
WI_MC.AC.06_0.1 mM_MeWo #4.11	B03	9.24685	MeWo #4.11	0.1 mM
WI_MC.AC.06_0.1 mM_MeWo #4.11	C03	6.45303	MeWo #4.11	0.1 mM
WI_MC.AC.06_0.1 mM_MeWo #4.11	D03	24.5206	MeWo #4.11	0.1 mM
WI_MC.AC.06_0.1 mM_MeWo #4.11	E03	22.0431	MeWo #4.11	0.1 mM
WI_MC.AC.06_0.1 mM_MeWo #4.11	F03	-6.87035	MeWo #4.11	0.1 mM
WI_MC.AC.06_0.1 mM_MeWo #4.11	G03	-7.48973	MeWo #4.11	0.1 mM
WI_MC.AC.06_0.1 mM_MeWo #4.11	H03	3.07936	MeWo #4.11	0.1 mM
WI_MC.AC.06_0.1 mM_MeWo #4.11	I03	-6.38275	MeWo #4.11	0.1 mM
WI_MC.AC.06_0.1 mM_MeWo #4.11	J03	25.9044	MeWo #4.11	0.1 mM
WI_MC.AC.06_0.1 mM_MeWo #4.11	K03	20.3563	MeWo #4.11	0.1 mM
WI_MC.AC.06_0.1 mM_MeWo #4.11	L03	8.04762	MeWo #4.11	0.1 mM
WI_MC.AC.06_0.1 mM_MeWo #4.11	M03	-3.07496	MeWo #4.11	0.1 mM
WI_MC.AC.06_0.1 mM_MeWo #4.11	N03	5.39876	MeWo #4.11	0.1 mM
WI_MC.AC.06_0.1 mM_MeWo #4.11	O03	-11.5619	MeWo #4.11	0.1 mM
WI_MC.AC.06_0.1 mM_MeWo #4.11	P03	10.2089	MeWo #4.11	0.1 mM
WI_MC.AC.06_0.1 mM_MeWo #4.11	A04	6.1631	MeWo #4.11	0.1 mM
WI_MC.AC.06_0.1 mM_MeWo #4.11	B04	-17.8611	MeWo #4.11	0.1 mM
WI_MC.AC.06_0.1 mM_MeWo #4.11	C04	20.1849	MeWo #4.11	0.1 mM
WI_MC.AC.06_0.1 mM_MeWo #4.11	D04	14.3601	MeWo #4.11	0.1 mM
WI_MC.AC.06_0.1 mM_MeWo #4.11	E04	30.675	MeWo #4.11	0.1 mM
WI_MC.AC.06_0.1 mM_MeWo #4.11	F04	20.3431	MeWo #4.11	0.1 mM
WI_MC.AC.06_0.1 mM_MeWo #4.11	G04	13.8988	MeWo #4.11	0.1 mM
WI_MC.AC.06_0.1 mM_MeWo #4.11	H04	17.1803	MeWo #4.11	0.1 mM
WI_MC.AC.06_0.1 mM_MeWo #4.11	I04	7.19102	MeWo #4.11	0.1 mM
WI_MC.AC.06_0.1 mM_MeWo #4.11	J04	-5.86879	MeWo #4.11	0.1 mM
WI_MC.AC.06_0.1 mM_MeWo #4.11	K04	1.06306	MeWo #4.11	0.1 mM
WI_MC.AC.06_0.1 mM_MeWo #4.11	L04	12.2384	MeWo #4.11	0.1 mM
WI_MC.AC.06_0.1 mM_MeWo #4.11	M04	17.4834	MeWo #4.11	0.1 mM
WI_MC.AC.06_0.1 mM_MeWo #4.11	N04	-11.6409	MeWo #4.11	0.1 mM
WI_MC.AC.06_0.1 mM_MeWo #4.11	O04	2.44679	MeWo #4.11	0.1 mM
WI_MC.AC.06_0.1 mM_MeWo #4.11	P04	3.7251	MeWo #4.11	0.1 mM
WI_MC.AC.06_0.1 mM_MeWo #4.11	A05	1.95919	MeWo #4.11	0.1 mM
WI_MC.AC.06_0.1 mM_MeWo #4.11	B05	26.8664	MeWo #4.11	0.1 mM
WI_MC.AC.06_0.1 mM_MeWo #4.11	C05	2.88168	MeWo #4.11	0.1 mM
WI_MC.AC.06_0.1 mM_MeWo #4.11	D05	22.4648	MeWo #4.11	0.1 mM
WI_MC.AC.06_0.1 mM_MeWo #4.11	E05	8.60111	MeWo #4.11	0.1 mM
WI_MC.AC.06_0.1 mM_MeWo #4.11	F05	17.4175	MeWo #4.11	0.1 mM
WI_MC.AC.06_0.1 mM_MeWo #4.11	G05	28.83	MeWo #4.11	0.1 mM
WI_MC.AC.06_0.1 mM_MeWo #4.11	H05	14.9663	MeWo #4.11	0.1 mM
WI_MC.AC.06_0.1 mM_MeWo #4.11	I05	6.65071	MeWo #4.11	0.1 mM
WI_MC.AC.06_0.1 mM_MeWo #4.11	J05	-13.5123	MeWo #4.11	0.1 mM
WI_MC.AC.06_0.1 mM_MeWo #4.11	K05	18.6035	MeWo #4.11	0.1 mM
WI_MC.AC.06_0.1 mM_MeWo #4.11	L05	9.04918	MeWo #4.11	0.1 mM
WI_MC.AC.06_0.1 mM_MeWo #4.11	M05	-6.88352	MeWo #4.11	0.1 mM
WI_MC.AC.06_0.1 mM_MeWo #4.11	N05	-8.17501	MeWo #4.11	0.1 mM
WI_MC.AC.06_0.1 mM_MeWo #4.11	O05	-7.43702	MeWo #4.11	0.1 mM
WI_MC.AC.06_0.1 mM_MeWo #4.11	P05	15.4275	MeWo #4.11	0.1 mM
WI_MC.AC.06_0.1 mM_MeWo #4.11	A06	3.38246	MeWo #4.11	0.1 mM
WI_MC.AC.06_0.1 mM_MeWo #4.11	B06	-20.8263	MeWo #4.11	0.1 mM
WI_MC.AC.06_0.1 mM_MeWo #4.11	C06	1.20802	MeWo #4.11	0.1 mM
WI_MC.AC.06_0.1 mM_MeWo #4.11	D06	33.4951	MeWo #4.11	0.1 mM
WI_MC.AC.06_0.1 mM_MeWo #4.11	E06	1.76151	MeWo #4.11	0.1 mM
WI_MC.AC.06_0.1 mM_MeWo #4.11	F06	19.4206	MeWo #4.11	0.1 mM
WI_MC.AC.06_0.1 mM_MeWo #4.11	G06	22.6493	MeWo #4.11	0.1 mM
WI_MC.AC.06_0.1 mM_MeWo #4.11	H06	6.78249	MeWo #4.11	0.1 mM
WI_MC.AC.06_0.1 mM_MeWo #4.11	I06	11.1577	MeWo #4.11	0.1 mM
WI_MC.AC.06_0.1 mM_MeWo #4.11	J06	12.6073	MeWo #4.11	0.1 mM
WI_MC.AC.06_0.1 mM_MeWo #4.11	K06	30.7145	MeWo #4.11	0.1 mM
WI_MC.AC.06_0.1 mM_MeWo #4.11	L06	11.8166	MeWo #4.11	0.1 mM
WI_MC.AC.06_0.1 mM_MeWo #4.11	M06	11.5794	MeWo #4.11	0.1 mM
WI_MC.AC.06_0.1 mM_MeWo #4.11	N06	24.4152	MeWo #4.11	0.1 mM
WI_MC.AC.06_0.1 mM_MeWo #4.11	O06	8.40344	MeWo #4.11	0.1 mM
WI_MC.AC.06_0.1 mM_MeWo #4.11	P06	26.1679	MeWo #4.11	0.1 mM
WI_MC.AC.06_0.1 mM_MeWo #4.11	A07	10.0639	MeWo #4.11	0.1 mM
WI_MC.AC.06_0.1 mM_MeWo #4.11	B07	8.79879	MeWo #4.11	0.1 mM
WI_MC.AC.06_0.1 mM_MeWo #4.11	C07	-5.82925	MeWo #4.11	0.1 mM
WI_MC.AC.06_0.1 mM_MeWo #4.11	D07	-4.53777	MeWo #4.11	0.1 mM
WI_MC.AC.06_0.1 mM_MeWo #4.11	E07	14.9136	MeWo #4.11	0.1 mM
WI_MC.AC.06_0.1 mM_MeWo #4.11	F07	-8.544	MeWo #4.11	0.1 mM
WI_MC.AC.06_0.1 mM_MeWo #4.11	G07	22.3726	MeWo #4.11	0.1 mM
WI_MC.AC.06_0.1 mM_MeWo #4.11	H07	3.39564	MeWo #4.11	0.1 mM
WI_MC.AC.06_0.1 mM_MeWo #4.11	I07	25.0346	MeWo #4.11	0.1 mM
WI_MC.AC.06_0.1 mM_MeWo #4.11	J07	26.1943	MeWo #4.11	0.1 mM
WI_MC.AC.06_0.1 mM_MeWo #4.11	K07	11.7112	MeWo #4.11	0.1 mM
WI_MC.AC.06_0.1 mM_MeWo #4.11	L07	-13.6441	MeWo #4.11	0.1 mM
WI_MC.AC.06_0.1 mM_MeWo #4.11	M07	15.2826	MeWo #4.11	0.1 mM
WI_MC.AC.06_0.1 mM_MeWo #4.11	N07	-20.9185	MeWo #4.11	0.1 mM
WI_MC.AC.06_0.1 mM_MeWo #4.11	O07	4.77937	MeWo #4.11	0.1 mM
WI_MC.AC.06_0.1 mM_MeWo #4.11	P07	-15.041	MeWo #4.11	0.1 mM
WI_MC.AC.06_0.1 mM_MeWo #4.11	A08	1.11577	MeWo #4.11	0.1 mM
WI_MC.AC.06_0.1 mM_MeWo #4.11	B08	-11.4696	MeWo #4.11	0.1 mM
WI_MC.AC.06_0.1 mM_MeWo #4.11	C08	-38.7885	MeWo #4.11	0.1 mM
WI_MC.AC.06_0.1 mM_MeWo #4.11	D08	-13.6572	MeWo #4.11	0.1 mM
WI_MC.AC.06_0.1 mM_MeWo #4.11	E08	26.4974	MeWo #4.11	0.1 mM
WI_MC.AC.06_0.1 mM_MeWo #4.11	F08	22.1617	MeWo #4.11	0.1 mM
WI_MC.AC.06_0.1 mM_MeWo #4.11	G08	5.34604	MeWo #4.11	0.1 mM
WI_MC.AC.06_0.1 mM_MeWo #4.11	H08	21.1338	MeWo #4.11	0.1 mM
WI_MC.AC.06_0.1 mM_MeWo #4.11	I08	-15.2782	MeWo #4.11	0.1 mM
WI_MC.AC.06_0.1 mM_MeWo #4.11	J08	13.6484	MeWo #4.11	0.1 mM
WI_MC.AC.06_0.1 mM_MeWo #4.11	K08	24.2439	MeWo #4.11	0.1 mM
WI_MC.AC.06_0.1 mM_MeWo #4.11	L08	22.3198	MeWo #4.11	0.1 mM
WI_MC.AC.06_0.1 mM_MeWo #4.11	M08	13.5167	MeWo #4.11	0.1 mM
WI_MC.AC.06_0.1 mM_MeWo #4.11	N08	12.067	MeWo #4.11	0.1 mM
WI_MC.AC.06_0.1 mM_MeWo #4.11	O08	14.2019	MeWo #4.11	0.1 mM
WI_MC.AC.06_0.1 mM_MeWo #4.11	P08	15.4012	MeWo #4.11	0.1 mM
WI_MC.AC.06_0.1 mM_MeWo #4.11	A09	-13.8944	MeWo #4.11	0.1 mM
WI_MC.AC.06_0.1 mM_MeWo #4.11	B09	-11.6409	MeWo #4.11	0.1 mM
WI_MC.AC.06_0.1 mM_MeWo #4.11	C09	63.3311	MeWo #4.11	0.1 mM
WI_MC.AC.06_0.1 mM_MeWo #4.11	D09	41.4022	MeWo #4.11	0.1 mM
WI_MC.AC.06_0.1 mM_MeWo #4.11	E09	17.4834	MeWo #4.11	0.1 mM
WI_MC.AC.06_0.1 mM_MeWo #4.11	F09	-5.69747	MeWo #4.11	0.1 mM
WI_MC.AC.06_0.1 mM_MeWo #4.11	G09	26.6028	MeWo #4.11	0.1 mM
WI_MC.AC.06_0.1 mM_MeWo #4.11	H09	11.1314	MeWo #4.11	0.1 mM
WI_MC.AC.06_0.1 mM_MeWo #4.11	I09	-2.82457	MeWo #4.11	0.1 mM
WI_MC.AC.06_0.1 mM_MeWo #4.11	J09	-1.01913	MeWo #4.11	0.1 mM
WI_MC.AC.06_0.1 mM_MeWo #4.11	K09	22.6229	MeWo #4.11	0.1 mM
WI_MC.AC.06_0.1 mM_MeWo #4.11	L09	5.17472	MeWo #4.11	0.1 mM
WI_MC.AC.06_0.1 mM_MeWo #4.11	M09	-4.86723	MeWo #4.11	0.1 mM
WI_MC.AC.06_0.1 mM_MeWo #4.11	N09	4.66077	MeWo #4.11	0.1 mM
WI_MC.AC.06_0.1 mM_MeWo #4.11	O09	-20.7472	MeWo #4.11	0.1 mM
WI_MC.AC.06_0.1 mM_MeWo #4.11	P09	22.7415	MeWo #4.11	0.1 mM
WI_MC.AC.06_0.1 mM_MeWo #4.11	A10	2.1964	MeWo #4.11	0.1 mM
WI_MC.AC.06_0.1 mM_MeWo #4.11	B10	-5.81607	MeWo #4.11	0.1 mM
WI_MC.AC.06_0.1 mM_MeWo #4.11	C10	-1.66487	MeWo #4.11	0.1 mM
WI_MC.AC.06_0.1 mM_MeWo #4.11	D10	0.628171	MeWo #4.11	0.1 mM
WI_MC.AC.06_0.1 mM_MeWo #4.11	E10	13.3453	MeWo #4.11	0.1 mM
WI_MC.AC.06_0.1 mM_MeWo #4.11	F10	-2.75868	MeWo #4.11	0.1 mM
WI_MC.AC.06_0.1 mM_MeWo #4.11	G10	65.4001	MeWo #4.11	0.1 mM
WI_MC.AC.06_0.1 mM_MeWo #4.11	H10	12.8314	MeWo #4.11	0.1 mM
WI_MC.AC.06_0.1 mM_MeWo #4.11	I10	-3.15403	MeWo #4.11	0.1 mM
WI_MC.AC.06_0.1 mM_MeWo #4.11	J10	7.27009	MeWo #4.11	0.1 mM
WI_MC.AC.06_0.1 mM_MeWo #4.11	K10	33.6665	MeWo #4.11	0.1 mM
WI_MC.AC.06_0.1 mM_MeWo #4.11	L10	25.0346	MeWo #4.11	0.1 mM
WI_MC.AC.06_0.1 mM_MeWo #4.11	M10	0.983988	MeWo #4.11	0.1 mM
WI_MC.AC.06_0.1 mM_MeWo #4.11	N10	9.97167	MeWo #4.11	0.1 mM
WI_MC.AC.06_0.1 mM_MeWo #4.11	O10	-11.0743	MeWo #4.11	0.1 mM
WI_MC.AC.06_0.1 mM_MeWo #4.11	P10	30.2928	MeWo #4.11	0.1 mM
WI_MC.AC.06_0.1 mM_MeWo #4.11	A11	14.3733	MeWo #4.11	0.1 mM
WI_MC.AC.06_0.1 mM_MeWo #4.11	B11	23.9935	MeWo #4.11	0.1 mM
WI_MC.AC.06_0.1 mM_MeWo #4.11	C11	69.2613	MeWo #4.11	0.1 mM
WI_MC.AC.06_0.1 mM_MeWo #4.11	D11	15.0717	MeWo #4.11	0.1 mM
WI_MC.AC.06_0.1 mM_MeWo #4.11	E11	-18.4937	MeWo #4.11	0.1 mM
WI_MC.AC.06_0.1 mM_MeWo #4.11	F11	-11.2851	MeWo #4.11	0.1 mM
WI_MC.AC.06_0.1 mM_MeWo #4.11	G11	5.25379	MeWo #4.11	0.1 mM
WI_MC.AC.06_0.1 mM_MeWo #4.11	H11	11.2632	MeWo #4.11	0.1 mM
WI_MC.AC.06_0.1 mM_MeWo #4.11	I11	10.8678	MeWo #4.11	0.1 mM
WI_MC.AC.06_0.1 mM_MeWo #4.11	J11	-1.45402	MeWo #4.11	0.1 mM
WI_MC.AC.06_0.1 mM_MeWo #4.11	K11	-2.67961	MeWo #4.11	0.1 mM
WI_MC.AC.06_0.1 mM_MeWo #4.11	L11	3.88324	MeWo #4.11	0.1 mM
WI_MC.AC.06_0.1 mM_MeWo #4.11	M11	13.5826	MeWo #4.11	0.1 mM
WI_MC.AC.06_0.1 mM_MeWo #4.11	N11	9.36546	MeWo #4.11	0.1 mM
WI_MC.AC.06_0.1 mM_MeWo #4.11	O11	9.85306	MeWo #4.11	0.1 mM
WI_MC.AC.06_0.1 mM_MeWo #4.11	P11	13.3058	MeWo #4.11	0.1 mM
WI_MC.AC.06_0.1 mM_MeWo #4.11	A12	44.2619	MeWo #4.11	0.1 mM
WI_MC.AC.06_0.1 mM_MeWo #4.11	B12	5.57008	MeWo #4.11	0.1 mM
WI_MC.AC.06_0.1 mM_MeWo #4.11	C12	4.13363	MeWo #4.11	0.1 mM
WI_MC.AC.06_0.1 mM_MeWo #4.11	D12	-7.25252	MeWo #4.11	0.1 mM
WI_MC.AC.06_0.1 mM_MeWo #4.11	E12	2.45997	MeWo #4.11	0.1 mM
WI_MC.AC.06_0.1 mM_MeWo #4.11	F12	-6.55406	MeWo #4.11	0.1 mM
WI_MC.AC.06_0.1 mM_MeWo #4.11	G12	24.7051	MeWo #4.11	0.1 mM
WI_MC.AC.06_0.1 mM_MeWo #4.11	H12	6.9011	MeWo #4.11	0.1 mM
WI_MC.AC.06_0.1 mM_MeWo #4.11	I12	21.226	MeWo #4.11	0.1 mM
WI_MC.AC.06_0.1 mM_MeWo #4.11	J12	11.5135	MeWo #4.11	0.1 mM
WI_MC.AC.06_0.1 mM_MeWo #4.11	K12	4.35766	MeWo #4.11	0.1 mM
WI_MC.AC.06_0.1 mM_MeWo #4.11	L12	16.0733	MeWo #4.11	0.1 mM
WI_MC.AC.06_0.1 mM_MeWo #4.11	M12	-18.3883	MeWo #4.11	0.1 mM
WI_MC.AC.06_0.1 mM_MeWo #4.11	N12	19.2097	MeWo #4.11	0.1 mM
WI_MC.AC.06_0.1 mM_MeWo #4.11	O12	13.4771	MeWo #4.11	0.1 mM
WI_MC.AC.06_0.1 mM_MeWo #4.11	P12	-0.913703	MeWo #4.11	0.1 mM
WI_MC.AC.06_0.1 mM_MeWo #4.11	A13	33.1393	MeWo #4.11	0.1 mM
WI_MC.AC.06_0.1 mM_MeWo #4.11	B13	0.127391	MeWo #4.11	0.1 mM
WI_MC.AC.06_0.1 mM_MeWo #4.11	C13	-13.2355	MeWo #4.11	0.1 mM
WI_MC.AC.06_0.1 mM_MeWo #4.11	D13	-12.827	MeWo #4.11	0.1 mM
WI_MC.AC.06_0.1 mM_MeWo #4.11	E13	-1.19045	MeWo #4.11	0.1 mM
WI_MC.AC.06_0.1 mM_MeWo #4.11	F13	-2.49511	MeWo #4.11	0.1 mM
WI_MC.AC.06_0.1 mM_MeWo #4.11	G13	99.6508	MeWo #4.11	0.1 mM
WI_MC.AC.06_0.1 mM_MeWo #4.11	H13	14.3074	MeWo #4.11	0.1 mM
WI_MC.AC.06_0.1 mM_MeWo #4.11	I13	10.7097	MeWo #4.11	0.1 mM
WI_MC.AC.06_0.1 mM_MeWo #4.11	J13	12.2779	MeWo #4.11	0.1 mM
WI_MC.AC.06_0.1 mM_MeWo #4.11	K13	1.4057	MeWo #4.11	0.1 mM
WI_MC.AC.06_0.1 mM_MeWo #4.11	L13	-2.28426	MeWo #4.11	0.1 mM
WI_MC.AC.06_0.1 mM_MeWo #4.11	M13	-1.24316	MeWo #4.11	0.1 mM
WI_MC.AC.06_0.1 mM_MeWo #4.11	N13	12.8841	MeWo #4.11	0.1 mM
WI_MC.AC.06_0.1 mM_MeWo #4.11	O13	11.1445	MeWo #4.11	0.1 mM
WI_MC.AC.06_0.1 mM_MeWo #4.11	P13	4.77937	MeWo #4.11	0.1 mM
WI_MC.AC.06_0.1 mM_MeWo #4.11	A14	81.1878	MeWo #4.11	0.1 mM
WI_MC.AC.06_0.1 mM_MeWo #4.11	B14	6.14993	MeWo #4.11	0.1 mM
WI_MC.AC.06_0.1 mM_MeWo #4.11	C14	17.3911	MeWo #4.11	0.1 mM
WI_MC.AC.06_0.1 mM_MeWo #4.11	D14	5.29333	MeWo #4.11	0.1 mM
WI_MC.AC.06_0.1 mM_MeWo #4.11	E14	9.04918	MeWo #4.11	0.1 mM
WI_MC.AC.06_0.1 mM_MeWo #4.11	F14	-5.84243	MeWo #4.11	0.1 mM
WI_MC.AC.06_0.1 mM_MeWo #4.11	G14	-12.5898	MeWo #4.11	0.1 mM
WI_MC.AC.06_0.1 mM_MeWo #4.11	H14	8.45615	MeWo #4.11	0.1 mM
WI_MC.AC.06_0.1 mM_MeWo #4.11	I14	6.26853	MeWo #4.11	0.1 mM
WI_MC.AC.06_0.1 mM_MeWo #4.11	J14	9.91895	MeWo #4.11	0.1 mM
WI_MC.AC.06_0.1 mM_MeWo #4.11	K14	13.4508	MeWo #4.11	0.1 mM
WI_MC.AC.06_0.1 mM_MeWo #4.11	L14	1.7088	MeWo #4.11	0.1 mM
WI_MC.AC.06_0.1 mM_MeWo #4.11	M14	10.1957	MeWo #4.11	0.1 mM
WI_MC.AC.06_0.1 mM_MeWo #4.11	N14	-16.3456	MeWo #4.11	0.1 mM
WI_MC.AC.06_0.1 mM_MeWo #4.11	O14	5.62279	MeWo #4.11	0.1 mM
WI_MC.AC.06_0.1 mM_MeWo #4.11	P14	13.6484	MeWo #4.11	0.1 mM
WI_MC.AC.06_0.1 mM_MeWo #4.11	A15	93.8523	MeWo #4.11	0.1 mM
WI_MC.AC.06_0.1 mM_MeWo #4.11	B15	-15.3836	MeWo #4.11	0.1 mM
WI_MC.AC.06_0.1 mM_MeWo #4.11	C15	0.325068	MeWo #4.11	0.1 mM
WI_MC.AC.06_0.1 mM_MeWo #4.11	D15	-13.8813	MeWo #4.11	0.1 mM
WI_MC.AC.06_0.1 mM_MeWo #4.11	E15	14.426	MeWo #4.11	0.1 mM
WI_MC.AC.06_0.1 mM_MeWo #4.11	F15	-10.9161	MeWo #4.11	0.1 mM
WI_MC.AC.06_0.1 mM_MeWo #4.11	G15	43.9588	MeWo #4.11	0.1 mM
WI_MC.AC.06_0.1 mM_MeWo #4.11	H15	15.2167	MeWo #4.11	0.1 mM
WI_MC.AC.06_0.1 mM_MeWo #4.11	I15	-13.7495	MeWo #4.11	0.1 mM
WI_MC.AC.06_0.1 mM_MeWo #4.11	J15	7.34916	MeWo #4.11	0.1 mM
WI_MC.AC.06_0.1 mM_MeWo #4.11	K15	-10.0727	MeWo #4.11	0.1 mM
WI_MC.AC.06_0.1 mM_MeWo #4.11	L15	7.63909	MeWo #4.11	0.1 mM
WI_MC.AC.06_0.1 mM_MeWo #4.11	M15	-3.65481	MeWo #4.11	0.1 mM
WI_MC.AC.06_0.1 mM_MeWo #4.11	N15	-16.2666	MeWo #4.11	0.1 mM
WI_MC.AC.06_0.1 mM_MeWo #4.11	O15	-5.02537	MeWo #4.11	0.1 mM
WI_MC.AC.06_0.1 mM_MeWo #4.11	P15	11.843	MeWo #4.11	0.1 mM
WI_MC.AC.06_0.1 mM_MeWo #4.11	A16	-6.13236	MeWo #4.11	0.1 mM
WI_MC.AC.06_0.1 mM_MeWo #4.11	B16	-6.92306	MeWo #4.11	0.1 mM
WI_MC.AC.06_0.1 mM_MeWo #4.11	C16	-0.188891	MeWo #4.11	0.1 mM
WI_MC.AC.06_0.1 mM_MeWo #4.11	D16	6.67706	MeWo #4.11	0.1 mM
WI_MC.AC.06_0.1 mM_MeWo #4.11	E16	7.58637	MeWo #4.11	0.1 mM
WI_MC.AC.06_0.1 mM_MeWo #4.11	F16	-4.9463	MeWo #4.11	0.1 mM
WI_MC.AC.06_0.1 mM_MeWo #4.11	G16	-11.351	MeWo #4.11	0.1 mM
WI_MC.AC.06_0.1 mM_MeWo #4.11	H16	8.49568	MeWo #4.11	0.1 mM
WI_MC.AC.06_0.1 mM_MeWo #4.11	I16	-12.6688	MeWo #4.11	0.1 mM
WI_MC.AC.06_0.1 mM_MeWo #4.11	J16	-9.32153	MeWo #4.11	0.1 mM
WI_MC.AC.06_0.1 mM_MeWo #4.11	K16	-22.6581	MeWo #4.11	0.1 mM
WI_MC.AC.06_0.1 mM_MeWo #4.11	L16	15.8624	MeWo #4.11	0.1 mM
WI_MC.AC.06_0.1 mM_MeWo #4.11	M16	-8.63625	MeWo #4.11	0.1 mM
WI_MC.AC.06_0.1 mM_MeWo #4.11	N16	17.1671	MeWo #4.11	0.1 mM
WI_MC.AC.06_0.1 mM_MeWo #4.11	O16	-3.21993	MeWo #4.11	0.1 mM
WI_MC.AC.06_0.1 mM_MeWo #4.11	P16	25.3377	MeWo #4.11	0.1 mM
WI_MC.AC.06_0.1 mM_MeWo #4.11	A17	15.2826	MeWo #4.11	0.1 mM
WI_MC.AC.06_0.1 mM_MeWo #4.11	B17	22.2671	MeWo #4.11	0.1 mM
WI_MC.AC.06_0.1 mM_MeWo #4.11	C17	7.46777	MeWo #4.11	0.1 mM
WI_MC.AC.06_0.1 mM_MeWo #4.11	D17	-10.1386	MeWo #4.11	0.1 mM
WI_MC.AC.06_0.1 mM_MeWo #4.11	E17	9.77399	MeWo #4.11	0.1 mM
WI_MC.AC.06_0.1 mM_MeWo #4.11	F17	-5.35483	MeWo #4.11	0.1 mM
WI_MC.AC.06_0.1 mM_MeWo #4.11	G17	29.1858	MeWo #4.11	0.1 mM
WI_MC.AC.06_0.1 mM_MeWo #4.11	H17	21.5818	MeWo #4.11	0.1 mM
WI_MC.AC.06_0.1 mM_MeWo #4.11	I17	-6.54089	MeWo #4.11	0.1 mM
WI_MC.AC.06_0.1 mM_MeWo #4.11	J17	16.4686	MeWo #4.11	0.1 mM
WI_MC.AC.06_0.1 mM_MeWo #4.11	K17	-3.99745	MeWo #4.11	0.1 mM
WI_MC.AC.06_0.1 mM_MeWo #4.11	L17	13.0554	MeWo #4.11	0.1 mM
WI_MC.AC.06_0.1 mM_MeWo #4.11	M17	-7.3843	MeWo #4.11	0.1 mM
WI_MC.AC.06_0.1 mM_MeWo #4.11	N17	5.17472	MeWo #4.11	0.1 mM
WI_MC.AC.06_0.1 mM_MeWo #4.11	O17	-2.58736	MeWo #4.11	0.1 mM
WI_MC.AC.06_0.1 mM_MeWo #4.11	P17	13.0291	MeWo #4.11	0.1 mM
WI_MC.AC.06_0.1 mM_MeWo #4.11	A18	7.21738	MeWo #4.11	0.1 mM
WI_MC.AC.06_0.1 mM_MeWo #4.11	B18	1.48477	MeWo #4.11	0.1 mM
WI_MC.AC.06_0.1 mM_MeWo #4.11	C18	-14.7774	MeWo #4.11	0.1 mM
WI_MC.AC.06_0.1 mM_MeWo #4.11	D18	8.97011	MeWo #4.11	0.1 mM
WI_MC.AC.06_0.1 mM_MeWo #4.11	E18	14.9926	MeWo #4.11	0.1 mM
WI_MC.AC.06_0.1 mM_MeWo #4.11	F18	11.9484	MeWo #4.11	0.1 mM
WI_MC.AC.06_0.1 mM_MeWo #4.11	G18	10.8151	MeWo #4.11	0.1 mM
WI_MC.AC.06_0.1 mM_MeWo #4.11	H18	-20.4178	MeWo #4.11	0.1 mM
WI_MC.AC.06_0.1 mM_MeWo #4.11	I18	16.4818	MeWo #4.11	0.1 mM
WI_MC.AC.06_0.1 mM_MeWo #4.11	J18	1.19484	MeWo #4.11	0.1 mM
WI_MC.AC.06_0.1 mM_MeWo #4.11	K18	23.7299	MeWo #4.11	0.1 mM
WI_MC.AC.06_0.1 mM_MeWo #4.11	L18	-10.6394	MeWo #4.11	0.1 mM
WI_MC.AC.06_0.1 mM_MeWo #4.11	M18	5.49101	MeWo #4.11	0.1 mM
WI_MC.AC.06_0.1 mM_MeWo #4.11	N18	2.17005	MeWo #4.11	0.1 mM
WI_MC.AC.06_0.1 mM_MeWo #4.11	O18	-3.53621	MeWo #4.11	0.1 mM
WI_MC.AC.06_0.1 mM_MeWo #4.11	P18	5.46465	MeWo #4.11	0.1 mM
WI_MC.AC.06_0.1 mM_MeWo #4.11	A19	76.6017	MeWo #4.11	0.1 mM
WI_MC.AC.06_0.1 mM_MeWo #4.11	B19	-7.31841	MeWo #4.11	0.1 mM
WI_MC.AC.06_0.1 mM_MeWo #4.11	C19	7.88948	MeWo #4.11	0.1 mM
WI_MC.AC.06_0.1 mM_MeWo #4.11	D19	4.34448	MeWo #4.11	0.1 mM
WI_MC.AC.06_0.1 mM_MeWo #4.11	E19	-8.21454	MeWo #4.11	0.1 mM
WI_MC.AC.06_0.1 mM_MeWo #4.11	F19	13.2136	MeWo #4.11	0.1 mM
WI_MC.AC.06_0.1 mM_MeWo #4.11	G19	-5.76336	MeWo #4.11	0.1 mM
WI_MC.AC.06_0.1 mM_MeWo #4.11	H19	20.2245	MeWo #4.11	0.1 mM
WI_MC.AC.06_0.1 mM_MeWo #4.11	I19	4.96387	MeWo #4.11	0.1 mM
WI_MC.AC.06_0.1 mM_MeWo #4.11	J19	8.56158	MeWo #4.11	0.1 mM
WI_MC.AC.06_0.1 mM_MeWo #4.11	K19	-17.5449	MeWo #4.11	0.1 mM
WI_MC.AC.06_0.1 mM_MeWo #4.11	L19	3.79099	MeWo #4.11	0.1 mM
WI_MC.AC.06_0.1 mM_MeWo #4.11	M19	7.52048	MeWo #4.11	0.1 mM
WI_MC.AC.06_0.1 mM_MeWo #4.11	N19	4.72666	MeWo #4.11	0.1 mM
WI_MC.AC.06_0.1 mM_MeWo #4.11	O19	-10.0068	MeWo #4.11	0.1 mM
WI_MC.AC.06_0.1 mM_MeWo #4.11	P19	18.05	MeWo #4.11	0.1 mM
WI_MC.AC.06_0.1 mM_MeWo #4.11	A20	16.0469	MeWo #4.11	0.1 mM
WI_MC.AC.06_0.1 mM_MeWo #4.11	B20	16.8244	MeWo #4.11	0.1 mM
WI_MC.AC.06_0.1 mM_MeWo #4.11	C20	3.42199	MeWo #4.11	0.1 mM
WI_MC.AC.06_0.1 mM_MeWo #4.11	D20	3.58014	MeWo #4.11	0.1 mM
WI_MC.AC.06_0.1 mM_MeWo #4.11	E20	39.0828	MeWo #4.11	0.1 mM
WI_MC.AC.06_0.1 mM_MeWo #4.11	F20	-12.8006	MeWo #4.11	0.1 mM
WI_MC.AC.06_0.1 mM_MeWo #4.11	G20	-3.2331	MeWo #4.11	0.1 mM
WI_MC.AC.06_0.1 mM_MeWo #4.11	H20	-10.8502	MeWo #4.11	0.1 mM
WI_MC.AC.06_0.1 mM_MeWo #4.11	I20	23.0183	MeWo #4.11	0.1 mM
WI_MC.AC.06_0.1 mM_MeWo #4.11	J20	-11.5882	MeWo #4.11	0.1 mM
WI_MC.AC.06_0.1 mM_MeWo #4.11	K20	11.5926	MeWo #4.11	0.1 mM
WI_MC.AC.06_0.1 mM_MeWo #4.11	L20	11.3686	MeWo #4.11	0.1 mM
WI_MC.AC.06_0.1 mM_MeWo #4.11	M20	8.86468	MeWo #4.11	0.1 mM
WI_MC.AC.06_0.1 mM_MeWo #4.11	N20	-6.52771	MeWo #4.11	0.1 mM
WI_MC.AC.06_0.1 mM_MeWo #4.11	O20	6.25535	MeWo #4.11	0.1 mM
WI_MC.AC.06_0.1 mM_MeWo #4.11	P20	15.612	MeWo #4.11	0.1 mM
WI_MC.AC.06_0.1 mM_MeWo #4.11	A21	44.6836	MeWo #4.11	0.1 mM
WI_MC.AC.06_0.1 mM_MeWo #4.11	B21	-29.3264	MeWo #4.11	0.1 mM
WI_MC.AC.06_0.1 mM_MeWo #4.11	C21	-11.1665	MeWo #4.11	0.1 mM
WI_MC.AC.06_0.1 mM_MeWo #4.11	D21	15.533	MeWo #4.11	0.1 mM
WI_MC.AC.06_0.1 mM_MeWo #4.11	E21	21.7532	MeWo #4.11	0.1 mM
WI_MC.AC.06_0.1 mM_MeWo #4.11	F21	4.52898	MeWo #4.11	0.1 mM
WI_MC.AC.06_0.1 mM_MeWo #4.11	G21	0.0614993	MeWo #4.11	0.1 mM
WI_MC.AC.06_0.1 mM_MeWo #4.11	H21	18.3004	MeWo #4.11	0.1 mM
WI_MC.AC.06_0.1 mM_MeWo #4.11	I21	0.997167	MeWo #4.11	0.1 mM
WI_MC.AC.06_0.1 mM_MeWo #4.11	J21	5.92589	MeWo #4.11	0.1 mM
WI_MC.AC.06_0.1 mM_MeWo #4.11	K21	10.3143	MeWo #4.11	0.1 mM
WI_MC.AC.06_0.1 mM_MeWo #4.11	L21	10.7624	MeWo #4.11	0.1 mM
WI_MC.AC.06_0.1 mM_MeWo #4.11	M21	26.1416	MeWo #4.11	0.1 mM
WI_MC.AC.06_0.1 mM_MeWo #4.11	N21	-8.46493	MeWo #4.11	0.1 mM
WI_MC.AC.06_0.1 mM_MeWo #4.11	O21	6.32125	MeWo #4.11	0.1 mM
WI_MC.AC.06_0.1 mM_MeWo #4.11	P21	28.0393	MeWo #4.11	0.1 mM
WI_MC.AC.06_0.1 mM_MeWo #4.11	A22	11.3554	MeWo #4.11	0.1 mM
WI_MC.AC.06_0.1 mM_MeWo #4.11	B22	9.35228	MeWo #4.11	0.1 mM
WI_MC.AC.06_0.1 mM_MeWo #4.11	C22	0.351424	MeWo #4.11	0.1 mM
WI_MC.AC.06_0.1 mM_MeWo #4.11	D22	-2.37651	MeWo #4.11	0.1 mM
WI_MC.AC.06_0.1 mM_MeWo #4.11	E22	-2.69279	MeWo #4.11	0.1 mM
WI_MC.AC.06_0.1 mM_MeWo #4.11	F22	-18.9945	MeWo #4.11	0.1 mM
WI_MC.AC.06_0.1 mM_MeWo #4.11	G22	25.9307	MeWo #4.11	0.1 mM
WI_MC.AC.06_0.1 mM_MeWo #4.11	H22	15.3485	MeWo #4.11	0.1 mM
WI_MC.AC.06_0.1 mM_MeWo #4.11	I22	4.76619	MeWo #4.11	0.1 mM
WI_MC.AC.06_0.1 mM_MeWo #4.11	J22	4.59487	MeWo #4.11	0.1 mM
WI_MC.AC.06_0.1 mM_MeWo #4.11	K22	15.5857	MeWo #4.11	0.1 mM
WI_MC.AC.06_0.1 mM_MeWo #4.11	L22	-3.45714	MeWo #4.11	0.1 mM
WI_MC.AC.06_0.1 mM_MeWo #4.11	M22	-2.28426	MeWo #4.11	0.1 mM
WI_MC.AC.06_0.1 mM_MeWo #4.11	N22	-7.58198	MeWo #4.11	0.1 mM
WI_MC.AC.06_0.1 mM_MeWo #4.11	O22	70.7637	MeWo #4.11	0.1 mM
WI_MC.AC.06_0.1 mM_MeWo #4.11	P22	0.628171	MeWo #4.11	0.1 mM
WI_MC.AC.06_1 mM_MeWo	A03	13.0864	MeWo	1 mM
WI_MC.AC.06_1 mM_MeWo	B03	3.78799	MeWo	1 mM
WI_MC.AC.06_1 mM_MeWo	C03	7.08743	MeWo	1 mM
WI_MC.AC.06_1 mM_MeWo	D03	23.271	MeWo	1 mM
WI_MC.AC.06_1 mM_MeWo	E03	13.0319	MeWo	1 mM
WI_MC.AC.06_1 mM_MeWo	F03	-2.14282	MeWo	1 mM
WI_MC.AC.06_1 mM_MeWo	G03	5.13776	MeWo	1 mM
WI_MC.AC.06_1 mM_MeWo	H03	3.61075	MeWo	1 mM
WI_MC.AC.06_1 mM_MeWo	I03	2.15191	MeWo	1 mM
WI_MC.AC.06_1 mM_MeWo	J03	-0.124979	MeWo	1 mM
WI_MC.AC.06_1 mM_MeWo	K03	12.5274	MeWo	1 mM
WI_MC.AC.06_1 mM_MeWo	L03	0.311311	MeWo	1 mM
WI_MC.AC.06_1 mM_MeWo	M03	-1.8565	MeWo	1 mM
WI_MC.AC.06_1 mM_MeWo	N03	11.3003	MeWo	1 mM
WI_MC.AC.06_1 mM_MeWo	O03	2.68363	MeWo	1 mM
WI_MC.AC.06_1 mM_MeWo	P03	6.77385	MeWo	1 mM
WI_MC.AC.06_1 mM_MeWo	A04	5.88763	MeWo	1 mM
WI_MC.AC.06_1 mM_MeWo	B04	-7.25558	MeWo	1 mM
WI_MC.AC.06_1 mM_MeWo	C04	-2.23825	MeWo	1 mM
WI_MC.AC.06_1 mM_MeWo	D04	-11.5367	MeWo	1 mM
WI_MC.AC.06_1 mM_MeWo	E04	28.6019	MeWo	1 mM
WI_MC.AC.06_1 mM_MeWo	F04	24.0209	MeWo	1 mM
WI_MC.AC.06_1 mM_MeWo	G04	10.4959	MeWo	1 mM
WI_MC.AC.06_1 mM_MeWo	H04	-3.65619	MeWo	1 mM
WI_MC.AC.06_1 mM_MeWo	I04	-8.64625	MeWo	1 mM
WI_MC.AC.06_1 mM_MeWo	J04	-10.7595	MeWo	1 mM
WI_MC.AC.06_1 mM_MeWo	K04	7.76913	MeWo	1 mM
WI_MC.AC.06_1 mM_MeWo	L04	3.32443	MeWo	1 mM
WI_MC.AC.06_1 mM_MeWo	M04	-12.791	MeWo	1 mM
WI_MC.AC.06_1 mM_MeWo	N04	-23.0574	MeWo	1 mM
WI_MC.AC.06_1 mM_MeWo	O04	-17.3039	MeWo	1 mM
WI_MC.AC.06_1 mM_MeWo	P04	-0.711242	MeWo	1 mM
WI_MC.AC.06_1 mM_MeWo	A05	2.37005	MeWo	1 mM
WI_MC.AC.06_1 mM_MeWo	B05	-1.65199	MeWo	1 mM
WI_MC.AC.06_1 mM_MeWo	C05	0.0386298	MeWo	1 mM
WI_MC.AC.06_1 mM_MeWo	D05	7.8373	MeWo	1 mM
WI_MC.AC.06_1 mM_MeWo	E05	6.14668	MeWo	1 mM
WI_MC.AC.06_1 mM_MeWo	F05	-3.76527	MeWo	1 mM
WI_MC.AC.06_1 mM_MeWo	G05	38.7866	MeWo	1 mM
WI_MC.AC.06_1 mM_MeWo	H05	7.90547	MeWo	1 mM
WI_MC.AC.06_1 mM_MeWo	I05	-1.93831	MeWo	1 mM
WI_MC.AC.06_1 mM_MeWo	J05	-3.54712	MeWo	1 mM
WI_MC.AC.06_1 mM_MeWo	K05	6.02397	MeWo	1 mM
WI_MC.AC.06_1 mM_MeWo	L05	-2.87905	MeWo	1 mM
WI_MC.AC.06_1 mM_MeWo	M05	-3.21991	MeWo	1 mM
WI_MC.AC.06_1 mM_MeWo	N05	-13.5818	MeWo	1 mM
WI_MC.AC.06_1 mM_MeWo	O05	-10.8413	MeWo	1 mM
WI_MC.AC.06_1 mM_MeWo	P05	1.89286	MeWo	1 mM
WI_MC.AC.06_1 mM_MeWo	A06	14.1771	MeWo	1 mM
WI_MC.AC.06_1 mM_MeWo	B06	-1.27024	MeWo	1 mM
WI_MC.AC.06_1 mM_MeWo	C06	6.03761	MeWo	1 mM
WI_MC.AC.06_1 mM_MeWo	D06	3.86979	MeWo	1 mM
WI_MC.AC.06_1 mM_MeWo	E06	2.23371	MeWo	1 mM
WI_MC.AC.06_1 mM_MeWo	F06	-4.88326	MeWo	1 mM
WI_MC.AC.06_1 mM_MeWo	G06	6.97836	MeWo	1 mM
WI_MC.AC.06_1 mM_MeWo	H06	3.73345	MeWo	1 mM
WI_MC.AC.06_1 mM_MeWo	I06	-7.47373	MeWo	1 mM
WI_MC.AC.06_1 mM_MeWo	J06	-1.31114	MeWo	1 mM
WI_MC.AC.06_1 mM_MeWo	K06	7.57825	MeWo	1 mM
WI_MC.AC.06_1 mM_MeWo	L06	-4.48787	MeWo	1 mM
WI_MC.AC.06_1 mM_MeWo	M06	25.3707	MeWo	1 mM
WI_MC.AC.06_1 mM_MeWo	N06	-2.25189	MeWo	1 mM
WI_MC.AC.06_1 mM_MeWo	O06	1.93376	MeWo	1 mM
WI_MC.AC.06_1 mM_MeWo	P06	-4.13339	MeWo	1 mM
WI_MC.AC.06_1 mM_MeWo	A07	0.543089	MeWo	1 mM
WI_MC.AC.06_1 mM_MeWo	B07	-7.24195	MeWo	1 mM
WI_MC.AC.06_1 mM_MeWo	C07	2.28825	MeWo	1 mM
WI_MC.AC.06_1 mM_MeWo	D07	-10.2005	MeWo	1 mM
WI_MC.AC.06_1 mM_MeWo	E07	13.25	MeWo	1 mM
WI_MC.AC.06_1 mM_MeWo	F07	-14.5907	MeWo	1 mM
WI_MC.AC.06_1 mM_MeWo	G07	23.6801	MeWo	1 mM
WI_MC.AC.06_1 mM_MeWo	H07	14.8043	MeWo	1 mM
WI_MC.AC.06_1 mM_MeWo	I07	-6.68295	MeWo	1 mM
WI_MC.AC.06_1 mM_MeWo	J07	4.53786	MeWo	1 mM
WI_MC.AC.06_1 mM_MeWo	K07	5.24683	MeWo	1 mM
WI_MC.AC.06_1 mM_MeWo	L07	-4.85599	MeWo	1 mM
WI_MC.AC.06_1 mM_MeWo	M07	-5.16957	MeWo	1 mM
WI_MC.AC.06_1 mM_MeWo	N07	-10.1051	MeWo	1 mM
WI_MC.AC.06_1 mM_MeWo	O07	-7.46009	MeWo	1 mM
WI_MC.AC.06_1 mM_MeWo	P07	-3.32898	MeWo	1 mM
WI_MC.AC.06_1 mM_MeWo	A08	16.1677	MeWo	1 mM
WI_MC.AC.06_1 mM_MeWo	B08	-0.315855	MeWo	1 mM
WI_MC.AC.06_1 mM_MeWo	C08	1.45657	MeWo	1 mM
WI_MC.AC.06_1 mM_MeWo	D08	-13.5136	MeWo	1 mM
WI_MC.AC.06_1 mM_MeWo	E08	41.0089	MeWo	1 mM
WI_MC.AC.06_1 mM_MeWo	F08	-12.6138	MeWo	1 mM
WI_MC.AC.06_1 mM_MeWo	G08	4.46969	MeWo	1 mM
WI_MC.AC.06_1 mM_MeWo	H08	-4.39243	MeWo	1 mM
WI_MC.AC.06_1 mM_MeWo	I08	-6.05579	MeWo	1 mM
WI_MC.AC.06_1 mM_MeWo	J08	7.06016	MeWo	1 mM
WI_MC.AC.06_1 mM_MeWo	K08	53.3205	MeWo	1 mM
WI_MC.AC.06_1 mM_MeWo	L08	-7.7055	MeWo	1 mM
WI_MC.AC.06_1 mM_MeWo	M08	-17.9447	MeWo	1 mM
WI_MC.AC.06_1 mM_MeWo	N08	-1.72016	MeWo	1 mM
WI_MC.AC.06_1 mM_MeWo	O08	-11.1686	MeWo	1 mM
WI_MC.AC.06_1 mM_MeWo	P08	3.81526	MeWo	1 mM
WI_MC.AC.06_1 mM_MeWo	A09	-6.83293	MeWo	1 mM
WI_MC.AC.06_1 mM_MeWo	B09	-6.69659	MeWo	1 mM
WI_MC.AC.06_1 mM_MeWo	C09	44.3084	MeWo	1 mM
WI_MC.AC.06_1 mM_MeWo	D09	23.3665	MeWo	1 mM
WI_MC.AC.06_1 mM_MeWo	E09	0.611259	MeWo	1 mM
WI_MC.AC.06_1 mM_MeWo	F09	-1.2566	MeWo	1 mM
WI_MC.AC.06_1 mM_MeWo	G09	6.50116	MeWo	1 mM
WI_MC.AC.06_1 mM_MeWo	H09	9.0371	MeWo	1 mM
WI_MC.AC.06_1 mM_MeWo	I09	-2.55184	MeWo	1 mM
WI_MC.AC.06_1 mM_MeWo	J09	3.93797	MeWo	1 mM
WI_MC.AC.06_1 mM_MeWo	K09	4.15611	MeWo	1 mM
WI_MC.AC.06_1 mM_MeWo	L09	-4.62421	MeWo	1 mM
WI_MC.AC.06_1 mM_MeWo	M09	1.4293	MeWo	1 mM
WI_MC.AC.06_1 mM_MeWo	N09	0.1068	MeWo	1 mM
WI_MC.AC.06_1 mM_MeWo	O09	-2.34733	MeWo	1 mM
WI_MC.AC.06_1 mM_MeWo	P09	7.16923	MeWo	1 mM
WI_MC.AC.06_1 mM_MeWo	A10	5.13776	MeWo	1 mM
WI_MC.AC.06_1 mM_MeWo	B10	-7.39192	MeWo	1 mM
WI_MC.AC.06_1 mM_MeWo	C10	-0.588536	MeWo	1 mM
WI_MC.AC.06_1 mM_MeWo	D10	-3.6971	MeWo	1 mM
WI_MC.AC.06_1 mM_MeWo	E10	12.8546	MeWo	1 mM
WI_MC.AC.06_1 mM_MeWo	F10	3.07902	MeWo	1 mM
WI_MC.AC.06_1 mM_MeWo	G10	48.0168	MeWo	1 mM
WI_MC.AC.06_1 mM_MeWo	H10	2.45185	MeWo	1 mM
WI_MC.AC.06_1 mM_MeWo	I10	0.95211	MeWo	1 mM
WI_MC.AC.06_1 mM_MeWo	J10	-0.697608	MeWo	1 mM
WI_MC.AC.06_1 mM_MeWo	K10	21.2259	MeWo	1 mM
WI_MC.AC.06_1 mM_MeWo	L10	-1.67926	MeWo	1 mM
WI_MC.AC.06_1 mM_MeWo	M10	-15.3406	MeWo	1 mM
WI_MC.AC.06_1 mM_MeWo	N10	0.88394	MeWo	1 mM
WI_MC.AC.06_1 mM_MeWo	O10	-0.888485	MeWo	1 mM
WI_MC.AC.06_1 mM_MeWo	P10	7.86457	MeWo	1 mM
WI_MC.AC.06_1 mM_MeWo	A11	10.8504	MeWo	1 mM
WI_MC.AC.06_1 mM_MeWo	B11	2.13827	MeWo	1 mM
WI_MC.AC.06_1 mM_MeWo	C11	44.1447	MeWo	1 mM
WI_MC.AC.06_1 mM_MeWo	D11	0.120434	MeWo	1 mM
WI_MC.AC.06_1 mM_MeWo	E11	-0.424928	MeWo	1 mM
WI_MC.AC.06_1 mM_MeWo	F11	-2.21099	MeWo	1 mM
WI_MC.AC.06_1 mM_MeWo	G11	2.111	MeWo	1 mM
WI_MC.AC.06_1 mM_MeWo	H11	-1.78833	MeWo	1 mM
WI_MC.AC.06_1 mM_MeWo	I11	4.45606	MeWo	1 mM
WI_MC.AC.06_1 mM_MeWo	J11	5.2741	MeWo	1 mM
WI_MC.AC.06_1 mM_MeWo	K11	11.9411	MeWo	1 mM
WI_MC.AC.06_1 mM_MeWo	L11	-5.53769	MeWo	1 mM
WI_MC.AC.06_1 mM_MeWo	M11	-2.47003	MeWo	1 mM
WI_MC.AC.06_1 mM_MeWo	N11	-10.1596	MeWo	1 mM
WI_MC.AC.06_1 mM_MeWo	O11	2.46549	MeWo	1 mM
WI_MC.AC.06_1 mM_MeWo	P11	3.84253	MeWo	1 mM
WI_MC.AC.06_1 mM_MeWo	A12	12.991	MeWo	1 mM
WI_MC.AC.06_1 mM_MeWo	B12	-7.73277	MeWo	1 mM
WI_MC.AC.06_1 mM_MeWo	C12	-6.45117	MeWo	1 mM
WI_MC.AC.06_1 mM_MeWo	D12	5.65585	MeWo	1 mM
WI_MC.AC.06_1 mM_MeWo	E12	-6.942	MeWo	1 mM
WI_MC.AC.06_1 mM_MeWo	F12	-4.73328	MeWo	1 mM
WI_MC.AC.06_1 mM_MeWo	G12	37.1096	MeWo	1 mM
WI_MC.AC.06_1 mM_MeWo	H12	0.979379	MeWo	1 mM
WI_MC.AC.06_1 mM_MeWo	I12	-0.629438	MeWo	1 mM
WI_MC.AC.06_1 mM_MeWo	J12	-6.3421	MeWo	1 mM
WI_MC.AC.06_1 mM_MeWo	K12	4.76964	MeWo	1 mM
WI_MC.AC.06_1 mM_MeWo	L12	1.96103	MeWo	1 mM
WI_MC.AC.06_1 mM_MeWo	M12	-5.86491	MeWo	1 mM
WI_MC.AC.06_1 mM_MeWo	N12	-4.32426	MeWo	1 mM
WI_MC.AC.06_1 mM_MeWo	O12	-18.1492	MeWo	1 mM
WI_MC.AC.06_1 mM_MeWo	P12	-3.80617	MeWo	1 mM
WI_MC.AC.06_1 mM_MeWo	A13	39.4683	MeWo	1 mM
WI_MC.AC.06_1 mM_MeWo	B13	-4.65148	MeWo	1 mM
WI_MC.AC.06_1 mM_MeWo	C13	3.46077	MeWo	1 mM
WI_MC.AC.06_1 mM_MeWo	D13	0.720332	MeWo	1 mM
WI_MC.AC.06_1 mM_MeWo	E13	9.37795	MeWo	1 mM
WI_MC.AC.06_1 mM_MeWo	F13	-1.76106	MeWo	1 mM
WI_MC.AC.06_1 mM_MeWo	G13	101.203	MeWo	1 mM
WI_MC.AC.06_1 mM_MeWo	H13	4.48333	MeWo	1 mM
WI_MC.AC.06_1 mM_MeWo	I13	4.53786	MeWo	1 mM
WI_MC.AC.06_1 mM_MeWo	J13	-1.88377	MeWo	1 mM
WI_MC.AC.06_1 mM_MeWo	K13	5.1923	MeWo	1 mM
WI_MC.AC.06_1 mM_MeWo	L13	0.706698	MeWo	1 mM
WI_MC.AC.06_1 mM_MeWo	M13	-12.7228	MeWo	1 mM
WI_MC.AC.06_1 mM_MeWo	N13	-2.15645	MeWo	1 mM
WI_MC.AC.06_1 mM_MeWo	O13	0.652162	MeWo	1 mM
WI_MC.AC.06_1 mM_MeWo	P13	8.77805	MeWo	1 mM
WI_MC.AC.06_1 mM_MeWo	A14	69.5995	MeWo	1 mM
WI_MC.AC.06_1 mM_MeWo	B14	6.56933	MeWo	1 mM
WI_MC.AC.06_1 mM_MeWo	C14	84.8015	MeWo	1 mM
WI_MC.AC.06_1 mM_MeWo	D14	-0.288587	MeWo	1 mM
WI_MC.AC.06_1 mM_MeWo	E14	9.09163	MeWo	1 mM
WI_MC.AC.06_1 mM_MeWo	F14	-2.4155	MeWo	1 mM
WI_MC.AC.06_1 mM_MeWo	G14	3.07902	MeWo	1 mM
WI_MC.AC.06_1 mM_MeWo	H14	0.202238	MeWo	1 mM
WI_MC.AC.06_1 mM_MeWo	I14	21.4577	MeWo	1 mM
WI_MC.AC.06_1 mM_MeWo	J14	-3.38351	MeWo	1 mM
WI_MC.AC.06_1 mM_MeWo	K14	55.5973	MeWo	1 mM
WI_MC.AC.06_1 mM_MeWo	L14	-10.7868	MeWo	1 mM
WI_MC.AC.06_1 mM_MeWo	M14	6.20122	MeWo	1 mM
WI_MC.AC.06_1 mM_MeWo	N14	-2.4564	MeWo	1 mM
WI_MC.AC.06_1 mM_MeWo	O14	-16.1177	MeWo	1 mM
WI_MC.AC.06_1 mM_MeWo	P14	12.5138	MeWo	1 mM
WI_MC.AC.06_1 mM_MeWo	A15	71.2901	MeWo	1 mM
WI_MC.AC.06_1 mM_MeWo	B15	-7.14651	MeWo	1 mM
WI_MC.AC.06_1 mM_MeWo	C15	-15.0133	MeWo	1 mM
WI_MC.AC.06_1 mM_MeWo	D15	-0.806681	MeWo	1 mM
WI_MC.AC.06_1 mM_MeWo	E15	40.1909	MeWo	1 mM
WI_MC.AC.06_1 mM_MeWo	F15	2.47912	MeWo	1 mM
WI_MC.AC.06_1 mM_MeWo	G15	38.1594	MeWo	1 mM
WI_MC.AC.06_1 mM_MeWo	H15	-1.76106	MeWo	1 mM
WI_MC.AC.06_1 mM_MeWo	I15	5.42408	MeWo	1 mM
WI_MC.AC.06_1 mM_MeWo	J15	-0.561268	MeWo	1 mM
WI_MC.AC.06_1 mM_MeWo	K15	-5.12867	MeWo	1 mM
WI_MC.AC.06_1 mM_MeWo	L15	2.22008	MeWo	1 mM
WI_MC.AC.06_1 mM_MeWo	M15	0.147702	MeWo	1 mM
WI_MC.AC.06_1 mM_MeWo	N15	-9.81878	MeWo	1 mM
WI_MC.AC.06_1 mM_MeWo	O15	-19.5262	MeWo	1 mM
WI_MC.AC.06_1 mM_MeWo	P15	-5.83764	MeWo	1 mM
WI_MC.AC.06_1 mM_MeWo	A16	4.98779	MeWo	1 mM
WI_MC.AC.06_1 mM_MeWo	B16	-5.41499	MeWo	1 mM
WI_MC.AC.06_1 mM_MeWo	C16	4.75601	MeWo	1 mM
WI_MC.AC.06_1 mM_MeWo	D16	-9.5052	MeWo	1 mM
WI_MC.AC.06_1 mM_MeWo	E16	-8.55082	MeWo	1 mM
WI_MC.AC.06_1 mM_MeWo	F16	-1.2157	MeWo	1 mM
WI_MC.AC.06_1 mM_MeWo	G16	-4.66511	MeWo	1 mM
WI_MC.AC.06_1 mM_MeWo	H16	-1.39294	MeWo	1 mM
WI_MC.AC.06_1 mM_MeWo	I16	-0.67034	MeWo	1 mM
WI_MC.AC.06_1 mM_MeWo	J16	-5.15594	MeWo	1 mM
WI_MC.AC.06_1 mM_MeWo	K16	0.215872	MeWo	1 mM
WI_MC.AC.06_1 mM_MeWo	L16	-3.57439	MeWo	1 mM
WI_MC.AC.06_1 mM_MeWo	M16	-5.46952	MeWo	1 mM
WI_MC.AC.06_1 mM_MeWo	N16	-6.43754	MeWo	1 mM
WI_MC.AC.06_1 mM_MeWo	O16	-10.296	MeWo	1 mM
WI_MC.AC.06_1 mM_MeWo	P16	7.52372	MeWo	1 mM
WI_MC.AC.06_1 mM_MeWo	A17	23.1074	MeWo	1 mM
WI_MC.AC.06_1 mM_MeWo	B17	-4.85599	MeWo	1 mM
WI_MC.AC.06_1 mM_MeWo	C17	5.88763	MeWo	1 mM
WI_MC.AC.06_1 mM_MeWo	D17	2.30188	MeWo	1 mM
WI_MC.AC.06_1 mM_MeWo	E17	7.76913	MeWo	1 mM
WI_MC.AC.06_1 mM_MeWo	F17	-8.72806	MeWo	1 mM
WI_MC.AC.06_1 mM_MeWo	G17	60.8055	MeWo	1 mM
WI_MC.AC.06_1 mM_MeWo	H17	55.052	MeWo	1 mM
WI_MC.AC.06_1 mM_MeWo	I17	-7.52826	MeWo	1 mM
WI_MC.AC.06_1 mM_MeWo	J17	0.88394	MeWo	1 mM
WI_MC.AC.06_1 mM_MeWo	K17	-2.07465	MeWo	1 mM
WI_MC.AC.06_1 mM_MeWo	L17	15.5269	MeWo	1 mM
WI_MC.AC.06_1 mM_MeWo	M17	-4.32426	MeWo	1 mM
WI_MC.AC.06_1 mM_MeWo	N17	-6.87383	MeWo	1 mM
WI_MC.AC.06_1 mM_MeWo	O17	-5.15594	MeWo	1 mM
WI_MC.AC.06_1 mM_MeWo	P17	5.16503	MeWo	1 mM
WI_MC.AC.06_1 mM_MeWo	A18	0.17497	MeWo	1 mM
WI_MC.AC.06_1 mM_MeWo	B18	3.97887	MeWo	1 mM
WI_MC.AC.06_1 mM_MeWo	C18	-6.942	MeWo	1 mM
WI_MC.AC.06_1 mM_MeWo	D18	-0.452196	MeWo	1 mM
WI_MC.AC.06_1 mM_MeWo	E18	2.46549	MeWo	1 mM
WI_MC.AC.06_1 mM_MeWo	F18	0.0795319	MeWo	1 mM
WI_MC.AC.06_1 mM_MeWo	G18	8.69624	MeWo	1 mM
WI_MC.AC.06_1 mM_MeWo	H18	9.70516	MeWo	1 mM
WI_MC.AC.06_1 mM_MeWo	I18	6.26939	MeWo	1 mM
WI_MC.AC.06_1 mM_MeWo	J18	-5.0605	MeWo	1 mM
WI_MC.AC.06_1 mM_MeWo	K18	53.0887	MeWo	1 mM
WI_MC.AC.06_1 mM_MeWo	L18	-4.89689	MeWo	1 mM
WI_MC.AC.06_1 mM_MeWo	M18	-4.05158	MeWo	1 mM
WI_MC.AC.06_1 mM_MeWo	N18	-6.01488	MeWo	1 mM
WI_MC.AC.06_1 mM_MeWo	O18	-15.9268	MeWo	1 mM
WI_MC.AC.06_1 mM_MeWo	P18	9.50065	MeWo	1 mM
WI_MC.AC.06_1 mM_MeWo	A19	98.4628	MeWo	1 mM
WI_MC.AC.06_1 mM_MeWo	B19	-6.16486	MeWo	1 mM
WI_MC.AC.06_1 mM_MeWo	C19	-5.36045	MeWo	1 mM
WI_MC.AC.06_1 mM_MeWo	D19	-3.1381	MeWo	1 mM
WI_MC.AC.06_1 mM_MeWo	E19	7.60552	MeWo	1 mM
WI_MC.AC.06_1 mM_MeWo	F19	9.29614	MeWo	1 mM
WI_MC.AC.06_1 mM_MeWo	G19	-4.91053	MeWo	1 mM
WI_MC.AC.06_1 mM_MeWo	H19	4.74237	MeWo	1 mM
WI_MC.AC.06_1 mM_MeWo	I19	-4.48787	MeWo	1 mM
WI_MC.AC.06_1 mM_MeWo	J19	5.12413	MeWo	1 mM
WI_MC.AC.06_1 mM_MeWo	K19	-2.59274	MeWo	1 mM
WI_MC.AC.06_1 mM_MeWo	L19	-4.62421	MeWo	1 mM
WI_MC.AC.06_1 mM_MeWo	M19	-2.32006	MeWo	1 mM
WI_MC.AC.06_1 mM_MeWo	N19	3.58348	MeWo	1 mM
WI_MC.AC.06_1 mM_MeWo	O19	0.665796	MeWo	1 mM
WI_MC.AC.06_1 mM_MeWo	P19	26.3796	MeWo	1 mM
WI_MC.AC.06_1 mM_MeWo	A20	105.498	MeWo	1 mM
WI_MC.AC.06_1 mM_MeWo	B20	4.61967	MeWo	1 mM
WI_MC.AC.06_1 mM_MeWo	C20	-1.39294	MeWo	1 mM
WI_MC.AC.06_1 mM_MeWo	D20	2.87451	MeWo	1 mM
WI_MC.AC.06_1 mM_MeWo	E20	10.3187	MeWo	1 mM
WI_MC.AC.06_1 mM_MeWo	F20	-16.6903	MeWo	1 mM
WI_MC.AC.06_1 mM_MeWo	G20	-8.56445	MeWo	1 mM
WI_MC.AC.06_1 mM_MeWo	H20	-14.9452	MeWo	1 mM
WI_MC.AC.06_1 mM_MeWo	I20	23.0529	MeWo	1 mM
WI_MC.AC.06_1 mM_MeWo	J20	-8.16906	MeWo	1 mM
WI_MC.AC.06_1 mM_MeWo	K20	0.0522638	MeWo	1 mM
WI_MC.AC.06_1 mM_MeWo	L20	-5.31955	MeWo	1 mM
WI_MC.AC.06_1 mM_MeWo	M20	7.81003	MeWo	1 mM
WI_MC.AC.06_1 mM_MeWo	N20	-3.0972	MeWo	1 mM
WI_MC.AC.06_1 mM_MeWo	O20	1.77015	MeWo	1 mM
WI_MC.AC.06_1 mM_MeWo	P20	-0.929387	MeWo	1 mM
WI_MC.AC.06_1 mM_MeWo	A21	35.978	MeWo	1 mM
WI_MC.AC.06_1 mM_MeWo	B21	-4.55604	MeWo	1 mM
WI_MC.AC.06_1 mM_MeWo	C21	3.41987	MeWo	1 mM
WI_MC.AC.06_1 mM_MeWo	D21	8.64171	MeWo	1 mM
WI_MC.AC.06_1 mM_MeWo	E21	4.23791	MeWo	1 mM
WI_MC.AC.06_1 mM_MeWo	F21	-0.411294	MeWo	1 mM
WI_MC.AC.06_1 mM_MeWo	G21	38.882	MeWo	1 mM
WI_MC.AC.06_1 mM_MeWo	H21	3.78799	MeWo	1 mM
WI_MC.AC.06_1 mM_MeWo	I21	3.65165	MeWo	1 mM
WI_MC.AC.06_1 mM_MeWo	J21	0.802136	MeWo	1 mM
WI_MC.AC.06_1 mM_MeWo	K21	-1.8565	MeWo	1 mM
WI_MC.AC.06_1 mM_MeWo	L21	6.89655	MeWo	1 mM
WI_MC.AC.06_1 mM_MeWo	M21	37.7913	MeWo	1 mM
WI_MC.AC.06_1 mM_MeWo	N21	-1.66563	MeWo	1 mM
WI_MC.AC.06_1 mM_MeWo	O21	-2.79725	MeWo	1 mM
WI_MC.AC.06_1 mM_MeWo	P21	6.17395	MeWo	1 mM
WI_MC.AC.06_1 mM_MeWo	A22	4.61967	MeWo	1 mM
WI_MC.AC.06_1 mM_MeWo	B22	-0.520366	MeWo	1 mM
WI_MC.AC.06_1 mM_MeWo	C22	-3.11083	MeWo	1 mM
WI_MC.AC.06_1 mM_MeWo	D22	-8.3463	MeWo	1 mM
WI_MC.AC.06_1 mM_MeWo	E22	-14.8361	MeWo	1 mM
WI_MC.AC.06_1 mM_MeWo	F22	6.46026	MeWo	1 mM
WI_MC.AC.06_1 mM_MeWo	G22	29.2427	MeWo	1 mM
WI_MC.AC.06_1 mM_MeWo	H22	4.00614	MeWo	1 mM
WI_MC.AC.06_1 mM_MeWo	I22	66.2728	MeWo	1 mM
WI_MC.AC.06_1 mM_MeWo	J22	12.0366	MeWo	1 mM
WI_MC.AC.06_1 mM_MeWo	K22	-5.64676	MeWo	1 mM
WI_MC.AC.06_1 mM_MeWo	L22	0.365847	MeWo	1 mM
WI_MC.AC.06_1 mM_MeWo	M22	-18.3264	MeWo	1 mM
WI_MC.AC.06_1 mM_MeWo	N22	-8.52355	MeWo	1 mM
WI_MC.AC.06_1 mM_MeWo	O22	100.658	MeWo	1 mM
WI_MC.AC.06_1 mM_MeWo	P22	1.21116	MeWo	1 mM
WI_MC.AC.06_1 mM_MeWo #2.1	A03	9.24892	MeWo #2.1	1 mM
WI_MC.AC.06_1 mM_MeWo #2.1	B03	9.46602	MeWo #2.1	1 mM
WI_MC.AC.06_1 mM_MeWo #2.1	C03	12.3885	MeWo #2.1	1 mM
WI_MC.AC.06_1 mM_MeWo #2.1	D03	27.8525	MeWo #2.1	1 mM
WI_MC.AC.06_1 mM_MeWo #2.1	E03	12.8728	MeWo #2.1	1 mM
WI_MC.AC.06_1 mM_MeWo #2.1	F03	-2.02346	MeWo #2.1	1 mM
WI_MC.AC.06_1 mM_MeWo #2.1	G03	-2.24056	MeWo #2.1	1 mM
WI_MC.AC.06_1 mM_MeWo #2.1	H03	-8.3193	MeWo #2.1	1 mM
WI_MC.AC.06_1 mM_MeWo #2.1	I03	7.29504	MeWo #2.1	1 mM
WI_MC.AC.06_1 mM_MeWo #2.1	J03	1.8008	MeWo #2.1	1 mM
WI_MC.AC.06_1 mM_MeWo #2.1	K03	24.7464	MeWo #2.1	1 mM
WI_MC.AC.06_1 mM_MeWo #2.1	L03	-8.2859	MeWo #2.1	1 mM
WI_MC.AC.06_1 mM_MeWo #2.1	M03	-14.1976	MeWo #2.1	1 mM
WI_MC.AC.06_1 mM_MeWo #2.1	N03	2.70259	MeWo #2.1	1 mM
WI_MC.AC.06_1 mM_MeWo #2.1	O03	-14.2811	MeWo #2.1	1 mM
WI_MC.AC.06_1 mM_MeWo #2.1	P03	12.1547	MeWo #2.1	1 mM
WI_MC.AC.06_1 mM_MeWo #2.1	A04	4.45607	MeWo #2.1	1 mM
WI_MC.AC.06_1 mM_MeWo #2.1	B04	6.25965	MeWo #2.1	1 mM
WI_MC.AC.06_1 mM_MeWo #2.1	C04	14.5261	MeWo #2.1	1 mM
WI_MC.AC.06_1 mM_MeWo #2.1	D04	-6.28192	MeWo #2.1	1 mM
WI_MC.AC.06_1 mM_MeWo #2.1	E04	12.3384	MeWo #2.1	1 mM
WI_MC.AC.06_1 mM_MeWo #2.1	F04	2.36859	MeWo #2.1	1 mM
WI_MC.AC.06_1 mM_MeWo #2.1	G04	4.95707	MeWo #2.1	1 mM
WI_MC.AC.06_1 mM_MeWo #2.1	H04	10.468	MeWo #2.1	1 mM
WI_MC.AC.06_1 mM_MeWo #2.1	I04	-3.94394	MeWo #2.1	1 mM
WI_MC.AC.06_1 mM_MeWo #2.1	J04	12.0879	MeWo #2.1	1 mM
WI_MC.AC.06_1 mM_MeWo #2.1	K04	10.134	MeWo #2.1	1 mM
WI_MC.AC.06_1 mM_MeWo #2.1	L04	0.498212	MeWo #2.1	1 mM
WI_MC.AC.06_1 mM_MeWo #2.1	M04	-28.2756	MeWo #2.1	1 mM
WI_MC.AC.06_1 mM_MeWo #2.1	N04	0.548311	MeWo #2.1	1 mM
WI_MC.AC.06_1 mM_MeWo #2.1	O04	11.9209	MeWo #2.1	1 mM
WI_MC.AC.06_1 mM_MeWo #2.1	P04	12.0879	MeWo #2.1	1 mM
WI_MC.AC.06_1 mM_MeWo #2.1	A05	5.65846	MeWo #2.1	1 mM
WI_MC.AC.06_1 mM_MeWo #2.1	B05	-12.8784	MeWo #2.1	1 mM
WI_MC.AC.06_1 mM_MeWo #2.1	C05	-5.33003	MeWo #2.1	1 mM
WI_MC.AC.06_1 mM_MeWo #2.1	D05	18.8179	MeWo #2.1	1 mM
WI_MC.AC.06_1 mM_MeWo #2.1	E05	1.3499	MeWo #2.1	1 mM
WI_MC.AC.06_1 mM_MeWo #2.1	F05	-7.9853	MeWo #2.1	1 mM
WI_MC.AC.06_1 mM_MeWo #2.1	G05	44.519	MeWo #2.1	1 mM
WI_MC.AC.06_1 mM_MeWo #2.1	H05	8.68113	MeWo #2.1	1 mM
WI_MC.AC.06_1 mM_MeWo #2.1	I05	-13.2792	MeWo #2.1	1 mM
WI_MC.AC.06_1 mM_MeWo #2.1	J05	-1.23857	MeWo #2.1	1 mM
WI_MC.AC.06_1 mM_MeWo #2.1	K05	2.81949	MeWo #2.1	1 mM
WI_MC.AC.06_1 mM_MeWo #2.1	L05	3.13679	MeWo #2.1	1 mM
WI_MC.AC.06_1 mM_MeWo #2.1	M05	-14.5483	MeWo #2.1	1 mM
WI_MC.AC.06_1 mM_MeWo #2.1	N05	2.26839	MeWo #2.1	1 mM
WI_MC.AC.06_1 mM_MeWo #2.1	O05	4.43937	MeWo #2.1	1 mM
WI_MC.AC.06_1 mM_MeWo #2.1	P05	11.9209	MeWo #2.1	1 mM
WI_MC.AC.06_1 mM_MeWo #2.1	A06	32.8291	MeWo #2.1	1 mM
WI_MC.AC.06_1 mM_MeWo #2.1	B06	-0.804375	MeWo #2.1	1 mM
WI_MC.AC.06_1 mM_MeWo #2.1	C06	-0.670777	MeWo #2.1	1 mM
WI_MC.AC.06_1 mM_MeWo #2.1	D06	9.16543	MeWo #2.1	1 mM
WI_MC.AC.06_1 mM_MeWo #2.1	E06	-2.75826	MeWo #2.1	1 mM
WI_MC.AC.06_1 mM_MeWo #2.1	F06	-6.61592	MeWo #2.1	1 mM
WI_MC.AC.06_1 mM_MeWo #2.1	G06	4.22227	MeWo #2.1	1 mM
WI_MC.AC.06_1 mM_MeWo #2.1	H06	6.87755	MeWo #2.1	1 mM
WI_MC.AC.06_1 mM_MeWo #2.1	I06	-2.55786	MeWo #2.1	1 mM
WI_MC.AC.06_1 mM_MeWo #2.1	J06	13.0398	MeWo #2.1	1 mM
WI_MC.AC.06_1 mM_MeWo #2.1	K06	20.6048	MeWo #2.1	1 mM
WI_MC.AC.06_1 mM_MeWo #2.1	L06	0.481512	MeWo #2.1	1 mM
WI_MC.AC.06_1 mM_MeWo #2.1	M06	60.7846	MeWo #2.1	1 mM
WI_MC.AC.06_1 mM_MeWo #2.1	N06	-11.0581	MeWo #2.1	1 mM
WI_MC.AC.06_1 mM_MeWo #2.1	O06	56.7767	MeWo #2.1	1 mM
WI_MC.AC.06_1 mM_MeWo #2.1	P06	-3.22585	MeWo #2.1	1 mM
WI_MC.AC.06_1 mM_MeWo #2.1	A07	7.07795	MeWo #2.1	1 mM
WI_MC.AC.06_1 mM_MeWo #2.1	B07	5.92566	MeWo #2.1	1 mM
WI_MC.AC.06_1 mM_MeWo #2.1	C07	15.0772	MeWo #2.1	1 mM
WI_MC.AC.06_1 mM_MeWo #2.1	D07	3.63778	MeWo #2.1	1 mM
WI_MC.AC.06_1 mM_MeWo #2.1	E07	1.9845	MeWo #2.1	1 mM
WI_MC.AC.06_1 mM_MeWo #2.1	F07	7.41194	MeWo #2.1	1 mM
WI_MC.AC.06_1 mM_MeWo #2.1	G07	9.54952	MeWo #2.1	1 mM
WI_MC.AC.06_1 mM_MeWo #2.1	H07	10.5849	MeWo #2.1	1 mM
WI_MC.AC.06_1 mM_MeWo #2.1	I07	38.1396	MeWo #2.1	1 mM
WI_MC.AC.06_1 mM_MeWo #2.1	J07	2.36859	MeWo #2.1	1 mM
WI_MC.AC.06_1 mM_MeWo #2.1	K07	-3.69345	MeWo #2.1	1 mM
WI_MC.AC.06_1 mM_MeWo #2.1	L07	2.18489	MeWo #2.1	1 mM
WI_MC.AC.06_1 mM_MeWo #2.1	M07	-6.68272	MeWo #2.1	1 mM
WI_MC.AC.06_1 mM_MeWo #2.1	N07	-11.0247	MeWo #2.1	1 mM
WI_MC.AC.06_1 mM_MeWo #2.1	O07	-0.0695826	MeWo #2.1	1 mM
WI_MC.AC.06_1 mM_MeWo #2.1	P07	-9.63859	MeWo #2.1	1 mM
WI_MC.AC.06_1 mM_MeWo #2.1	A08	-12.2438	MeWo #2.1	1 mM
WI_MC.AC.06_1 mM_MeWo #2.1	B08	-28.6931	MeWo #2.1	1 mM
WI_MC.AC.06_1 mM_MeWo #2.1	C08	-2.10696	MeWo #2.1	1 mM
WI_MC.AC.06_1 mM_MeWo #2.1	D08	1.8509	MeWo #2.1	1 mM
WI_MC.AC.06_1 mM_MeWo #2.1	E08	52.1007	MeWo #2.1	1 mM
WI_MC.AC.06_1 mM_MeWo #2.1	F08	-3.52645	MeWo #2.1	1 mM
WI_MC.AC.06_1 mM_MeWo #2.1	G08	4.97377	MeWo #2.1	1 mM
WI_MC.AC.06_1 mM_MeWo #2.1	H08	12.9229	MeWo #2.1	1 mM
WI_MC.AC.06_1 mM_MeWo #2.1	I08	2.1515	MeWo #2.1	1 mM
WI_MC.AC.06_1 mM_MeWo #2.1	J08	-11.4923	MeWo #2.1	1 mM
WI_MC.AC.06_1 mM_MeWo #2.1	K08	43.8844	MeWo #2.1	1 mM
WI_MC.AC.06_1 mM_MeWo #2.1	L08	-5.26323	MeWo #2.1	1 mM
WI_MC.AC.06_1 mM_MeWo #2.1	M08	8.79803	MeWo #2.1	1 mM
WI_MC.AC.06_1 mM_MeWo #2.1	N08	9.19883	MeWo #2.1	1 mM
WI_MC.AC.06_1 mM_MeWo #2.1	O08	-0.470379	MeWo #2.1	1 mM
WI_MC.AC.06_1 mM_MeWo #2.1	P08	-5.74753	MeWo #2.1	1 mM
WI_MC.AC.06_1 mM_MeWo #2.1	A09	-3.92724	MeWo #2.1	1 mM
WI_MC.AC.06_1 mM_MeWo #2.1	B09	-6.86642	MeWo #2.1	1 mM
WI_MC.AC.06_1 mM_MeWo #2.1	C09	94.1509	MeWo #2.1	1 mM
WI_MC.AC.06_1 mM_MeWo #2.1	D09	29.8899	MeWo #2.1	1 mM
WI_MC.AC.06_1 mM_MeWo #2.1	E09	6.71055	MeWo #2.1	1 mM
WI_MC.AC.06_1 mM_MeWo #2.1	F09	-7.21711	MeWo #2.1	1 mM
WI_MC.AC.06_1 mM_MeWo #2.1	G09	-4.82904	MeWo #2.1	1 mM
WI_MC.AC.06_1 mM_MeWo #2.1	H09	11.2863	MeWo #2.1	1 mM
WI_MC.AC.06_1 mM_MeWo #2.1	I09	-2.34076	MeWo #2.1	1 mM
WI_MC.AC.06_1 mM_MeWo #2.1	J09	-1.22187	MeWo #2.1	1 mM
WI_MC.AC.06_1 mM_MeWo #2.1	K09	8.96503	MeWo #2.1	1 mM
WI_MC.AC.06_1 mM_MeWo #2.1	L09	14.5428	MeWo #2.1	1 mM
WI_MC.AC.06_1 mM_MeWo #2.1	M09	10.7519	MeWo #2.1	1 mM
WI_MC.AC.06_1 mM_MeWo #2.1	N09	19.6028	MeWo #2.1	1 mM
WI_MC.AC.06_1 mM_MeWo #2.1	O09	-4.44494	MeWo #2.1	1 mM
WI_MC.AC.06_1 mM_MeWo #2.1	P09	14.6764	MeWo #2.1	1 mM
WI_MC.AC.06_1 mM_MeWo #2.1	A10	4.53957	MeWo #2.1	1 mM
WI_MC.AC.06_1 mM_MeWo #2.1	B10	11.5201	MeWo #2.1	1 mM
WI_MC.AC.06_1 mM_MeWo #2.1	C10	-9.35469	MeWo #2.1	1 mM
WI_MC.AC.06_1 mM_MeWo #2.1	D10	9.93362	MeWo #2.1	1 mM
WI_MC.AC.06_1 mM_MeWo #2.1	E10	21.1058	MeWo #2.1	1 mM
WI_MC.AC.06_1 mM_MeWo #2.1	F10	13.2068	MeWo #2.1	1 mM
WI_MC.AC.06_1 mM_MeWo #2.1	G10	73.1425	MeWo #2.1	1 mM
WI_MC.AC.06_1 mM_MeWo #2.1	H10	-5.12963	MeWo #2.1	1 mM
WI_MC.AC.06_1 mM_MeWo #2.1	I10	20.9555	MeWo #2.1	1 mM
WI_MC.AC.06_1 mM_MeWo #2.1	J10	-10.0227	MeWo #2.1	1 mM
WI_MC.AC.06_1 mM_MeWo #2.1	K10	71.1051	MeWo #2.1	1 mM
WI_MC.AC.06_1 mM_MeWo #2.1	L10	10.4012	MeWo #2.1	1 mM
WI_MC.AC.06_1 mM_MeWo #2.1	M10	11.9376	MeWo #2.1	1 mM
WI_MC.AC.06_1 mM_MeWo #2.1	N10	2.23499	MeWo #2.1	1 mM
WI_MC.AC.06_1 mM_MeWo #2.1	O10	5.20757	MeWo #2.1	1 mM
WI_MC.AC.06_1 mM_MeWo #2.1	P10	13.6744	MeWo #2.1	1 mM
WI_MC.AC.06_1 mM_MeWo #2.1	A11	6.12606	MeWo #2.1	1 mM
WI_MC.AC.06_1 mM_MeWo #2.1	B11	2.58569	MeWo #2.1	1 mM
WI_MC.AC.06_1 mM_MeWo #2.1	C11	72.0904	MeWo #2.1	1 mM
WI_MC.AC.06_1 mM_MeWo #2.1	D11	3.50418	MeWo #2.1	1 mM
WI_MC.AC.06_1 mM_MeWo #2.1	E11	3.13679	MeWo #2.1	1 mM
WI_MC.AC.06_1 mM_MeWo #2.1	F11	-3.64335	MeWo #2.1	1 mM
WI_MC.AC.06_1 mM_MeWo #2.1	G11	7.21155	MeWo #2.1	1 mM
WI_MC.AC.06_1 mM_MeWo #2.1	H11	-1.73957	MeWo #2.1	1 mM
WI_MC.AC.06_1 mM_MeWo #2.1	I11	0.66521	MeWo #2.1	1 mM
WI_MC.AC.06_1 mM_MeWo #2.1	J11	20.4879	MeWo #2.1	1 mM
WI_MC.AC.06_1 mM_MeWo #2.1	K11	-2.47436	MeWo #2.1	1 mM
WI_MC.AC.06_1 mM_MeWo #2.1	L11	1.7841	MeWo #2.1	1 mM
WI_MC.AC.06_1 mM_MeWo #2.1	M11	11.2362	MeWo #2.1	1 mM
WI_MC.AC.06_1 mM_MeWo #2.1	N11	-6.43222	MeWo #2.1	1 mM
WI_MC.AC.06_1 mM_MeWo #2.1	O11	1.6672	MeWo #2.1	1 mM
WI_MC.AC.06_1 mM_MeWo #2.1	P11	12.5221	MeWo #2.1	1 mM
WI_MC.AC.06_1 mM_MeWo #2.1	A12	52.7687	MeWo #2.1	1 mM
WI_MC.AC.06_1 mM_MeWo #2.1	B12	-3.54315	MeWo #2.1	1 mM
WI_MC.AC.06_1 mM_MeWo #2.1	C12	-9.70539	MeWo #2.1	1 mM
WI_MC.AC.06_1 mM_MeWo #2.1	D12	8.64773	MeWo #2.1	1 mM
WI_MC.AC.06_1 mM_MeWo #2.1	E12	7.01115	MeWo #2.1	1 mM
WI_MC.AC.06_1 mM_MeWo #2.1	F12	5.47476	MeWo #2.1	1 mM
WI_MC.AC.06_1 mM_MeWo #2.1	G12	66.663	MeWo #2.1	1 mM
WI_MC.AC.06_1 mM_MeWo #2.1	H12	-8.1356	MeWo #2.1	1 mM
WI_MC.AC.06_1 mM_MeWo #2.1	I12	-1.23857	MeWo #2.1	1 mM
WI_MC.AC.06_1 mM_MeWo #2.1	J12	11.7038	MeWo #2.1	1 mM
WI_MC.AC.06_1 mM_MeWo #2.1	K12	10.7519	MeWo #2.1	1 mM
WI_MC.AC.06_1 mM_MeWo #2.1	L12	14.5428	MeWo #2.1	1 mM
WI_MC.AC.06_1 mM_MeWo #2.1	M12	-8.8036	MeWo #2.1	1 mM
WI_MC.AC.06_1 mM_MeWo #2.1	N12	-8.2692	MeWo #2.1	1 mM
WI_MC.AC.06_1 mM_MeWo #2.1	O12	4.48947	MeWo #2.1	1 mM
WI_MC.AC.06_1 mM_MeWo #2.1	P12	-1.22187	MeWo #2.1	1 mM
WI_MC.AC.06_1 mM_MeWo #2.1	A13	68.3997	MeWo #2.1	1 mM
WI_MC.AC.06_1 mM_MeWo #2.1	B13	-6.68272	MeWo #2.1	1 mM
WI_MC.AC.06_1 mM_MeWo #2.1	C13	13.2235	MeWo #2.1	1 mM
WI_MC.AC.06_1 mM_MeWo #2.1	D13	5.62506	MeWo #2.1	1 mM
WI_MC.AC.06_1 mM_MeWo #2.1	E13	-7.61791	MeWo #2.1	1 mM
WI_MC.AC.06_1 mM_MeWo #2.1	F13	-3.20915	MeWo #2.1	1 mM
WI_MC.AC.06_1 mM_MeWo #2.1	G13	99.5616	MeWo #2.1	1 mM
WI_MC.AC.06_1 mM_MeWo #2.1	H13	9.26562	MeWo #2.1	1 mM
WI_MC.AC.06_1 mM_MeWo #2.1	I13	9.51612	MeWo #2.1	1 mM
WI_MC.AC.06_1 mM_MeWo #2.1	J13	0.164215	MeWo #2.1	1 mM
WI_MC.AC.06_1 mM_MeWo #2.1	K13	-2.05686	MeWo #2.1	1 mM
WI_MC.AC.06_1 mM_MeWo #2.1	L13	-1.62267	MeWo #2.1	1 mM
WI_MC.AC.06_1 mM_MeWo #2.1	M13	-1.62267	MeWo #2.1	1 mM
WI_MC.AC.06_1 mM_MeWo #2.1	N13	6.99445	MeWo #2.1	1 mM
WI_MC.AC.06_1 mM_MeWo #2.1	O13	5.89226	MeWo #2.1	1 mM
WI_MC.AC.06_1 mM_MeWo #2.1	P13	-11.7261	MeWo #2.1	1 mM
WI_MC.AC.06_1 mM_MeWo #2.1	A14	91.1783	MeWo #2.1	1 mM
WI_MC.AC.06_1 mM_MeWo #2.1	B14	-14.5984	MeWo #2.1	1 mM
WI_MC.AC.06_1 mM_MeWo #2.1	C14	32.3615	MeWo #2.1	1 mM
WI_MC.AC.06_1 mM_MeWo #2.1	D14	0.548311	MeWo #2.1	1 mM
WI_MC.AC.06_1 mM_MeWo #2.1	E14	10.2843	MeWo #2.1	1 mM
WI_MC.AC.06_1 mM_MeWo #2.1	F14	0.598411	MeWo #2.1	1 mM
WI_MC.AC.06_1 mM_MeWo #2.1	G14	-20.911	MeWo #2.1	1 mM
WI_MC.AC.06_1 mM_MeWo #2.1	H14	2.0513	MeWo #2.1	1 mM
WI_MC.AC.06_1 mM_MeWo #2.1	I14	-2.92525	MeWo #2.1	1 mM
WI_MC.AC.06_1 mM_MeWo #2.1	J14	3.68788	MeWo #2.1	1 mM
WI_MC.AC.06_1 mM_MeWo #2.1	K14	57.1274	MeWo #2.1	1 mM
WI_MC.AC.06_1 mM_MeWo #2.1	L14	9.48272	MeWo #2.1	1 mM
WI_MC.AC.06_1 mM_MeWo #2.1	M14	-1.43897	MeWo #2.1	1 mM
WI_MC.AC.06_1 mM_MeWo #2.1	N14	4.03858	MeWo #2.1	1 mM
WI_MC.AC.06_1 mM_MeWo #2.1	O14	4.17218	MeWo #2.1	1 mM
WI_MC.AC.06_1 mM_MeWo #2.1	P14	11.3364	MeWo #2.1	1 mM
WI_MC.AC.06_1 mM_MeWo #2.1	A15	99.6785	MeWo #2.1	1 mM
WI_MC.AC.06_1 mM_MeWo #2.1	B15	-0.0194831	MeWo #2.1	1 mM
WI_MC.AC.06_1 mM_MeWo #2.1	C15	-0.654077	MeWo #2.1	1 mM
WI_MC.AC.06_1 mM_MeWo #2.1	D15	-7.58451	MeWo #2.1	1 mM
WI_MC.AC.06_1 mM_MeWo #2.1	E15	47.6084	MeWo #2.1	1 mM
WI_MC.AC.06_1 mM_MeWo #2.1	F15	-10.5404	MeWo #2.1	1 mM
WI_MC.AC.06_1 mM_MeWo #2.1	G15	58.7472	MeWo #2.1	1 mM
WI_MC.AC.06_1 mM_MeWo #2.1	H15	17.365	MeWo #2.1	1 mM
WI_MC.AC.06_1 mM_MeWo #2.1	I15	-14.4982	MeWo #2.1	1 mM
WI_MC.AC.06_1 mM_MeWo #2.1	J15	0.481512	MeWo #2.1	1 mM
WI_MC.AC.06_1 mM_MeWo #2.1	K15	7.22824	MeWo #2.1	1 mM
WI_MC.AC.06_1 mM_MeWo #2.1	L15	-13.2291	MeWo #2.1	1 mM
WI_MC.AC.06_1 mM_MeWo #2.1	M15	6.27635	MeWo #2.1	1 mM
WI_MC.AC.06_1 mM_MeWo #2.1	N15	-7.23381	MeWo #2.1	1 mM
WI_MC.AC.06_1 mM_MeWo #2.1	O15	6.97775	MeWo #2.1	1 mM
WI_MC.AC.06_1 mM_MeWo #2.1	P15	-0.921274	MeWo #2.1	1 mM
WI_MC.AC.06_1 mM_MeWo #2.1	A16	14.1253	MeWo #2.1	1 mM
WI_MC.AC.06_1 mM_MeWo #2.1	B16	-9.75549	MeWo #2.1	1 mM
WI_MC.AC.06_1 mM_MeWo #2.1	C16	15.6283	MeWo #2.1	1 mM
WI_MC.AC.06_1 mM_MeWo #2.1	D16	6.52685	MeWo #2.1	1 mM
WI_MC.AC.06_1 mM_MeWo #2.1	E16	-17.4875	MeWo #2.1	1 mM
WI_MC.AC.06_1 mM_MeWo #2.1	F16	11.0191	MeWo #2.1	1 mM
WI_MC.AC.06_1 mM_MeWo #2.1	G16	-1.22187	MeWo #2.1	1 mM
WI_MC.AC.06_1 mM_MeWo #2.1	H16	-11.0915	MeWo #2.1	1 mM
WI_MC.AC.06_1 mM_MeWo #2.1	I16	-15.8175	MeWo #2.1	1 mM
WI_MC.AC.06_1 mM_MeWo #2.1	J16	-10.3233	MeWo #2.1	1 mM
WI_MC.AC.06_1 mM_MeWo #2.1	K16	-3.10895	MeWo #2.1	1 mM
WI_MC.AC.06_1 mM_MeWo #2.1	L16	-0.887875	MeWo #2.1	1 mM
WI_MC.AC.06_1 mM_MeWo #2.1	M16	3.72128	MeWo #2.1	1 mM
WI_MC.AC.06_1 mM_MeWo #2.1	N16	-18.4561	MeWo #2.1	1 mM
WI_MC.AC.06_1 mM_MeWo #2.1	O16	-11.5257	MeWo #2.1	1 mM
WI_MC.AC.06_1 mM_MeWo #2.1	P16	11.303	MeWo #2.1	1 mM
WI_MC.AC.06_1 mM_MeWo #2.1	A17	20.7718	MeWo #2.1	1 mM
WI_MC.AC.06_1 mM_MeWo #2.1	B17	-6.23182	MeWo #2.1	1 mM
WI_MC.AC.06_1 mM_MeWo #2.1	C17	7.74594	MeWo #2.1	1 mM
WI_MC.AC.06_1 mM_MeWo #2.1	D17	8.68113	MeWo #2.1	1 mM
WI_MC.AC.06_1 mM_MeWo #2.1	E17	33.0128	MeWo #2.1	1 mM
WI_MC.AC.06_1 mM_MeWo #2.1	F17	-27.4072	MeWo #2.1	1 mM
WI_MC.AC.06_1 mM_MeWo #2.1	G17	99.261	MeWo #2.1	1 mM
WI_MC.AC.06_1 mM_MeWo #2.1	H17	-8.98729	MeWo #2.1	1 mM
WI_MC.AC.06_1 mM_MeWo #2.1	I17	-8.1022	MeWo #2.1	1 mM
WI_MC.AC.06_1 mM_MeWo #2.1	J17	-16.8362	MeWo #2.1	1 mM
WI_MC.AC.06_1 mM_MeWo #2.1	K17	7.64574	MeWo #2.1	1 mM
WI_MC.AC.06_1 mM_MeWo #2.1	L17	12.2716	MeWo #2.1	1 mM
WI_MC.AC.06_1 mM_MeWo #2.1	M17	-9.23779	MeWo #2.1	1 mM
WI_MC.AC.06_1 mM_MeWo #2.1	N17	5.19087	MeWo #2.1	1 mM
WI_MC.AC.06_1 mM_MeWo #2.1	O17	6.81075	MeWo #2.1	1 mM
WI_MC.AC.06_1 mM_MeWo #2.1	P17	15.5114	MeWo #2.1	1 mM
WI_MC.AC.06_1 mM_MeWo #2.1	A18	12.4887	MeWo #2.1	1 mM
WI_MC.AC.06_1 mM_MeWo #2.1	B18	-6.98331	MeWo #2.1	1 mM
WI_MC.AC.06_1 mM_MeWo #2.1	C18	3.92168	MeWo #2.1	1 mM
WI_MC.AC.06_1 mM_MeWo #2.1	D18	-7.13361	MeWo #2.1	1 mM
WI_MC.AC.06_1 mM_MeWo #2.1	E18	2.43539	MeWo #2.1	1 mM
WI_MC.AC.06_1 mM_MeWo #2.1	F18	5.54156	MeWo #2.1	1 mM
WI_MC.AC.06_1 mM_MeWo #2.1	G18	11.6704	MeWo #2.1	1 mM
WI_MC.AC.06_1 mM_MeWo #2.1	H18	7.76264	MeWo #2.1	1 mM
WI_MC.AC.06_1 mM_MeWo #2.1	I18	-10.6907	MeWo #2.1	1 mM
WI_MC.AC.06_1 mM_MeWo #2.1	J18	6.22625	MeWo #2.1	1 mM
WI_MC.AC.06_1 mM_MeWo #2.1	K18	49.3285	MeWo #2.1	1 mM
WI_MC.AC.06_1 mM_MeWo #2.1	L18	12.7225	MeWo #2.1	1 mM
WI_MC.AC.06_1 mM_MeWo #2.1	M18	2.70259	MeWo #2.1	1 mM
WI_MC.AC.06_1 mM_MeWo #2.1	N18	7.42864	MeWo #2.1	1 mM
WI_MC.AC.06_1 mM_MeWo #2.1	O18	-9.30459	MeWo #2.1	1 mM
WI_MC.AC.06_1 mM_MeWo #2.1	P18	5.92566	MeWo #2.1	1 mM
WI_MC.AC.06_1 mM_MeWo #2.1	A19	90.8276	MeWo #2.1	1 mM
WI_MC.AC.06_1 mM_MeWo #2.1	B19	7.51214	MeWo #2.1	1 mM
WI_MC.AC.06_1 mM_MeWo #2.1	C19	3.33718	MeWo #2.1	1 mM
WI_MC.AC.06_1 mM_MeWo #2.1	D19	-4.41154	MeWo #2.1	1 mM
WI_MC.AC.06_1 mM_MeWo #2.1	E19	11.0191	MeWo #2.1	1 mM
WI_MC.AC.06_1 mM_MeWo #2.1	F19	9.08193	MeWo #2.1	1 mM
WI_MC.AC.06_1 mM_MeWo #2.1	G19	-11.0247	MeWo #2.1	1 mM
WI_MC.AC.06_1 mM_MeWo #2.1	H19	2.1515	MeWo #2.1	1 mM
WI_MC.AC.06_1 mM_MeWo #2.1	I19	2.68589	MeWo #2.1	1 mM
WI_MC.AC.06_1 mM_MeWo #2.1	J19	-6.93321	MeWo #2.1	1 mM
WI_MC.AC.06_1 mM_MeWo #2.1	K19	-1.32207	MeWo #2.1	1 mM
WI_MC.AC.06_1 mM_MeWo #2.1	L19	3.53758	MeWo #2.1	1 mM
WI_MC.AC.06_1 mM_MeWo #2.1	M19	-11.1917	MeWo #2.1	1 mM
WI_MC.AC.06_1 mM_MeWo #2.1	N19	-1.47237	MeWo #2.1	1 mM
WI_MC.AC.06_1 mM_MeWo #2.1	O19	-13.4962	MeWo #2.1	1 mM
WI_MC.AC.06_1 mM_MeWo #2.1	P19	5.97576	MeWo #2.1	1 mM
WI_MC.AC.06_1 mM_MeWo #2.1	A20	100.23	MeWo #2.1	1 mM
WI_MC.AC.06_1 mM_MeWo #2.1	B20	14.643	MeWo #2.1	1 mM
WI_MC.AC.06_1 mM_MeWo #2.1	C20	-2.00676	MeWo #2.1	1 mM
WI_MC.AC.06_1 mM_MeWo #2.1	D20	0.882308	MeWo #2.1	1 mM
WI_MC.AC.06_1 mM_MeWo #2.1	E20	40.9953	MeWo #2.1	1 mM
WI_MC.AC.06_1 mM_MeWo #2.1	F20	-5.26323	MeWo #2.1	1 mM
WI_MC.AC.06_1 mM_MeWo #2.1	G20	-22.7981	MeWo #2.1	1 mM
WI_MC.AC.06_1 mM_MeWo #2.1	H20	-12.4609	MeWo #2.1	1 mM
WI_MC.AC.06_1 mM_MeWo #2.1	I20	23.5607	MeWo #2.1	1 mM
WI_MC.AC.06_1 mM_MeWo #2.1	J20	-14.8823	MeWo #2.1	1 mM
WI_MC.AC.06_1 mM_MeWo #2.1	K20	-1.95666	MeWo #2.1	1 mM
WI_MC.AC.06_1 mM_MeWo #2.1	L20	13.4406	MeWo #2.1	1 mM
WI_MC.AC.06_1 mM_MeWo #2.1	M20	-11.5758	MeWo #2.1	1 mM
WI_MC.AC.06_1 mM_MeWo #2.1	N20	-5.34673	MeWo #2.1	1 mM
WI_MC.AC.06_1 mM_MeWo #2.1	O20	9.63302	MeWo #2.1	1 mM
WI_MC.AC.06_1 mM_MeWo #2.1	P20	-3.17575	MeWo #2.1	1 mM
WI_MC.AC.06_1 mM_MeWo #2.1	A21	53.9878	MeWo #2.1	1 mM
WI_MC.AC.06_1 mM_MeWo #2.1	B21	4.05528	MeWo #2.1	1 mM
WI_MC.AC.06_1 mM_MeWo #2.1	C21	-7.9519	MeWo #2.1	1 mM
WI_MC.AC.06_1 mM_MeWo #2.1	D21	-12.4943	MeWo #2.1	1 mM
WI_MC.AC.06_1 mM_MeWo #2.1	E21	7.09465	MeWo #2.1	1 mM
WI_MC.AC.06_1 mM_MeWo #2.1	F21	4.99047	MeWo #2.1	1 mM
WI_MC.AC.06_1 mM_MeWo #2.1	G21	49.5623	MeWo #2.1	1 mM
WI_MC.AC.06_1 mM_MeWo #2.1	H21	1.09941	MeWo #2.1	1 mM
WI_MC.AC.06_1 mM_MeWo #2.1	I21	-6.93321	MeWo #2.1	1 mM
WI_MC.AC.06_1 mM_MeWo #2.1	J21	-2.90855	MeWo #2.1	1 mM
WI_MC.AC.06_1 mM_MeWo #2.1	K21	15.2108	MeWo #2.1	1 mM
WI_MC.AC.06_1 mM_MeWo #2.1	L21	18.2167	MeWo #2.1	1 mM
WI_MC.AC.06_1 mM_MeWo #2.1	M21	8.04654	MeWo #2.1	1 mM
WI_MC.AC.06_1 mM_MeWo #2.1	N21	1.03261	MeWo #2.1	1 mM
WI_MC.AC.06_1 mM_MeWo #2.1	O21	11.0191	MeWo #2.1	1 mM
WI_MC.AC.06_1 mM_MeWo #2.1	P21	12.2048	MeWo #2.1	1 mM
WI_MC.AC.06_1 mM_MeWo #2.1	A22	14.4426	MeWo #2.1	1 mM
WI_MC.AC.06_1 mM_MeWo #2.1	B22	-9.97258	MeWo #2.1	1 mM
WI_MC.AC.06_1 mM_MeWo #2.1	C22	-22.6478	MeWo #2.1	1 mM
WI_MC.AC.06_1 mM_MeWo #2.1	D22	4.27237	MeWo #2.1	1 mM
WI_MC.AC.06_1 mM_MeWo #2.1	E22	-6.63262	MeWo #2.1	1 mM
WI_MC.AC.06_1 mM_MeWo #2.1	F22	0.130815	MeWo #2.1	1 mM
WI_MC.AC.06_1 mM_MeWo #2.1	G22	58.9309	MeWo #2.1	1 mM
WI_MC.AC.06_1 mM_MeWo #2.1	H22	5.29106	MeWo #2.1	1 mM
WI_MC.AC.06_1 mM_MeWo #2.1	I22	67.1473	MeWo #2.1	1 mM
WI_MC.AC.06_1 mM_MeWo #2.1	J22	2.35189	MeWo #2.1	1 mM
WI_MC.AC.06_1 mM_MeWo #2.1	K22	-0.553878	MeWo #2.1	1 mM
WI_MC.AC.06_1 mM_MeWo #2.1	L22	-7.48431	MeWo #2.1	1 mM
WI_MC.AC.06_1 mM_MeWo #2.1	M22	-17.4708	MeWo #2.1	1 mM
WI_MC.AC.06_1 mM_MeWo #2.1	N22	-11.1917	MeWo #2.1	1 mM
WI_MC.AC.06_1 mM_MeWo #2.1	O22	71.8065	MeWo #2.1	1 mM
WI_MC.AC.06_1 mM_MeWo #2.1	P22	-8.2191	MeWo #2.1	1 mM
WI_MC.AC.06_1 mM_MeWo #4.11	A03	13.787	MeWo #4.11	1 mM
WI_MC.AC.06_1 mM_MeWo #4.11	B03	-28.3183	MeWo #4.11	1 mM
WI_MC.AC.06_1 mM_MeWo #4.11	C03	-11.4762	MeWo #4.11	1 mM
WI_MC.AC.06_1 mM_MeWo #4.11	D03	5.0824	MeWo #4.11	1 mM
WI_MC.AC.06_1 mM_MeWo #4.11	E03	15.7576	MeWo #4.11	1 mM
WI_MC.AC.06_1 mM_MeWo #4.11	F03	-7.77601	MeWo #4.11	1 mM
WI_MC.AC.06_1 mM_MeWo #4.11	G03	-2.82828	MeWo #4.11	1 mM
WI_MC.AC.06_1 mM_MeWo #4.11	H03	-0.90023	MeWo #4.11	1 mM
WI_MC.AC.06_1 mM_MeWo #4.11	I03	-19.3018	MeWo #4.11	1 mM
WI_MC.AC.06_1 mM_MeWo #4.11	J03	13.7303	MeWo #4.11	1 mM
WI_MC.AC.06_1 mM_MeWo #4.11	K03	17.473	MeWo #4.11	1 mM
WI_MC.AC.06_1 mM_MeWo #4.11	L03	4.43027	MeWo #4.11	1 mM
WI_MC.AC.06_1 mM_MeWo #4.11	M03	6.68439	MeWo #4.11	1 mM
WI_MC.AC.06_1 mM_MeWo #4.11	N03	-17.5722	MeWo #4.11	1 mM
WI_MC.AC.06_1 mM_MeWo #4.11	O03	-0.715931	MeWo #4.11	1 mM
WI_MC.AC.06_1 mM_MeWo #4.11	P03	-11.1359	MeWo #4.11	1 mM
WI_MC.AC.06_1 mM_MeWo #4.11	A04	-6.99628	MeWo #4.11	1 mM
WI_MC.AC.06_1 mM_MeWo #4.11	B04	-10.8099	MeWo #4.11	1 mM
WI_MC.AC.06_1 mM_MeWo #4.11	C04	-6.78363	MeWo #4.11	1 mM
WI_MC.AC.06_1 mM_MeWo #4.11	D04	2.3888	MeWo #4.11	1 mM
WI_MC.AC.06_1 mM_MeWo #4.11	E04	-9.74659	MeWo #4.11	1 mM
WI_MC.AC.06_1 mM_MeWo #4.11	F04	-1.62325	MeWo #4.11	1 mM
WI_MC.AC.06_1 mM_MeWo #4.11	G04	-0.871877	MeWo #4.11	1 mM
WI_MC.AC.06_1 mM_MeWo #4.11	H04	-20.2091	MeWo #4.11	1 mM
WI_MC.AC.06_1 mM_MeWo #4.11	I04	-23.4131	MeWo #4.11	1 mM
WI_MC.AC.06_1 mM_MeWo #4.11	J04	-7.05299	MeWo #4.11	1 mM
WI_MC.AC.06_1 mM_MeWo #4.11	K04	-5.28088	MeWo #4.11	1 mM
WI_MC.AC.06_1 mM_MeWo #4.11	L04	-25.327	MeWo #4.11	1 mM
WI_MC.AC.06_1 mM_MeWo #4.11	M04	-35.2082	MeWo #4.11	1 mM
WI_MC.AC.06_1 mM_MeWo #4.11	N04	-7.08134	MeWo #4.11	1 mM
WI_MC.AC.06_1 mM_MeWo #4.11	O04	1.16959	MeWo #4.11	1 mM
WI_MC.AC.06_1 mM_MeWo #4.11	P04	14.425	MeWo #4.11	1 mM
WI_MC.AC.06_1 mM_MeWo #4.11	A05	4.48698	MeWo #4.11	1 mM
WI_MC.AC.06_1 mM_MeWo #4.11	B05	7.79018	MeWo #4.11	1 mM
WI_MC.AC.06_1 mM_MeWo #4.11	C05	-3.33865	MeWo #4.11	1 mM
WI_MC.AC.06_1 mM_MeWo #4.11	D05	17.232	MeWo #4.11	1 mM
WI_MC.AC.06_1 mM_MeWo #4.11	E05	-5.52189	MeWo #4.11	1 mM
WI_MC.AC.06_1 mM_MeWo #4.11	F05	21.7544	MeWo #4.11	1 mM
WI_MC.AC.06_1 mM_MeWo #4.11	G05	37.6325	MeWo #4.11	1 mM
WI_MC.AC.06_1 mM_MeWo #4.11	H05	5.0257	MeWo #4.11	1 mM
WI_MC.AC.06_1 mM_MeWo #4.11	I05	-14.0138	MeWo #4.11	1 mM
WI_MC.AC.06_1 mM_MeWo #4.11	J05	-4.44444	MeWo #4.11	1 mM
WI_MC.AC.06_1 mM_MeWo #4.11	K05	-22.2789	MeWo #4.11	1 mM
WI_MC.AC.06_1 mM_MeWo #4.11	L05	-7.7193	MeWo #4.11	1 mM
WI_MC.AC.06_1 mM_MeWo #4.11	M05	-18.1676	MeWo #4.11	1 mM
WI_MC.AC.06_1 mM_MeWo #4.11	N05	-2.9417	MeWo #4.11	1 mM
WI_MC.AC.06_1 mM_MeWo #4.11	O05	-30.5866	MeWo #4.11	1 mM
WI_MC.AC.06_1 mM_MeWo #4.11	P05	-0.758462	MeWo #4.11	1 mM
WI_MC.AC.06_1 mM_MeWo #4.11	A06	8.13043	MeWo #4.11	1 mM
WI_MC.AC.06_1 mM_MeWo #4.11	B06	17.4163	MeWo #4.11	1 mM
WI_MC.AC.06_1 mM_MeWo #4.11	C06	-1.25465	MeWo #4.11	1 mM
WI_MC.AC.06_1 mM_MeWo #4.11	D06	13.0781	MeWo #4.11	1 mM
WI_MC.AC.06_1 mM_MeWo #4.11	E06	-10.5688	MeWo #4.11	1 mM
WI_MC.AC.06_1 mM_MeWo #4.11	F06	4.38774	MeWo #4.11	1 mM
WI_MC.AC.06_1 mM_MeWo #4.11	G06	1.60907	MeWo #4.11	1 mM
WI_MC.AC.06_1 mM_MeWo #4.11	H06	-3.5513	MeWo #4.11	1 mM
WI_MC.AC.06_1 mM_MeWo #4.11	I06	0.262272	MeWo #4.11	1 mM
WI_MC.AC.06_1 mM_MeWo #4.11	J06	7.49247	MeWo #4.11	1 mM
WI_MC.AC.06_1 mM_MeWo #4.11	K06	13.4609	MeWo #4.11	1 mM
WI_MC.AC.06_1 mM_MeWo #4.11	L06	2.74322	MeWo #4.11	1 mM
WI_MC.AC.06_1 mM_MeWo #4.11	M06	62.5412	MeWo #4.11	1 mM
WI_MC.AC.06_1 mM_MeWo #4.11	N06	8.3289	MeWo #4.11	1 mM
WI_MC.AC.06_1 mM_MeWo #4.11	O06	50.5051	MeWo #4.11	1 mM
WI_MC.AC.06_1 mM_MeWo #4.11	P06	9.66153	MeWo #4.11	1 mM
WI_MC.AC.06_1 mM_MeWo #4.11	A07	-24.5756	MeWo #4.11	1 mM
WI_MC.AC.06_1 mM_MeWo #4.11	B07	-17.9975	MeWo #4.11	1 mM
WI_MC.AC.06_1 mM_MeWo #4.11	C07	-0.715931	MeWo #4.11	1 mM
WI_MC.AC.06_1 mM_MeWo #4.11	D07	6.82616	MeWo #4.11	1 mM
WI_MC.AC.06_1 mM_MeWo #4.11	E07	10.9942	MeWo #4.11	1 mM
WI_MC.AC.06_1 mM_MeWo #4.11	F07	28.4033	MeWo #4.11	1 mM
WI_MC.AC.06_1 mM_MeWo #4.11	G07	5.05405	MeWo #4.11	1 mM
WI_MC.AC.06_1 mM_MeWo #4.11	H07	6.50009	MeWo #4.11	1 mM
WI_MC.AC.06_1 mM_MeWo #4.11	I07	27.893	MeWo #4.11	1 mM
WI_MC.AC.06_1 mM_MeWo #4.11	J07	-8.10207	MeWo #4.11	1 mM
WI_MC.AC.06_1 mM_MeWo #4.11	K07	-14.3824	MeWo #4.11	1 mM
WI_MC.AC.06_1 mM_MeWo #4.11	L07	2.43133	MeWo #4.11	1 mM
WI_MC.AC.06_1 mM_MeWo #4.11	M07	-14.6376	MeWo #4.11	1 mM
WI_MC.AC.06_1 mM_MeWo #4.11	N07	-11.7172	MeWo #4.11	1 mM
WI_MC.AC.06_1 mM_MeWo #4.11	O07	-2.55892	MeWo #4.11	1 mM
WI_MC.AC.06_1 mM_MeWo #4.11	P07	-4.75634	MeWo #4.11	1 mM
WI_MC.AC.06_1 mM_MeWo #4.11	A08	2.2045	MeWo #4.11	1 mM
WI_MC.AC.06_1 mM_MeWo #4.11	B08	7.52082	MeWo #4.11	1 mM
WI_MC.AC.06_1 mM_MeWo #4.11	C08	-11.3202	MeWo #4.11	1 mM
WI_MC.AC.06_1 mM_MeWo #4.11	D08	-8.8818	MeWo #4.11	1 mM
WI_MC.AC.06_1 mM_MeWo #4.11	E08	48.336	MeWo #4.11	1 mM
WI_MC.AC.06_1 mM_MeWo #4.11	F08	-2.06273	MeWo #4.11	1 mM
WI_MC.AC.06_1 mM_MeWo #4.11	G08	6.47173	MeWo #4.11	1 mM
WI_MC.AC.06_1 mM_MeWo #4.11	H08	15.9135	MeWo #4.11	1 mM
WI_MC.AC.06_1 mM_MeWo #4.11	I08	12.6245	MeWo #4.11	1 mM
WI_MC.AC.06_1 mM_MeWo #4.11	J08	-20.9747	MeWo #4.11	1 mM
WI_MC.AC.06_1 mM_MeWo #4.11	K08	45.9685	MeWo #4.11	1 mM
WI_MC.AC.06_1 mM_MeWo #4.11	L08	-11.7739	MeWo #4.11	1 mM
WI_MC.AC.06_1 mM_MeWo #4.11	M08	-18.7914	MeWo #4.11	1 mM
WI_MC.AC.06_1 mM_MeWo #4.11	N08	-0.772639	MeWo #4.11	1 mM
WI_MC.AC.06_1 mM_MeWo #4.11	O08	-3.39536	MeWo #4.11	1 mM
WI_MC.AC.06_1 mM_MeWo #4.11	P08	13.7445	MeWo #4.11	1 mM
WI_MC.AC.06_1 mM_MeWo #4.11	A09	-10.7957	MeWo #4.11	1 mM
WI_MC.AC.06_1 mM_MeWo #4.11	B09	-24.1077	MeWo #4.11	1 mM
WI_MC.AC.06_1 mM_MeWo #4.11	C09	94.6093	MeWo #4.11	1 mM
WI_MC.AC.06_1 mM_MeWo #4.11	D09	16.0836	MeWo #4.11	1 mM
WI_MC.AC.06_1 mM_MeWo #4.11	E09	-16.2963	MeWo #4.11	1 mM
WI_MC.AC.06_1 mM_MeWo #4.11	F09	3.60801	MeWo #4.11	1 mM
WI_MC.AC.06_1 mM_MeWo #4.11	G09	-0.715931	MeWo #4.11	1 mM
WI_MC.AC.06_1 mM_MeWo #4.11	H09	10.3562	MeWo #4.11	1 mM
WI_MC.AC.06_1 mM_MeWo #4.11	I09	3.48042	MeWo #4.11	1 mM
WI_MC.AC.06_1 mM_MeWo #4.11	J09	-0.687578	MeWo #4.11	1 mM
WI_MC.AC.06_1 mM_MeWo #4.11	K09	-1.60907	MeWo #4.11	1 mM
WI_MC.AC.06_1 mM_MeWo #4.11	L09	-18.9757	MeWo #4.11	1 mM
WI_MC.AC.06_1 mM_MeWo #4.11	M09	-12.6103	MeWo #4.11	1 mM
WI_MC.AC.06_1 mM_MeWo #4.11	N09	3.67889	MeWo #4.11	1 mM
WI_MC.AC.06_1 mM_MeWo #4.11	O09	-16.4948	MeWo #4.11	1 mM
WI_MC.AC.06_1 mM_MeWo #4.11	P09	2.30374	MeWo #4.11	1 mM
WI_MC.AC.06_1 mM_MeWo #4.11	A10	2.55892	MeWo #4.11	1 mM
WI_MC.AC.06_1 mM_MeWo #4.11	B10	-0.205564	MeWo #4.11	1 mM
WI_MC.AC.06_1 mM_MeWo #4.11	C10	-11.944	MeWo #4.11	1 mM
WI_MC.AC.06_1 mM_MeWo #4.11	D10	-2.24703	MeWo #4.11	1 mM
WI_MC.AC.06_1 mM_MeWo #4.11	E10	23.7533	MeWo #4.11	1 mM
WI_MC.AC.06_1 mM_MeWo #4.11	F10	0.276449	MeWo #4.11	1 mM
WI_MC.AC.06_1 mM_MeWo #4.11	G10	73.8402	MeWo #4.11	1 mM
WI_MC.AC.06_1 mM_MeWo #4.11	H10	-9.93089	MeWo #4.11	1 mM
WI_MC.AC.06_1 mM_MeWo #4.11	I10	3.76396	MeWo #4.11	1 mM
WI_MC.AC.06_1 mM_MeWo #4.11	J10	-19.798	MeWo #4.11	1 mM
WI_MC.AC.06_1 mM_MeWo #4.11	K10	71.5293	MeWo #4.11	1 mM
WI_MC.AC.06_1 mM_MeWo #4.11	L10	6.81198	MeWo #4.11	1 mM
WI_MC.AC.06_1 mM_MeWo #4.11	M10	11.1076	MeWo #4.11	1 mM
WI_MC.AC.06_1 mM_MeWo #4.11	N10	9.29293	MeWo #4.11	1 mM
WI_MC.AC.06_1 mM_MeWo #4.11	O10	-10.98	MeWo #4.11	1 mM
WI_MC.AC.06_1 mM_MeWo #4.11	P10	7.88942	MeWo #4.11	1 mM
WI_MC.AC.06_1 mM_MeWo #4.11	A11	-19.8547	MeWo #4.11	1 mM
WI_MC.AC.06_1 mM_MeWo #4.11	B11	-19.7271	MeWo #4.11	1 mM
WI_MC.AC.06_1 mM_MeWo #4.11	C11	74.4781	MeWo #4.11	1 mM
WI_MC.AC.06_1 mM_MeWo #4.11	D11	15.6583	MeWo #4.11	1 mM
WI_MC.AC.06_1 mM_MeWo #4.11	E11	-5.74872	MeWo #4.11	1 mM
WI_MC.AC.06_1 mM_MeWo #4.11	F11	-17.3312	MeWo #4.11	1 mM
WI_MC.AC.06_1 mM_MeWo #4.11	G11	10.9091	MeWo #4.11	1 mM
WI_MC.AC.06_1 mM_MeWo #4.11	H11	-0.375687	MeWo #4.11	1 mM
WI_MC.AC.06_1 mM_MeWo #4.11	I11	9.42052	MeWo #4.11	1 mM
WI_MC.AC.06_1 mM_MeWo #4.11	J11	-2.84246	MeWo #4.11	1 mM
WI_MC.AC.06_1 mM_MeWo #4.11	K11	22.5908	MeWo #4.11	1 mM
WI_MC.AC.06_1 mM_MeWo #4.11	L11	-10.5547	MeWo #4.11	1 mM
WI_MC.AC.06_1 mM_MeWo #4.11	M11	-3.67889	MeWo #4.11	1 mM
WI_MC.AC.06_1 mM_MeWo #4.11	N11	5.35176	MeWo #4.11	1 mM
WI_MC.AC.06_1 mM_MeWo #4.11	O11	5.19582	MeWo #4.11	1 mM
WI_MC.AC.06_1 mM_MeWo #4.11	P11	0.13468	MeWo #4.11	1 mM
WI_MC.AC.06_1 mM_MeWo #4.11	A12	58.6426	MeWo #4.11	1 mM
WI_MC.AC.06_1 mM_MeWo #4.11	B12	-14.4108	MeWo #4.11	1 mM
WI_MC.AC.06_1 mM_MeWo #4.11	C12	-2.67234	MeWo #4.11	1 mM
WI_MC.AC.06_1 mM_MeWo #4.11	D12	4.03332	MeWo #4.11	1 mM
WI_MC.AC.06_1 mM_MeWo #4.11	E12	-2.61563	MeWo #4.11	1 mM
WI_MC.AC.06_1 mM_MeWo #4.11	F12	-3.28194	MeWo #4.11	1 mM
WI_MC.AC.06_1 mM_MeWo #4.11	G12	66.7376	MeWo #4.11	1 mM
WI_MC.AC.06_1 mM_MeWo #4.11	H12	-8.30055	MeWo #4.11	1 mM
WI_MC.AC.06_1 mM_MeWo #4.11	I12	4.45862	MeWo #4.11	1 mM
WI_MC.AC.06_1 mM_MeWo #4.11	J12	3.89155	MeWo #4.11	1 mM
WI_MC.AC.06_1 mM_MeWo #4.11	K12	-7.01046	MeWo #4.11	1 mM
WI_MC.AC.06_1 mM_MeWo #4.11	L12	-4.72798	MeWo #4.11	1 mM
WI_MC.AC.06_1 mM_MeWo #4.11	M12	0.956938	MeWo #4.11	1 mM
WI_MC.AC.06_1 mM_MeWo #4.11	N12	-4.50115	MeWo #4.11	1 mM
WI_MC.AC.06_1 mM_MeWo #4.11	O12	-38.795	MeWo #4.11	1 mM
WI_MC.AC.06_1 mM_MeWo #4.11	P12	-0.418217	MeWo #4.11	1 mM
WI_MC.AC.06_1 mM_MeWo #4.11	A13	66.8368	MeWo #4.11	1 mM
WI_MC.AC.06_1 mM_MeWo #4.11	B13	-15.3323	MeWo #4.11	1 mM
WI_MC.AC.06_1 mM_MeWo #4.11	C13	-4.8981	MeWo #4.11	1 mM
WI_MC.AC.06_1 mM_MeWo #4.11	D13	5.19582	MeWo #4.11	1 mM
WI_MC.AC.06_1 mM_MeWo #4.11	E13	3.48042	MeWo #4.11	1 mM
WI_MC.AC.06_1 mM_MeWo #4.11	F13	-27.0707	MeWo #4.11	1 mM
WI_MC.AC.06_1 mM_MeWo #4.11	G13	99.5286	MeWo #4.11	1 mM
WI_MC.AC.06_1 mM_MeWo #4.11	H13	5.60695	MeWo #4.11	1 mM
WI_MC.AC.06_1 mM_MeWo #4.11	I13	4.88393	MeWo #4.11	1 mM
WI_MC.AC.06_1 mM_MeWo #4.11	J13	-12.9789	MeWo #4.11	1 mM
WI_MC.AC.06_1 mM_MeWo #4.11	K13	-23.6824	MeWo #4.11	1 mM
WI_MC.AC.06_1 mM_MeWo #4.11	L13	-6.3725	MeWo #4.11	1 mM
WI_MC.AC.06_1 mM_MeWo #4.11	M13	-0.758462	MeWo #4.11	1 mM
WI_MC.AC.06_1 mM_MeWo #4.11	N13	-1.21212	MeWo #4.11	1 mM
WI_MC.AC.06_1 mM_MeWo #4.11	O13	-5.18164	MeWo #4.11	1 mM
WI_MC.AC.06_1 mM_MeWo #4.11	P13	-2.89917	MeWo #4.11	1 mM
WI_MC.AC.06_1 mM_MeWo #4.11	A14	91.7881	MeWo #4.11	1 mM
WI_MC.AC.06_1 mM_MeWo #4.11	B14	-2.5731	MeWo #4.11	1 mM
WI_MC.AC.06_1 mM_MeWo #4.11	C14	36.7677	MeWo #4.11	1 mM
WI_MC.AC.06_1 mM_MeWo #4.11	D14	-15.7009	MeWo #4.11	1 mM
WI_MC.AC.06_1 mM_MeWo #4.11	E14	-8.89598	MeWo #4.11	1 mM
WI_MC.AC.06_1 mM_MeWo #4.11	F14	-5.90466	MeWo #4.11	1 mM
WI_MC.AC.06_1 mM_MeWo #4.11	G14	-5.29506	MeWo #4.11	1 mM
WI_MC.AC.06_1 mM_MeWo #4.11	H14	-7.26564	MeWo #4.11	1 mM
WI_MC.AC.06_1 mM_MeWo #4.11	I14	6.59933	MeWo #4.11	1 mM
WI_MC.AC.06_1 mM_MeWo #4.11	J14	-11.0509	MeWo #4.11	1 mM
WI_MC.AC.06_1 mM_MeWo #4.11	K14	55.0416	MeWo #4.11	1 mM
WI_MC.AC.06_1 mM_MeWo #4.11	L14	-27.3259	MeWo #4.11	1 mM
WI_MC.AC.06_1 mM_MeWo #4.11	M14	-1.52401	MeWo #4.11	1 mM
WI_MC.AC.06_1 mM_MeWo #4.11	N14	-6.14567	MeWo #4.11	1 mM
WI_MC.AC.06_1 mM_MeWo #4.11	O14	-14.992	MeWo #4.11	1 mM
WI_MC.AC.06_1 mM_MeWo #4.11	P14	0.460748	MeWo #4.11	1 mM
WI_MC.AC.06_1 mM_MeWo #4.11	A15	100.634	MeWo #4.11	1 mM
WI_MC.AC.06_1 mM_MeWo #4.11	B15	6.41503	MeWo #4.11	1 mM
WI_MC.AC.06_1 mM_MeWo #4.11	C15	-7.02463	MeWo #4.11	1 mM
WI_MC.AC.06_1 mM_MeWo #4.11	D15	-2.70069	MeWo #4.11	1 mM
WI_MC.AC.06_1 mM_MeWo #4.11	E15	45.2029	MeWo #4.11	1 mM
WI_MC.AC.06_1 mM_MeWo #4.11	F15	13.8012	MeWo #4.11	1 mM
WI_MC.AC.06_1 mM_MeWo #4.11	G15	39.9291	MeWo #4.11	1 mM
WI_MC.AC.06_1 mM_MeWo #4.11	H15	-7.64841	MeWo #4.11	1 mM
WI_MC.AC.06_1 mM_MeWo #4.11	I15	-9.6757	MeWo #4.11	1 mM
WI_MC.AC.06_1 mM_MeWo #4.11	J15	-17.9833	MeWo #4.11	1 mM
WI_MC.AC.06_1 mM_MeWo #4.11	K15	4.6571	MeWo #4.11	1 mM
WI_MC.AC.06_1 mM_MeWo #4.11	L15	-8.45649	MeWo #4.11	1 mM
WI_MC.AC.06_1 mM_MeWo #4.11	M15	-8.5132	MeWo #4.11	1 mM
WI_MC.AC.06_1 mM_MeWo #4.11	N15	26.0783	MeWo #4.11	1 mM
WI_MC.AC.06_1 mM_MeWo #4.11	O15	-2.89917	MeWo #4.11	1 mM
WI_MC.AC.06_1 mM_MeWo #4.11	P15	0.886054	MeWo #4.11	1 mM
WI_MC.AC.06_1 mM_MeWo #4.11	A16	-7.15222	MeWo #4.11	1 mM
WI_MC.AC.06_1 mM_MeWo #4.11	B16	4.67127	MeWo #4.11	1 mM
WI_MC.AC.06_1 mM_MeWo #4.11	C16	-3.69307	MeWo #4.11	1 mM
WI_MC.AC.06_1 mM_MeWo #4.11	D16	17.5297	MeWo #4.11	1 mM
WI_MC.AC.06_1 mM_MeWo #4.11	E16	4.43027	MeWo #4.11	1 mM
WI_MC.AC.06_1 mM_MeWo #4.11	F16	-8.30055	MeWo #4.11	1 mM
WI_MC.AC.06_1 mM_MeWo #4.11	G16	-10.6823	MeWo #4.11	1 mM
WI_MC.AC.06_1 mM_MeWo #4.11	H16	6.52844	MeWo #4.11	1 mM
WI_MC.AC.06_1 mM_MeWo #4.11	I16	-12.0149	MeWo #4.11	1 mM
WI_MC.AC.06_1 mM_MeWo #4.11	J16	-7.84689	MeWo #4.11	1 mM
WI_MC.AC.06_1 mM_MeWo #4.11	K16	-15.3606	MeWo #4.11	1 mM
WI_MC.AC.06_1 mM_MeWo #4.11	L16	-4.52951	MeWo #4.11	1 mM
WI_MC.AC.06_1 mM_MeWo #4.11	M16	-8.68332	MeWo #4.11	1 mM
WI_MC.AC.06_1 mM_MeWo #4.11	N16	-12.426	MeWo #4.11	1 mM
WI_MC.AC.06_1 mM_MeWo #4.11	O16	-1.69413	MeWo #4.11	1 mM
WI_MC.AC.06_1 mM_MeWo #4.11	P16	9.54811	MeWo #4.11	1 mM
WI_MC.AC.06_1 mM_MeWo #4.11	A17	32.8832	MeWo #4.11	1 mM
WI_MC.AC.06_1 mM_MeWo #4.11	B17	0.701754	MeWo #4.11	1 mM
WI_MC.AC.06_1 mM_MeWo #4.11	C17	-1.76502	MeWo #4.11	1 mM
WI_MC.AC.06_1 mM_MeWo #4.11	D17	-7.15222	MeWo #4.11	1 mM
WI_MC.AC.06_1 mM_MeWo #4.11	E17	42.6794	MeWo #4.11	1 mM
WI_MC.AC.06_1 mM_MeWo #4.11	F17	-18.6922	MeWo #4.11	1 mM
WI_MC.AC.06_1 mM_MeWo #4.11	G17	100.067	MeWo #4.11	1 mM
WI_MC.AC.06_1 mM_MeWo #4.11	H17	0.517455	MeWo #4.11	1 mM
WI_MC.AC.06_1 mM_MeWo #4.11	I17	-10.3987	MeWo #4.11	1 mM
WI_MC.AC.06_1 mM_MeWo #4.11	J17	4.2885	MeWo #4.11	1 mM
WI_MC.AC.06_1 mM_MeWo #4.11	K17	0.999468	MeWo #4.11	1 mM
WI_MC.AC.06_1 mM_MeWo #4.11	L17	19.6987	MeWo #4.11	1 mM
WI_MC.AC.06_1 mM_MeWo #4.11	M17	9.63317	MeWo #4.11	1 mM
WI_MC.AC.06_1 mM_MeWo #4.11	N17	1.49566	MeWo #4.11	1 mM
WI_MC.AC.06_1 mM_MeWo #4.11	O17	1.38224	MeWo #4.11	1 mM
WI_MC.AC.06_1 mM_MeWo #4.11	P17	15.0346	MeWo #4.11	1 mM
WI_MC.AC.06_1 mM_MeWo #4.11	A18	8.66915	MeWo #4.11	1 mM
WI_MC.AC.06_1 mM_MeWo #4.11	B18	-6.59933	MeWo #4.11	1 mM
WI_MC.AC.06_1 mM_MeWo #4.11	C18	-24.7032	MeWo #4.11	1 mM
WI_MC.AC.06_1 mM_MeWo #4.11	D18	-27.3968	MeWo #4.11	1 mM
WI_MC.AC.06_1 mM_MeWo #4.11	E18	16.9201	MeWo #4.11	1 mM
WI_MC.AC.06_1 mM_MeWo #4.11	F18	-17.1327	MeWo #4.11	1 mM
WI_MC.AC.06_1 mM_MeWo #4.11	G18	13.5743	MeWo #4.11	1 mM
WI_MC.AC.06_1 mM_MeWo #4.11	H18	-16.4097	MeWo #4.11	1 mM
WI_MC.AC.06_1 mM_MeWo #4.11	I18	-13.9855	MeWo #4.11	1 mM
WI_MC.AC.06_1 mM_MeWo #4.11	J18	2.9417	MeWo #4.11	1 mM
WI_MC.AC.06_1 mM_MeWo #4.11	K18	51.8235	MeWo #4.11	1 mM
WI_MC.AC.06_1 mM_MeWo #4.11	L18	0.389864	MeWo #4.11	1 mM
WI_MC.AC.06_1 mM_MeWo #4.11	M18	-17.6289	MeWo #4.11	1 mM
WI_MC.AC.06_1 mM_MeWo #4.11	N18	-13.7728	MeWo #4.11	1 mM
WI_MC.AC.06_1 mM_MeWo #4.11	O18	-4.51533	MeWo #4.11	1 mM
WI_MC.AC.06_1 mM_MeWo #4.11	P18	6.24491	MeWo #4.11	1 mM
WI_MC.AC.06_1 mM_MeWo #4.11	A19	92.3268	MeWo #4.11	1 mM
WI_MC.AC.06_1 mM_MeWo #4.11	B19	5.18164	MeWo #4.11	1 mM
WI_MC.AC.06_1 mM_MeWo #4.11	C19	-6.64186	MeWo #4.11	1 mM
WI_MC.AC.06_1 mM_MeWo #4.11	D19	-6.0039	MeWo #4.11	1 mM
WI_MC.AC.06_1 mM_MeWo #4.11	E19	-9.16534	MeWo #4.11	1 mM
WI_MC.AC.06_1 mM_MeWo #4.11	F19	-2.54475	MeWo #4.11	1 mM
WI_MC.AC.06_1 mM_MeWo #4.11	G19	-5.12493	MeWo #4.11	1 mM
WI_MC.AC.06_1 mM_MeWo #4.11	H19	-3.25359	MeWo #4.11	1 mM
WI_MC.AC.06_1 mM_MeWo #4.11	I19	-32.4437	MeWo #4.11	1 mM
WI_MC.AC.06_1 mM_MeWo #4.11	J19	-1.33971	MeWo #4.11	1 mM
WI_MC.AC.06_1 mM_MeWo #4.11	K19	-13.6169	MeWo #4.11	1 mM
WI_MC.AC.06_1 mM_MeWo #4.11	L19	-15.3181	MeWo #4.11	1 mM
WI_MC.AC.06_1 mM_MeWo #4.11	M19	-18.3378	MeWo #4.11	1 mM
WI_MC.AC.06_1 mM_MeWo #4.11	N19	-12.0574	MeWo #4.11	1 mM
WI_MC.AC.06_1 mM_MeWo #4.11	O19	-9.78912	MeWo #4.11	1 mM
WI_MC.AC.06_1 mM_MeWo #4.11	P19	9.91671	MeWo #4.11	1 mM
WI_MC.AC.06_1 mM_MeWo #4.11	A20	99.2734	MeWo #4.11	1 mM
WI_MC.AC.06_1 mM_MeWo #4.11	B20	-1.31136	MeWo #4.11	1 mM
WI_MC.AC.06_1 mM_MeWo #4.11	C20	-11.0792	MeWo #4.11	1 mM
WI_MC.AC.06_1 mM_MeWo #4.11	D20	4.50115	MeWo #4.11	1 mM
WI_MC.AC.06_1 mM_MeWo #4.11	E20	52.3339	MeWo #4.11	1 mM
WI_MC.AC.06_1 mM_MeWo #4.11	F20	3.26777	MeWo #4.11	1 mM
WI_MC.AC.06_1 mM_MeWo #4.11	G20	-11.5896	MeWo #4.11	1 mM
WI_MC.AC.06_1 mM_MeWo #4.11	H20	9.44887	MeWo #4.11	1 mM
WI_MC.AC.06_1 mM_MeWo #4.11	I20	5.70618	MeWo #4.11	1 mM
WI_MC.AC.06_1 mM_MeWo #4.11	J20	-15.7434	MeWo #4.11	1 mM
WI_MC.AC.06_1 mM_MeWo #4.11	K20	-21.3433	MeWo #4.11	1 mM
WI_MC.AC.06_1 mM_MeWo #4.11	L20	-7.66259	MeWo #4.11	1 mM
WI_MC.AC.06_1 mM_MeWo #4.11	M20	4.20344	MeWo #4.11	1 mM
WI_MC.AC.06_1 mM_MeWo #4.11	N20	-12.4969	MeWo #4.11	1 mM
WI_MC.AC.06_1 mM_MeWo #4.11	O20	-22.6192	MeWo #4.11	1 mM
WI_MC.AC.06_1 mM_MeWo #4.11	P20	9.76077	MeWo #4.11	1 mM
WI_MC.AC.06_1 mM_MeWo #4.11	A21	50.0089	MeWo #4.11	1 mM
WI_MC.AC.06_1 mM_MeWo #4.11	B21	-15.4315	MeWo #4.11	1 mM
WI_MC.AC.06_1 mM_MeWo #4.11	C21	-0.701754	MeWo #4.11	1 mM
WI_MC.AC.06_1 mM_MeWo #4.11	D21	5.12493	MeWo #4.11	1 mM
WI_MC.AC.06_1 mM_MeWo #4.11	E21	12.1283	MeWo #4.11	1 mM
WI_MC.AC.06_1 mM_MeWo #4.11	F21	-7.44994	MeWo #4.11	1 mM
WI_MC.AC.06_1 mM_MeWo #4.11	G21	25.5821	MeWo #4.11	1 mM
WI_MC.AC.06_1 mM_MeWo #4.11	H21	-0.616693	MeWo #4.11	1 mM
WI_MC.AC.06_1 mM_MeWo #4.11	I21	-12.9364	MeWo #4.11	1 mM
WI_MC.AC.06_1 mM_MeWo #4.11	J21	-5.62112	MeWo #4.11	1 mM
WI_MC.AC.06_1 mM_MeWo #4.11	K21	-21.1873	MeWo #4.11	1 mM
WI_MC.AC.06_1 mM_MeWo #4.11	L21	9.97342	MeWo #4.11	1 mM
WI_MC.AC.06_1 mM_MeWo #4.11	M21	5.69201	MeWo #4.11	1 mM
WI_MC.AC.06_1 mM_MeWo #4.11	N21	-4.11838	MeWo #4.11	1 mM
WI_MC.AC.06_1 mM_MeWo #4.11	O21	-26.0074	MeWo #4.11	1 mM
WI_MC.AC.06_1 mM_MeWo #4.11	P21	25.1427	MeWo #4.11	1 mM
WI_MC.AC.06_1 mM_MeWo #4.11	A22	-15.9277	MeWo #4.11	1 mM
WI_MC.AC.06_1 mM_MeWo #4.11	B22	-1.19794	MeWo #4.11	1 mM
WI_MC.AC.06_1 mM_MeWo #4.11	C22	-23.3705	MeWo #4.11	1 mM
WI_MC.AC.06_1 mM_MeWo #4.11	D22	-7.64841	MeWo #4.11	1 mM
WI_MC.AC.06_1 mM_MeWo #4.11	E22	-29.4524	MeWo #4.11	1 mM
WI_MC.AC.06_1 mM_MeWo #4.11	F22	-6.78363	MeWo #4.11	1 mM
WI_MC.AC.06_1 mM_MeWo #4.11	G22	50.6043	MeWo #4.11	1 mM
WI_MC.AC.06_1 mM_MeWo #4.11	H22	6.25908	MeWo #4.11	1 mM
WI_MC.AC.06_1 mM_MeWo #4.11	I22	65.4049	MeWo #4.11	1 mM
WI_MC.AC.06_1 mM_MeWo #4.11	J22	-7.86107	MeWo #4.11	1 mM
WI_MC.AC.06_1 mM_MeWo #4.11	K22	7.46411	MeWo #4.11	1 mM
WI_MC.AC.06_1 mM_MeWo #4.11	L22	-6.04643	MeWo #4.11	1 mM
WI_MC.AC.06_1 mM_MeWo #4.11	M22	-2.54475	MeWo #4.11	1 mM
WI_MC.AC.06_1 mM_MeWo #4.11	N22	-7.37905	MeWo #4.11	1 mM
WI_MC.AC.06_1 mM_MeWo #4.11	O22	72.9045	MeWo #4.11	1 mM
WI_MC.AC.06_1 mM_MeWo #4.11	P22	-9.13698	MeWo #4.11	1 mM
WI_MC.AC.06_10 mM_MeWo	A03	19.3563	MeWo	10 mM
WI_MC.AC.06_10 mM_MeWo	B03	-3.93003	MeWo	10 mM
WI_MC.AC.06_10 mM_MeWo	C03	4.42449	MeWo	10 mM
WI_MC.AC.06_10 mM_MeWo	D03	11.6035	MeWo	10 mM
WI_MC.AC.06_10 mM_MeWo	E03	3.78076	MeWo	10 mM
WI_MC.AC.06_10 mM_MeWo	F03	4.90029	MeWo	10 mM
WI_MC.AC.06_10 mM_MeWo	G03	-5.98717	MeWo	10 mM
WI_MC.AC.06_10 mM_MeWo	H03	-5.02157	MeWo	10 mM
WI_MC.AC.06_10 mM_MeWo	I03	-9.0519	MeWo	10 mM
WI_MC.AC.06_10 mM_MeWo	J03	-4.02799	MeWo	10 mM
WI_MC.AC.06_10 mM_MeWo	K03	0.534111	MeWo	10 mM
WI_MC.AC.06_10 mM_MeWo	L03	2.61924	MeWo	10 mM
WI_MC.AC.06_10 mM_MeWo	M03	-6.26706	MeWo	10 mM
WI_MC.AC.06_10 mM_MeWo	N03	-8.45015	MeWo	10 mM
WI_MC.AC.06_10 mM_MeWo	O03	-9.41574	MeWo	10 mM
WI_MC.AC.06_10 mM_MeWo	P03	7.11137	MeWo	10 mM
WI_MC.AC.06_10 mM_MeWo	A04	-14.0058	MeWo	10 mM
WI_MC.AC.06_10 mM_MeWo	B04	-19.1557	MeWo	10 mM
WI_MC.AC.06_10 mM_MeWo	C04	-10.0595	MeWo	10 mM
WI_MC.AC.06_10 mM_MeWo	D04	-11.7528	MeWo	10 mM
WI_MC.AC.06_10 mM_MeWo	E04	39.3819	MeWo	10 mM
WI_MC.AC.06_10 mM_MeWo	F04	5.8519	MeWo	10 mM
WI_MC.AC.06_10 mM_MeWo	G04	9.07055	MeWo	10 mM
WI_MC.AC.06_10 mM_MeWo	H04	-7.03673	MeWo	10 mM
WI_MC.AC.06_10 mM_MeWo	I04	-10.8012	MeWo	10 mM
WI_MC.AC.06_10 mM_MeWo	J04	1.02391	MeWo	10 mM
WI_MC.AC.06_10 mM_MeWo	K04	-2.15277	MeWo	10 mM
WI_MC.AC.06_10 mM_MeWo	L04	-10.5773	MeWo	10 mM
WI_MC.AC.06_10 mM_MeWo	M04	-12.1166	MeWo	10 mM
WI_MC.AC.06_10 mM_MeWo	N04	-6.23907	MeWo	10 mM
WI_MC.AC.06_10 mM_MeWo	O04	35.9953	MeWo	10 mM
WI_MC.AC.06_10 mM_MeWo	P04	6.94344	MeWo	10 mM
WI_MC.AC.06_10 mM_MeWo	A05	80.2309	MeWo	10 mM
WI_MC.AC.06_10 mM_MeWo	B05	-19.9953	MeWo	10 mM
WI_MC.AC.06_10 mM_MeWo	C05	3.72478	MeWo	10 mM
WI_MC.AC.06_10 mM_MeWo	D05	-12.6764	MeWo	10 mM
WI_MC.AC.06_10 mM_MeWo	E05	16.1236	MeWo	10 mM
WI_MC.AC.06_10 mM_MeWo	F05	-6.67289	MeWo	10 mM
WI_MC.AC.06_10 mM_MeWo	G05	44.2239	MeWo	10 mM
WI_MC.AC.06_10 mM_MeWo	H05	-14.4397	MeWo	10 mM
WI_MC.AC.06_10 mM_MeWo	I05	-5.97318	MeWo	10 mM
WI_MC.AC.06_10 mM_MeWo	J05	-12.5224	MeWo	10 mM
WI_MC.AC.06_10 mM_MeWo	K05	-8.35219	MeWo	10 mM
WI_MC.AC.06_10 mM_MeWo	L05	-2.25073	MeWo	10 mM
WI_MC.AC.06_10 mM_MeWo	M05	-19.6875	MeWo	10 mM
WI_MC.AC.06_10 mM_MeWo	N05	-12.6904	MeWo	10 mM
WI_MC.AC.06_10 mM_MeWo	O05	-10.0035	MeWo	10 mM
WI_MC.AC.06_10 mM_MeWo	P05	5.97784	MeWo	10 mM
WI_MC.AC.06_10 mM_MeWo	A06	19.6781	MeWo	10 mM
WI_MC.AC.06_10 mM_MeWo	B06	-17.8542	MeWo	10 mM
WI_MC.AC.06_10 mM_MeWo	C06	1.94752	MeWo	10 mM
WI_MC.AC.06_10 mM_MeWo	D06	-0.333528	MeWo	10 mM
WI_MC.AC.06_10 mM_MeWo	E06	-11.235	MeWo	10 mM
WI_MC.AC.06_10 mM_MeWo	F06	-1.39708	MeWo	10 mM
WI_MC.AC.06_10 mM_MeWo	G06	84.2892	MeWo	10 mM
WI_MC.AC.06_10 mM_MeWo	H06	-2.65656	MeWo	10 mM
WI_MC.AC.06_10 mM_MeWo	I06	-18.428	MeWo	10 mM
WI_MC.AC.06_10 mM_MeWo	J06	-14.4117	MeWo	10 mM
WI_MC.AC.06_10 mM_MeWo	K06	19.902	MeWo	10 mM
WI_MC.AC.06_10 mM_MeWo	L06	-4.85364	MeWo	10 mM
WI_MC.AC.06_10 mM_MeWo	M06	103.279	MeWo	10 mM
WI_MC.AC.06_10 mM_MeWo	N06	-5.6793	MeWo	10 mM
WI_MC.AC.06_10 mM_MeWo	O06	22.1831	MeWo	10 mM
WI_MC.AC.06_10 mM_MeWo	P06	-2.76851	MeWo	10 mM
WI_MC.AC.06_10 mM_MeWo	A07	4.85831	MeWo	10 mM
WI_MC.AC.06_10 mM_MeWo	B07	-8.92595	MeWo	10 mM
WI_MC.AC.06_10 mM_MeWo	C07	19.5942	MeWo	10 mM
WI_MC.AC.06_10 mM_MeWo	D07	-4.11195	MeWo	10 mM
WI_MC.AC.06_10 mM_MeWo	E07	20.014	MeWo	10 mM
WI_MC.AC.06_10 mM_MeWo	F07	-11.249	MeWo	10 mM
WI_MC.AC.06_10 mM_MeWo	G07	94.8548	MeWo	10 mM
WI_MC.AC.06_10 mM_MeWo	H07	-9.21983	MeWo	10 mM
WI_MC.AC.06_10 mM_MeWo	I07	-13.0682	MeWo	10 mM
WI_MC.AC.06_10 mM_MeWo	J07	-18.1901	MeWo	10 mM
WI_MC.AC.06_10 mM_MeWo	K07	-13.2921	MeWo	10 mM
WI_MC.AC.06_10 mM_MeWo	L07	-1.67697	MeWo	10 mM
WI_MC.AC.06_10 mM_MeWo	M07	-7.93236	MeWo	10 mM
WI_MC.AC.06_10 mM_MeWo	N07	-15.965	MeWo	10 mM
WI_MC.AC.06_10 mM_MeWo	O07	-14.1318	MeWo	10 mM
[truncated: 881 more rows]

## Sheet: Filter
Plate	Well	% I	Cell Line	Concentration
MCE.AC.06	A03	24.9939	MeWo	0.1 mM
MCE.AC.06	A03	13.5577	MeWo #2.1	0.1 mM
MCE.AC.06	A03	14.7686	MeWo #4.11	0.1 mM
MCE.AC.06	A03	13.0864	MeWo	1 mM
MCE.AC.06	A03	9.24892	MeWo #2.1	1 mM
MCE.AC.06	A03	13.787	MeWo #4.11	1 mM
MCE.AC.06	A03	19.3563	MeWo	10 mM
MCE.AC.06	A03	13.7285	MeWo #2.1	10 mM
MCE.AC.06	A03	10.5252	MeWo #4.11	10 mM
MCE.AC.06	A04	8.86063	MeWo	0.1 mM
MCE.AC.06	A04	9.54295	MeWo #2.1	0.1 mM
MCE.AC.06	A04	6.1631	MeWo #4.11	0.1 mM
MCE.AC.06	A04	5.88763	MeWo	1 mM
MCE.AC.06	A04	4.45607	MeWo #2.1	1 mM
MCE.AC.06	A04	-6.99628	MeWo #4.11	1 mM
MCE.AC.06	A04	-14.0058	MeWo	10 mM
MCE.AC.06	A04	15.8995	MeWo #2.1	10 mM
MCE.AC.06	A04	30.7876	MeWo #4.11	10 mM
MCE.AC.06	A05	0.856289	MeWo	0.1 mM
MCE.AC.06	A05	7.68204	MeWo #2.1	0.1 mM
MCE.AC.06	A05	1.95919	MeWo #4.11	0.1 mM
MCE.AC.06	A05	2.37005	MeWo	1 mM
MCE.AC.06	A05	5.65846	MeWo #2.1	1 mM
MCE.AC.06	A05	4.48698	MeWo #4.11	1 mM
MCE.AC.06	A05	80.2309	MeWo	10 mM
MCE.AC.06	A05	62.0497	MeWo #2.1	10 mM
MCE.AC.06	A05	71.9437	MeWo #4.11	10 mM
MCE.AC.06	A06	1.78413	MeWo	0.1 mM
MCE.AC.06	A06	23.5688	MeWo #2.1	0.1 mM
MCE.AC.06	A06	3.38246	MeWo #4.11	0.1 mM
MCE.AC.06	A06	14.1771	MeWo	1 mM
MCE.AC.06	A06	32.8291	MeWo #2.1	1 mM
MCE.AC.06	A06	8.13043	MeWo #4.11	1 mM
MCE.AC.06	A06	19.6781	MeWo	10 mM
MCE.AC.06	A06	48.2573	MeWo #2.1	10 mM
MCE.AC.06	A06	34.5505	MeWo #4.11	10 mM
MCE.AC.06	A07	4.27683	MeWo	0.1 mM
MCE.AC.06	A07	-12.3401	MeWo #2.1	0.1 mM
MCE.AC.06	A07	10.0639	MeWo #4.11	0.1 mM
MCE.AC.06	A07	0.543089	MeWo	1 mM
MCE.AC.06	A07	7.07795	MeWo #2.1	1 mM
MCE.AC.06	A07	-24.5756	MeWo #4.11	1 mM
MCE.AC.06	A07	4.85831	MeWo	10 mM
MCE.AC.06	A07	19.0603	MeWo #2.1	10 mM
MCE.AC.06	A07	8.8171	MeWo #4.11	10 mM
MCE.AC.06	A08	7.58658	MeWo	0.1 mM
MCE.AC.06	A08	3.46051	MeWo #2.1	0.1 mM
MCE.AC.06	A08	1.11577	MeWo #4.11	0.1 mM
MCE.AC.06	A08	16.1677	MeWo	1 mM
MCE.AC.06	A08	-12.2438	MeWo #2.1	1 mM
MCE.AC.06	A08	2.2045	MeWo #4.11	1 mM
MCE.AC.06	A08	8.94461	MeWo	10 mM
MCE.AC.06	A08	29.1811	MeWo #2.1	10 mM
MCE.AC.06	A08	14.9565	MeWo #4.11	10 mM
MCE.AC.06	A09	4.24913	MeWo	0.1 mM
MCE.AC.06	A09	3.02974	MeWo #2.1	0.1 mM
MCE.AC.06	A09	-13.8944	MeWo #4.11	0.1 mM
MCE.AC.06	A09	-6.83293	MeWo	1 mM
MCE.AC.06	A09	-3.92724	MeWo #2.1	1 mM
MCE.AC.06	A09	-10.7957	MeWo #4.11	1 mM
MCE.AC.06	A09	-0.0816327	MeWo	10 mM
MCE.AC.06	A09	26.3715	MeWo #2.1	10 mM
MCE.AC.06	A09	29.0424	MeWo #4.11	10 mM
MCE.AC.06	A10	7.91894	MeWo	0.1 mM
MCE.AC.06	A10	4.20143	MeWo #2.1	0.1 mM
MCE.AC.06	A10	2.1964	MeWo #4.11	0.1 mM
MCE.AC.06	A10	5.13776	MeWo	1 mM
MCE.AC.06	A10	4.53957	MeWo #2.1	1 mM
MCE.AC.06	A10	2.55892	MeWo #4.11	1 mM
MCE.AC.06	A10	13.6047	MeWo	10 mM
MCE.AC.06	A10	28.7501	MeWo #2.1	10 mM
MCE.AC.06	A10	25.688	MeWo #4.11	10 mM
MCE.AC.06	A11	0.191569	MeWo	0.1 mM
MCE.AC.06	A11	12.5756	MeWo #2.1	0.1 mM
MCE.AC.06	A11	14.3733	MeWo #4.11	0.1 mM
MCE.AC.06	A11	10.8504	MeWo	1 mM
MCE.AC.06	A11	6.12606	MeWo #2.1	1 mM
MCE.AC.06	A11	-19.8547	MeWo #4.11	1 mM
MCE.AC.06	A11	17.2431	MeWo	10 mM
MCE.AC.06	A11	21.6144	MeWo #2.1	10 mM
MCE.AC.06	A11	24.475	MeWo #4.11	10 mM
MCE.AC.06	A12	14.0538	MeWo	0.1 mM
MCE.AC.06	A12	31.9429	MeWo #2.1	0.1 mM
MCE.AC.06	A12	44.2619	MeWo #4.11	0.1 mM
MCE.AC.06	A12	12.991	MeWo	1 mM
MCE.AC.06	A12	52.7687	MeWo #2.1	1 mM
MCE.AC.06	A12	58.6426	MeWo #4.11	1 mM
MCE.AC.06	A12	36.737	MeWo	10 mM
MCE.AC.06	A12	95.3014	MeWo #2.1	10 mM
MCE.AC.06	A12	97.2191	MeWo #4.11	10 mM
MCE.AC.06	A13	26.9881	MeWo	0.1 mM
MCE.AC.06	A13	35.1134	MeWo #2.1	0.1 mM
MCE.AC.06	A13	33.1393	MeWo #4.11	0.1 mM
MCE.AC.06	A13	39.4683	MeWo	1 mM
MCE.AC.06	A13	68.3997	MeWo #2.1	1 mM
MCE.AC.06	A13	66.8368	MeWo #4.11	1 mM
MCE.AC.06	A13	49.1359	MeWo	10 mM
MCE.AC.06	A13	78.8272	MeWo #2.1	10 mM
MCE.AC.06	A13	71.5353	MeWo #4.11	10 mM
MCE.AC.06	A14	44.2293	MeWo	0.1 mM
MCE.AC.06	A14	89.1834	MeWo #2.1	0.1 mM
MCE.AC.06	A14	81.1878	MeWo #4.11	0.1 mM
MCE.AC.06	A14	69.5995	MeWo	1 mM
MCE.AC.06	A14	91.1783	MeWo #2.1	1 mM
MCE.AC.06	A14	91.7881	MeWo #4.11	1 mM
MCE.AC.06	A14	105.686	MeWo	10 mM
MCE.AC.06	A14	100.984	MeWo #2.1	10 mM
MCE.AC.06	A14	101.143	MeWo #4.11	10 mM
MCE.AC.06	A15	91.6875	MeWo	0.1 mM
MCE.AC.06	A15	87.0985	MeWo #2.1	0.1 mM
MCE.AC.06	A15	93.8523	MeWo #4.11	0.1 mM
MCE.AC.06	A15	71.2901	MeWo	1 mM
MCE.AC.06	A15	99.6785	MeWo #2.1	1 mM
MCE.AC.06	A15	100.634	MeWo #4.11	1 mM
MCE.AC.06	A15	104.329	MeWo	10 mM
MCE.AC.06	A15	101.543	MeWo #2.1	10 mM
MCE.AC.06	A15	101.465	MeWo #4.11	10 mM
MCE.AC.06	A16	7.75276	MeWo	0.1 mM
MCE.AC.06	A16	12.2482	MeWo #2.1	0.1 mM
MCE.AC.06	A16	-6.13236	MeWo #4.11	0.1 mM
MCE.AC.06	A16	4.98779	MeWo	1 mM
MCE.AC.06	A16	14.1253	MeWo #2.1	1 mM
MCE.AC.06	A16	-7.15222	MeWo #4.11	1 mM
MCE.AC.06	A16	5.82391	MeWo	10 mM
MCE.AC.06	A16	14.4628	MeWo #2.1	10 mM
MCE.AC.06	A16	3.65557	MeWo #4.11	10 mM
MCE.AC.06	A17	12.115	MeWo	0.1 mM
MCE.AC.06	A17	16.1768	MeWo #2.1	0.1 mM
MCE.AC.06	A17	15.2826	MeWo #4.11	0.1 mM
MCE.AC.06	A17	23.1074	MeWo	1 mM
MCE.AC.06	A17	20.7718	MeWo #2.1	1 mM
MCE.AC.06	A17	32.8832	MeWo #4.11	1 mM
MCE.AC.06	A17	45.7633	MeWo	10 mM
MCE.AC.06	A17	42.2391	MeWo #2.1	10 mM
MCE.AC.06	A17	43.2397	MeWo #4.11	10 mM
MCE.AC.06	A18	5.02464	MeWo	0.1 mM
MCE.AC.06	A18	14.7983	MeWo #2.1	0.1 mM
MCE.AC.06	A18	7.21738	MeWo #4.11	0.1 mM
MCE.AC.06	A18	0.17497	MeWo	1 mM
MCE.AC.06	A18	12.4887	MeWo #2.1	1 mM
MCE.AC.06	A18	8.66915	MeWo #4.11	1 mM
MCE.AC.06	A18	11.1417	MeWo	10 mM
MCE.AC.06	A18	19.2359	MeWo #2.1	10 mM
MCE.AC.06	A18	24.0418	MeWo #4.11	10 mM
MCE.AC.06	A19	45.9603	MeWo	0.1 mM
MCE.AC.06	A19	85.2203	MeWo #2.1	0.1 mM
MCE.AC.06	A19	76.6017	MeWo #4.11	0.1 mM
MCE.AC.06	A19	98.4628	MeWo	1 mM
MCE.AC.06	A19	90.8276	MeWo #2.1	1 mM
MCE.AC.06	A19	92.3268	MeWo #4.11	1 mM
MCE.AC.06	A19	104.539	MeWo	10 mM
MCE.AC.06	A19	81.6368	MeWo #2.1	10 mM
MCE.AC.06	A19	85.7326	MeWo #4.11	10 mM
MCE.AC.06	A20	21.8088	MeWo	0.1 mM
MCE.AC.06	A20	31.5294	MeWo #2.1	0.1 mM
MCE.AC.06	A20	16.0469	MeWo #4.11	0.1 mM
MCE.AC.06	A20	105.498	MeWo	1 mM
MCE.AC.06	A20	100.23	MeWo #2.1	1 mM
MCE.AC.06	A20	99.2734	MeWo #4.11	1 mM
MCE.AC.06	A20	105.77	MeWo	10 mM
MCE.AC.06	A20	101.862	MeWo #2.1	10 mM
MCE.AC.06	A20	101.192	MeWo #4.11	10 mM
MCE.AC.06	A21	18.5268	MeWo	0.1 mM
MCE.AC.06	A21	43.2807	MeWo #2.1	0.1 mM
MCE.AC.06	A21	44.6836	MeWo #4.11	0.1 mM
MCE.AC.06	A21	35.978	MeWo	1 mM
MCE.AC.06	A21	53.9878	MeWo #2.1	1 mM
MCE.AC.06	A21	50.0089	MeWo #4.11	1 mM
MCE.AC.06	A21	91.6362	MeWo	10 mM
MCE.AC.06	A21	86.5056	MeWo #2.1	10 mM
MCE.AC.06	A21	91.5749	MeWo #4.11	10 mM
MCE.AC.06	A22	3.55671	MeWo	0.1 mM
MCE.AC.06	A22	7.69927	MeWo #2.1	0.1 mM
MCE.AC.06	A22	11.3554	MeWo #4.11	0.1 mM
MCE.AC.06	A22	4.61967	MeWo	1 mM
MCE.AC.06	A22	14.4426	MeWo #2.1	1 mM
MCE.AC.06	A22	-15.9277	MeWo #4.11	1 mM
MCE.AC.06	A22	-10.2134	MeWo	10 mM
MCE.AC.06	A22	10.5518	MeWo #2.1	10 mM
MCE.AC.06	A22	-1.23365	MeWo #4.11	10 mM
MCE.AC.06	B03	10.9102	MeWo	0.1 mM
MCE.AC.06	B03	-2.69087	MeWo #2.1	0.1 mM
MCE.AC.06	B03	9.24685	MeWo #4.11	0.1 mM
MCE.AC.06	B03	3.78799	MeWo	1 mM
MCE.AC.06	B03	9.46602	MeWo #2.1	1 mM
MCE.AC.06	B03	-28.3183	MeWo #4.11	1 mM
MCE.AC.06	B03	-3.93003	MeWo	10 mM
MCE.AC.06	B03	3.2246	MeWo #2.1	10 mM
MCE.AC.06	B03	13.3721	MeWo #4.11	10 mM
MCE.AC.06	B04	-16.8973	MeWo	0.1 mM
MCE.AC.06	B04	6.30358	MeWo #2.1	0.1 mM
MCE.AC.06	B04	-17.8611	MeWo #4.11	0.1 mM
MCE.AC.06	B04	-7.25558	MeWo	1 mM
MCE.AC.06	B04	6.25965	MeWo #2.1	1 mM
MCE.AC.06	B04	-10.8099	MeWo #4.11	1 mM
MCE.AC.06	B04	-19.1557	MeWo	10 mM
MCE.AC.06	B04	16.2188	MeWo #2.1	10 mM
MCE.AC.06	B04	-11.9652	MeWo #4.11	10 mM
MCE.AC.06	B05	-4.94616	MeWo	0.1 mM
MCE.AC.06	B05	5.40758	MeWo #2.1	0.1 mM
MCE.AC.06	B05	26.8664	MeWo #4.11	0.1 mM
MCE.AC.06	B05	-1.65199	MeWo	1 mM
MCE.AC.06	B05	-12.8784	MeWo #2.1	1 mM
MCE.AC.06	B05	7.79018	MeWo #4.11	1 mM
MCE.AC.06	B05	-19.9953	MeWo	10 mM
MCE.AC.06	B05	-0.510828	MeWo #2.1	10 mM
MCE.AC.06	B05	0.684903	MeWo #4.11	10 mM
MCE.AC.06	B06	0.59317	MeWo	0.1 mM
MCE.AC.06	B06	-3.62133	MeWo #2.1	0.1 mM
MCE.AC.06	B06	-20.8263	MeWo #4.11	0.1 mM
MCE.AC.06	B06	-1.27024	MeWo	1 mM
MCE.AC.06	B06	-0.804375	MeWo #2.1	1 mM
MCE.AC.06	B06	17.4163	MeWo #4.11	1 mM
MCE.AC.06	B06	-17.8542	MeWo	10 mM
MCE.AC.06	B06	18.5335	MeWo #2.1	10 mM
MCE.AC.06	B06	-4.95936	MeWo #4.11	10 mM
MCE.AC.06	B07	-4.14296	MeWo	0.1 mM
MCE.AC.06	B07	-1.24348	MeWo #2.1	0.1 mM
MCE.AC.06	B07	8.79879	MeWo #4.11	0.1 mM
MCE.AC.06	B07	-7.24195	MeWo	1 mM
MCE.AC.06	B07	5.92566	MeWo #2.1	1 mM
MCE.AC.06	B07	-17.9975	MeWo #4.11	1 mM
MCE.AC.06	B07	-8.92595	MeWo	10 mM
MCE.AC.06	B07	-7.21545	MeWo #2.1	10 mM
MCE.AC.06	B07	1.72464	MeWo #4.11	10 mM
MCE.AC.06	B08	-13.1582	MeWo	0.1 mM
MCE.AC.06	B08	-14.7696	MeWo #2.1	0.1 mM
MCE.AC.06	B08	-11.4696	MeWo #4.11	0.1 mM
MCE.AC.06	B08	-0.315855	MeWo	1 mM
MCE.AC.06	B08	-28.6931	MeWo #2.1	1 mM
MCE.AC.06	B08	7.52082	MeWo #4.11	1 mM
MCE.AC.06	B08	-24.1796	MeWo	10 mM
MCE.AC.06	B08	1.10147	MeWo #2.1	10 mM
MCE.AC.06	B08	5.10377	MeWo #4.11	10 mM
MCE.AC.06	B09	-7.45271	MeWo	0.1 mM
MCE.AC.06	B09	-2.6564	MeWo #2.1	0.1 mM
MCE.AC.06	B09	-11.6409	MeWo #4.11	0.1 mM
MCE.AC.06	B09	-6.69659	MeWo	1 mM
MCE.AC.06	B09	-6.86642	MeWo #2.1	1 mM
MCE.AC.06	B09	-24.1077	MeWo #4.11	1 mM
MCE.AC.06	B09	-22.9761	MeWo	10 mM
MCE.AC.06	B09	6.83233	MeWo #2.1	10 mM
MCE.AC.06	B09	-15.728	MeWo #4.11	10 mM
MCE.AC.06	B10	0.745502	MeWo	0.1 mM
MCE.AC.06	B10	-16.0964	MeWo #2.1	0.1 mM
MCE.AC.06	B10	-5.81607	MeWo #4.11	0.1 mM
MCE.AC.06	B10	-7.39192	MeWo	1 mM
MCE.AC.06	B10	11.5201	MeWo #2.1	1 mM
MCE.AC.06	B10	-0.205564	MeWo #4.11	1 mM
MCE.AC.06	B10	-16.5388	MeWo	10 mM
MCE.AC.06	B10	-9.08317	MeWo #2.1	10 mM
MCE.AC.06	B10	-2.54569	MeWo #4.11	10 mM
MCE.AC.06	B11	-5.61088	MeWo	0.1 mM
MCE.AC.06	B11	-2.86317	MeWo #2.1	0.1 mM
MCE.AC.06	B11	23.9935	MeWo #4.11	0.1 mM
MCE.AC.06	B11	2.13827	MeWo	1 mM
MCE.AC.06	B11	2.58569	MeWo #2.1	1 mM
MCE.AC.06	B11	-19.7271	MeWo #4.11	1 mM
MCE.AC.06	B11	-17.0566	MeWo	10 mM
MCE.AC.06	B11	-5.55526	MeWo #2.1	10 mM
MCE.AC.06	B11	12.877	MeWo #4.11	10 mM
MCE.AC.06	B12	-17.9775	MeWo	0.1 mM
MCE.AC.06	B12	-2.55302	MeWo #2.1	0.1 mM
MCE.AC.06	B12	5.57008	MeWo #4.11	0.1 mM
MCE.AC.06	B12	-7.73277	MeWo	1 mM
MCE.AC.06	B12	-3.54315	MeWo #2.1	1 mM
MCE.AC.06	B12	-14.4108	MeWo #4.11	1 mM
MCE.AC.06	B12	-10.1854	MeWo	10 mM
MCE.AC.06	B12	-1.86772	MeWo #2.1	10 mM
MCE.AC.06	B12	5.22754	MeWo #4.11	10 mM
MCE.AC.06	B13	-4.93232	MeWo	0.1 mM
MCE.AC.06	B13	-10.7721	MeWo #2.1	0.1 mM
MCE.AC.06	B13	0.127391	MeWo #4.11	0.1 mM
MCE.AC.06	B13	-4.65148	MeWo	1 mM
MCE.AC.06	B13	-6.68272	MeWo #2.1	1 mM
MCE.AC.06	B13	-15.3323	MeWo #4.11	1 mM
MCE.AC.06	B13	-14.5236	MeWo	10 mM
MCE.AC.06	B13	-2.79359	MeWo #2.1	10 mM
MCE.AC.06	B13	3.76697	MeWo #4.11	10 mM
MCE.AC.06	B14	-2.93816	MeWo	0.1 mM
MCE.AC.06	B14	-4.82748	MeWo #2.1	0.1 mM
MCE.AC.06	B14	6.14993	MeWo #4.11	0.1 mM
MCE.AC.06	B14	6.56933	MeWo	1 mM
MCE.AC.06	B14	-14.5984	MeWo #2.1	1 mM
MCE.AC.06	B14	-2.5731	MeWo #4.11	1 mM
MCE.AC.06	B14	-19.9673	MeWo	10 mM
MCE.AC.06	B14	8.42867	MeWo #2.1	10 mM
MCE.AC.06	B14	3.56892	MeWo #4.11	10 mM
MCE.AC.06	B15	-16.3018	MeWo	0.1 mM
MCE.AC.06	B15	0.651896	MeWo #2.1	0.1 mM
MCE.AC.06	B15	-15.3836	MeWo #4.11	0.1 mM
MCE.AC.06	B15	-7.14651	MeWo	1 mM
MCE.AC.06	B15	-0.0194831	MeWo #2.1	1 mM
MCE.AC.06	B15	6.41503	MeWo #4.11	1 mM
MCE.AC.06	B15	-0.319534	MeWo	10 mM
MCE.AC.06	B15	37.3543	MeWo #2.1	10 mM
MCE.AC.06	B15	36.0606	MeWo #4.11	10 mM
MCE.AC.06	B16	-6.89878	MeWo	0.1 mM
MCE.AC.06	B16	-12.7019	MeWo #2.1	0.1 mM
MCE.AC.06	B16	-6.92306	MeWo #4.11	0.1 mM
MCE.AC.06	B16	-5.41499	MeWo	1 mM
MCE.AC.06	B16	-9.75549	MeWo #2.1	1 mM
MCE.AC.06	B16	4.67127	MeWo #4.11	1 mM
MCE.AC.06	B16	-23.228	MeWo	10 mM
MCE.AC.06	B16	-12.3716	MeWo #2.1	10 mM
MCE.AC.06	B16	-12.2499	MeWo #4.11	10 mM
MCE.AC.06	B17	-9.14221	MeWo	0.1 mM
MCE.AC.06	B17	0.27282	MeWo #2.1	0.1 mM
MCE.AC.06	B17	22.2671	MeWo #4.11	0.1 mM
MCE.AC.06	B17	-4.85599	MeWo	1 mM
MCE.AC.06	B17	-6.23182	MeWo #2.1	1 mM
MCE.AC.06	B17	0.701754	MeWo #4.11	1 mM
MCE.AC.06	B17	0.827988	MeWo	10 mM
MCE.AC.06	B17	5.97031	MeWo #2.1	10 mM
MCE.AC.06	B17	2.26926	MeWo #4.11	10 mM
MCE.AC.06	B18	-13.4213	MeWo	0.1 mM
MCE.AC.06	B18	-9.9967	MeWo #2.1	0.1 mM
MCE.AC.06	B18	1.48477	MeWo #4.11	0.1 mM
MCE.AC.06	B18	3.97887	MeWo	1 mM
MCE.AC.06	B18	-6.98331	MeWo #2.1	1 mM
MCE.AC.06	B18	-6.59933	MeWo #4.11	1 mM
MCE.AC.06	B18	-2.75452	MeWo	10 mM
MCE.AC.06	B18	8.62023	MeWo #2.1	10 mM
MCE.AC.06	B18	-0.354829	MeWo #4.11	10 mM
MCE.AC.06	B19	3.19666	MeWo	0.1 mM
MCE.AC.06	B19	-10.2552	MeWo #2.1	0.1 mM
MCE.AC.06	B19	-7.31841	MeWo #4.11	0.1 mM
MCE.AC.06	B19	-6.16486	MeWo	1 mM
MCE.AC.06	B19	7.51214	MeWo #2.1	1 mM
MCE.AC.06	B19	5.18164	MeWo #4.11	1 mM
MCE.AC.06	B19	-11.263	MeWo	10 mM
MCE.AC.06	B19	3.32039	MeWo #2.1	10 mM
MCE.AC.06	B19	-12.1261	MeWo #4.11	10 mM
MCE.AC.06	B20	8.50057	MeWo	0.1 mM
MCE.AC.06	B20	-5.37886	MeWo #2.1	0.1 mM
MCE.AC.06	B20	16.8244	MeWo #4.11	0.1 mM
MCE.AC.06	B20	4.61967	MeWo	1 mM
MCE.AC.06	B20	14.643	MeWo #2.1	1 mM
MCE.AC.06	B20	-1.31136	MeWo #4.11	1 mM
MCE.AC.06	B20	-9.07988	MeWo	10 mM
MCE.AC.06	B20	-0.255414	MeWo #2.1	10 mM
MCE.AC.06	B20	14.9441	MeWo #4.11	10 mM
MCE.AC.06	B21	5.01079	MeWo	0.1 mM
MCE.AC.06	B21	-6.4127	MeWo #2.1	0.1 mM
MCE.AC.06	B21	-29.3264	MeWo #4.11	0.1 mM
MCE.AC.06	B21	-4.55604	MeWo	1 mM
MCE.AC.06	B21	4.05528	MeWo #2.1	1 mM
MCE.AC.06	B21	-15.4315	MeWo #4.11	1 mM
MCE.AC.06	B21	-14.6496	MeWo	10 mM
MCE.AC.06	B21	4.43782	MeWo #2.1	10 mM
MCE.AC.06	B21	4.88097	MeWo #4.11	10 mM
MCE.AC.06	B22	2.0334	MeWo	0.1 mM
MCE.AC.06	B22	-10.5309	MeWo #2.1	0.1 mM
MCE.AC.06	B22	9.35228	MeWo #4.11	0.1 mM
MCE.AC.06	B22	-0.520366	MeWo	1 mM
MCE.AC.06	B22	-9.97258	MeWo #2.1	1 mM
MCE.AC.06	B22	-1.19794	MeWo #4.11	1 mM
MCE.AC.06	B22	-17.2105	MeWo	10 mM
MCE.AC.06	B22	14.3192	MeWo #2.1	10 mM
MCE.AC.06	B22	5.1409	MeWo #4.11	10 mM
MCE.AC.06	C03	10.3147	MeWo	0.1 mM
MCE.AC.06	C03	7.8888	MeWo #2.1	0.1 mM
MCE.AC.06	C03	6.45303	MeWo #4.11	0.1 mM
MCE.AC.06	C03	7.08743	MeWo	1 mM
MCE.AC.06	C03	12.3885	MeWo #2.1	1 mM
MCE.AC.06	C03	-11.4762	MeWo #4.11	1 mM
MCE.AC.06	C03	4.42449	MeWo	10 mM
MCE.AC.06	C03	6.59288	MeWo #2.1	10 mM
MCE.AC.06	C03	13.2607	MeWo #4.11	10 mM
MCE.AC.06	C04	-9.61305	MeWo	0.1 mM
MCE.AC.06	C04	-1.69148	MeWo #2.1	0.1 mM
MCE.AC.06	C04	20.1849	MeWo #4.11	0.1 mM
MCE.AC.06	C04	-2.23825	MeWo	1 mM
MCE.AC.06	C04	14.5261	MeWo #2.1	1 mM
MCE.AC.06	C04	-6.78363	MeWo #4.11	1 mM
MCE.AC.06	C04	-10.0595	MeWo	10 mM
MCE.AC.06	C04	18.9805	MeWo #2.1	10 mM
MCE.AC.06	C04	16.7265	MeWo #4.11	10 mM
MCE.AC.06	C05	47.1236	MeWo	0.1 mM
MCE.AC.06	C05	7.7165	MeWo #2.1	0.1 mM
MCE.AC.06	C05	2.88168	MeWo #4.11	0.1 mM
MCE.AC.06	C05	0.0386298	MeWo	1 mM
MCE.AC.06	C05	-5.33003	MeWo #2.1	1 mM
MCE.AC.06	C05	-3.33865	MeWo #4.11	1 mM
MCE.AC.06	C05	3.72478	MeWo	10 mM
MCE.AC.06	C05	16.3944	MeWo #2.1	10 mM
MCE.AC.06	C05	3.34612	MeWo #4.11	10 mM
MCE.AC.06	C06	15.0785	MeWo	0.1 mM
MCE.AC.06	C06	7.0445	MeWo #2.1	0.1 mM
MCE.AC.06	C06	1.20802	MeWo #4.11	0.1 mM
MCE.AC.06	C06	6.03761	MeWo	1 mM
MCE.AC.06	C06	-0.670777	MeWo #2.1	1 mM
MCE.AC.06	C06	-1.25465	MeWo #4.11	1 mM
MCE.AC.06	C06	1.94752	MeWo	10 mM
MCE.AC.06	C06	6.25765	MeWo #2.1	10 mM
MCE.AC.06	C06	-22.5358	MeWo #4.11	10 mM
MCE.AC.06	C07	9.04066	MeWo	0.1 mM
MCE.AC.06	C07	4.04635	MeWo #2.1	0.1 mM
MCE.AC.06	C07	-5.82925	MeWo #4.11	0.1 mM
MCE.AC.06	C07	2.28825	MeWo	1 mM
MCE.AC.06	C07	15.0772	MeWo #2.1	1 mM
MCE.AC.06	C07	-0.715931	MeWo #4.11	1 mM
MCE.AC.06	C07	19.5942	MeWo	10 mM
MCE.AC.06	C07	13.968	MeWo #2.1	10 mM
MCE.AC.06	C07	-8.20234	MeWo #4.11	10 mM
MCE.AC.06	C08	-7.68814	MeWo	0.1 mM
MCE.AC.06	C08	1.08266	MeWo #2.1	0.1 mM
MCE.AC.06	C08	-38.7885	MeWo #4.11	0.1 mM
MCE.AC.06	C08	1.45657	MeWo	1 mM
MCE.AC.06	C08	-2.10696	MeWo #2.1	1 mM
MCE.AC.06	C08	-11.3202	MeWo #4.11	1 mM
MCE.AC.06	C08	60.9749	MeWo	10 mM
MCE.AC.06	C08	84.9572	MeWo #2.1	10 mM
MCE.AC.06	C08	86.4628	MeWo #4.11	10 mM
MCE.AC.06	C09	23.9138	MeWo	0.1 mM
MCE.AC.06	C09	58.1164	MeWo #2.1	0.1 mM
MCE.AC.06	C09	63.3311	MeWo #4.11	0.1 mM
MCE.AC.06	C09	44.3084	MeWo	1 mM
MCE.AC.06	C09	94.1509	MeWo #2.1	1 mM
MCE.AC.06	C09	94.6093	MeWo #4.11	1 mM
MCE.AC.06	C09	100.494	MeWo	10 mM
MCE.AC.06	C09	67.7806	MeWo #2.1	10 mM
MCE.AC.06	C09	72.0551	MeWo #4.11	10 mM
MCE.AC.06	C10	-3.92139	MeWo	0.1 mM
MCE.AC.06	C10	-23.0059	MeWo #2.1	0.1 mM
MCE.AC.06	C10	-1.66487	MeWo #4.11	0.1 mM
MCE.AC.06	C10	-0.588536	MeWo	1 mM
MCE.AC.06	C10	-9.35469	MeWo #2.1	1 mM
MCE.AC.06	C10	-11.944	MeWo #4.11	1 mM
MCE.AC.06	C10	-4.55977	MeWo	10 mM
MCE.AC.06	C10	10.2485	MeWo #2.1	10 mM
MCE.AC.06	C10	23.4105	MeWo #4.11	10 mM
MCE.AC.06	C11	34.9232	MeWo	0.1 mM
MCE.AC.06	C11	65.0259	MeWo #2.1	0.1 mM
MCE.AC.06	C11	69.2613	MeWo #4.11	0.1 mM
MCE.AC.06	C11	44.1447	MeWo	1 mM
MCE.AC.06	C11	72.0904	MeWo #2.1	1 mM
MCE.AC.06	C11	74.4781	MeWo #4.11	1 mM
MCE.AC.06	C11	53.8659	MeWo	10 mM
MCE.AC.06	C11	81.525	MeWo #2.1	10 mM
MCE.AC.06	C11	78.9124	MeWo #4.11	10 mM
MCE.AC.06	C12	-14.7785	MeWo	0.1 mM
MCE.AC.06	C12	3.42604	MeWo #2.1	0.1 mM
MCE.AC.06	C12	4.13363	MeWo #4.11	0.1 mM
MCE.AC.06	C12	-6.45117	MeWo	1 mM
MCE.AC.06	C12	-9.70539	MeWo #2.1	1 mM
MCE.AC.06	C12	-2.67234	MeWo #4.11	1 mM
MCE.AC.06	C12	5.76793	MeWo	10 mM
MCE.AC.06	C12	6.48114	MeWo #2.1	10 mM
MCE.AC.06	C12	-11.829	MeWo #4.11	10 mM
MCE.AC.06	C13	0.925531	MeWo	0.1 mM
MCE.AC.06	C13	2.37497	MeWo #2.1	0.1 mM
MCE.AC.06	C13	-13.2355	MeWo #4.11	0.1 mM
MCE.AC.06	C13	3.46077	MeWo	1 mM
MCE.AC.06	C13	13.2235	MeWo #2.1	1 mM
MCE.AC.06	C13	-4.8981	MeWo #4.11	1 mM
MCE.AC.06	C13	-4.88163	MeWo	10 mM
MCE.AC.06	C13	1.11744	MeWo #2.1	10 mM
MCE.AC.06	C13	5.97021	MeWo #4.11	10 mM
MCE.AC.06	C14	34.12	MeWo	0.1 mM
MCE.AC.06	C14	5.64881	MeWo #2.1	0.1 mM
MCE.AC.06	C14	17.3911	MeWo #4.11	0.1 mM
MCE.AC.06	C14	84.8015	MeWo	1 mM
MCE.AC.06	C14	32.3615	MeWo #2.1	1 mM
MCE.AC.06	C14	36.7677	MeWo #4.11	1 mM
MCE.AC.06	C14	104.595	MeWo	10 mM
MCE.AC.06	C14	100.138	MeWo #2.1	10 mM
MCE.AC.06	C14	99.8927	MeWo #4.11	10 mM
MCE.AC.06	C15	-5.63858	MeWo	0.1 mM
MCE.AC.06	C15	-13.0465	MeWo #2.1	0.1 mM
MCE.AC.06	C15	0.325068	MeWo #4.11	0.1 mM
MCE.AC.06	C15	-15.0133	MeWo	1 mM
MCE.AC.06	C15	-0.654077	MeWo #2.1	1 mM
MCE.AC.06	C15	-7.02463	MeWo #4.11	1 mM
MCE.AC.06	C15	-0.865306	MeWo	10 mM
MCE.AC.06	C15	7.07178	MeWo #2.1	10 mM
MCE.AC.06	C15	0.808681	MeWo #4.11	10 mM
MCE.AC.06	C16	-8.3944	MeWo	0.1 mM
MCE.AC.06	C16	2.13374	MeWo #2.1	0.1 mM
MCE.AC.06	C16	-0.188891	MeWo #4.11	0.1 mM
MCE.AC.06	C16	4.75601	MeWo	1 mM
MCE.AC.06	C16	15.6283	MeWo #2.1	1 mM
MCE.AC.06	C16	-3.69307	MeWo #4.11	1 mM
MCE.AC.06	C16	49.3598	MeWo	10 mM
MCE.AC.06	C16	79.5615	MeWo #2.1	10 mM
MCE.AC.06	C16	78.7144	MeWo #4.11	10 mM
MCE.AC.06	C17	-10.3193	MeWo	0.1 mM
MCE.AC.06	C17	-2.60471	MeWo #2.1	0.1 mM
MCE.AC.06	C17	7.46777	MeWo #4.11	0.1 mM
MCE.AC.06	C17	5.88763	MeWo	1 mM
MCE.AC.06	C17	7.74594	MeWo #2.1	1 mM
MCE.AC.06	C17	-1.76502	MeWo #4.11	1 mM
MCE.AC.06	C17	-4.93761	MeWo	10 mM
MCE.AC.06	C17	3.59176	MeWo #2.1	10 mM
MCE.AC.06	C17	5.9207	MeWo #4.11	10 mM
MCE.AC.06	C18	-7.93741	MeWo	0.1 mM
MCE.AC.06	C18	-7.17086	MeWo #2.1	0.1 mM
MCE.AC.06	C18	-14.7774	MeWo #4.11	0.1 mM
MCE.AC.06	C18	-6.942	MeWo	1 mM
MCE.AC.06	C18	3.92168	MeWo #2.1	1 mM
MCE.AC.06	C18	-24.7032	MeWo #4.11	1 mM
MCE.AC.06	C18	31.8671	MeWo	10 mM
MCE.AC.06	C18	1.53249	MeWo #2.1	10 mM
MCE.AC.06	C18	4.76957	MeWo #4.11	10 mM
MCE.AC.06	C19	-10.4163	MeWo	0.1 mM
MCE.AC.06	C19	6.90665	MeWo #2.1	0.1 mM
MCE.AC.06	C19	7.88948	MeWo #4.11	0.1 mM
MCE.AC.06	C19	-5.36045	MeWo	1 mM
MCE.AC.06	C19	3.33718	MeWo #2.1	1 mM
MCE.AC.06	C19	-6.64186	MeWo #4.11	1 mM
MCE.AC.06	C19	-7.45656	MeWo	10 mM
MCE.AC.06	C19	9.86538	MeWo #2.1	10 mM
MCE.AC.06	C19	13.9291	MeWo #4.11	10 mM
MCE.AC.06	C20	-1.09633	MeWo	0.1 mM
MCE.AC.06	C20	-2.29456	MeWo #2.1	0.1 mM
MCE.AC.06	C20	3.42199	MeWo #4.11	0.1 mM
MCE.AC.06	C20	-1.39294	MeWo	1 mM
MCE.AC.06	C20	-2.00676	MeWo #2.1	1 mM
MCE.AC.06	C20	-11.0792	MeWo #4.11	1 mM
MCE.AC.06	C20	-5.42741	MeWo	10 mM
MCE.AC.06	C20	-0.718353	MeWo #2.1	10 mM
MCE.AC.06	C20	3.04906	MeWo #4.11	10 mM
MCE.AC.06	C21	-2.68889	MeWo	0.1 mM
MCE.AC.06	C21	4.21866	MeWo #2.1	0.1 mM
MCE.AC.06	C21	-11.1665	MeWo #4.11	0.1 mM
MCE.AC.06	C21	3.41987	MeWo	1 mM
MCE.AC.06	C21	-7.9519	MeWo #2.1	1 mM
MCE.AC.06	C21	-0.701754	MeWo #4.11	1 mM
MCE.AC.06	C21	62.1644	MeWo	10 mM
MCE.AC.06	C21	74.7885	MeWo #2.1	10 mM
MCE.AC.06	C21	70.3965	MeWo #4.11	10 mM
MCE.AC.06	C22	9.84386	MeWo	0.1 mM
MCE.AC.06	C22	5.56266	MeWo #2.1	0.1 mM
MCE.AC.06	C22	0.351424	MeWo #4.11	0.1 mM
MCE.AC.06	C22	-3.11083	MeWo	1 mM
MCE.AC.06	C22	-22.6478	MeWo #2.1	1 mM
MCE.AC.06	C22	-23.3705	MeWo #4.11	1 mM
MCE.AC.06	C22	-8.98192	MeWo	10 mM
MCE.AC.06	C22	11.9566	MeWo #2.1	10 mM
MCE.AC.06	C22	-5.18216	MeWo #4.11	10 mM
MCE.AC.06	D03	17.1835	MeWo	0.1 mM
MCE.AC.06	D03	20.3811	MeWo #2.1	0.1 mM
MCE.AC.06	D03	24.5206	MeWo #4.11	0.1 mM
MCE.AC.06	D03	23.271	MeWo	1 mM
MCE.AC.06	D03	27.8525	MeWo #2.1	1 mM
MCE.AC.06	D03	5.0824	MeWo #4.11	1 mM
MCE.AC.06	D03	11.6035	MeWo	10 mM
MCE.AC.06	D03	15.4685	MeWo #2.1	10 mM
MCE.AC.06	D03	15.1916	MeWo #4.11	10 mM
MCE.AC.06	D04	1.05017	MeWo	0.1 mM
MCE.AC.06	D04	-13.8736	MeWo #2.1	0.1 mM
MCE.AC.06	D04	14.3601	MeWo #4.11	0.1 mM
MCE.AC.06	D04	-11.5367	MeWo	1 mM
MCE.AC.06	D04	-6.28192	MeWo #2.1	1 mM
MCE.AC.06	D04	2.3888	MeWo #4.11	1 mM
MCE.AC.06	D04	-11.7528	MeWo	10 mM
MCE.AC.06	D04	4.24626	MeWo #2.1	10 mM
MCE.AC.06	D04	7.12134	MeWo #4.11	10 mM
MCE.AC.06	D05	32.6244	MeWo	0.1 mM
MCE.AC.06	D05	-1.08841	MeWo #2.1	0.1 mM
MCE.AC.06	D05	22.4648	MeWo #4.11	0.1 mM
MCE.AC.06	D05	7.8373	MeWo	1 mM
MCE.AC.06	D05	18.8179	MeWo #2.1	1 mM
MCE.AC.06	D05	17.232	MeWo #4.11	1 mM
MCE.AC.06	D05	-12.6764	MeWo	10 mM
MCE.AC.06	D05	3.01708	MeWo #2.1	10 mM
MCE.AC.06	D05	-3.57305	MeWo #4.11	10 mM
MCE.AC.06	D06	45.5172	MeWo	0.1 mM
MCE.AC.06	D06	1.11713	MeWo #2.1	0.1 mM
MCE.AC.06	D06	33.4951	MeWo #4.11	0.1 mM
MCE.AC.06	D06	3.86979	MeWo	1 mM
MCE.AC.06	D06	9.16543	MeWo #2.1	1 mM
MCE.AC.06	D06	13.0781	MeWo #4.11	1 mM
MCE.AC.06	D06	-0.333528	MeWo	10 mM
MCE.AC.06	D06	-3.73543	MeWo #2.1	10 mM
MCE.AC.06	D06	3.3585	MeWo #4.11	10 mM
MCE.AC.06	D07	68.2008	MeWo	0.1 mM
MCE.AC.06	D07	45.5897	MeWo #2.1	0.1 mM
MCE.AC.06	D07	-4.53777	MeWo #4.11	0.1 mM
MCE.AC.06	D07	-10.2005	MeWo	1 mM
MCE.AC.06	D07	3.63778	MeWo #2.1	1 mM
MCE.AC.06	D07	6.82616	MeWo #4.11	1 mM
MCE.AC.06	D07	-4.11195	MeWo	10 mM
MCE.AC.06	D07	5.22003	MeWo #2.1	10 mM
MCE.AC.06	D07	8.94088	MeWo #4.11	10 mM
MCE.AC.06	D08	-10.2085	MeWo	0.1 mM
MCE.AC.06	D08	-8.27362	MeWo #2.1	0.1 mM
MCE.AC.06	D08	-13.6572	MeWo #4.11	0.1 mM
MCE.AC.06	D08	-13.5136	MeWo	1 mM
MCE.AC.06	D08	1.8509	MeWo #2.1	1 mM
MCE.AC.06	D08	-8.8818	MeWo #4.11	1 mM
MCE.AC.06	D08	-13.1102	MeWo	10 mM
MCE.AC.06	D08	18.6293	MeWo #2.1	10 mM
MCE.AC.06	D08	-15.27	MeWo #4.11	10 mM
MCE.AC.06	D09	27.6113	MeWo	0.1 mM
MCE.AC.06	D09	28.6174	MeWo #2.1	0.1 mM
MCE.AC.06	D09	41.4022	MeWo #4.11	0.1 mM
MCE.AC.06	D09	23.3665	MeWo	1 mM
MCE.AC.06	D09	29.8899	MeWo #2.1	1 mM
MCE.AC.06	D09	16.0836	MeWo #4.11	1 mM
MCE.AC.06	D09	15.0321	MeWo	10 mM
MCE.AC.06	D09	24.855	MeWo #2.1	10 mM
MCE.AC.06	D09	30.3668	MeWo #4.11	10 mM
MCE.AC.06	D10	-6.04018	MeWo	0.1 mM
MCE.AC.06	D10	-7.79116	MeWo #2.1	0.1 mM
MCE.AC.06	D10	0.628171	MeWo #4.11	0.1 mM
MCE.AC.06	D10	-3.6971	MeWo	1 mM
MCE.AC.06	D10	9.93362	MeWo #2.1	1 mM
MCE.AC.06	D10	-2.24703	MeWo #4.11	1 mM
MCE.AC.06	D10	-8.12828	MeWo	10 mM
MCE.AC.06	D10	7.75821	MeWo #2.1	10 mM
MCE.AC.06	D10	-8.82122	MeWo #4.11	10 mM
MCE.AC.06	D11	-10.9563	MeWo	0.1 mM
MCE.AC.06	D11	11.5073	MeWo #2.1	0.1 mM
MCE.AC.06	D11	15.0717	MeWo #4.11	0.1 mM
MCE.AC.06	D11	0.120434	MeWo	1 mM
MCE.AC.06	D11	3.50418	MeWo #2.1	1 mM
MCE.AC.06	D11	15.6583	MeWo #4.11	1 mM
MCE.AC.06	D11	-3.45423	MeWo	10 mM
MCE.AC.06	D11	-7.26334	MeWo #2.1	10 mM
MCE.AC.06	D11	14.3252	MeWo #4.11	10 mM
MCE.AC.06	D12	-13.3244	MeWo	0.1 mM
MCE.AC.06	D12	13.2303	MeWo #2.1	0.1 mM
MCE.AC.06	D12	-7.25252	MeWo #4.11	0.1 mM
MCE.AC.06	D12	5.65585	MeWo	1 mM
MCE.AC.06	D12	8.64773	MeWo #2.1	1 mM
MCE.AC.06	D12	4.03332	MeWo #4.11	1 mM
MCE.AC.06	D12	-7.8484	MeWo	10 mM
MCE.AC.06	D12	1.46863	MeWo #2.1	10 mM
MCE.AC.06	D12	2.95004	MeWo #4.11	10 mM
MCE.AC.06	D13	-4.6415	MeWo	0.1 mM
MCE.AC.06	D13	0.51405	MeWo #2.1	0.1 mM
MCE.AC.06	D13	-12.827	MeWo #4.11	0.1 mM
MCE.AC.06	D13	0.720332	MeWo	1 mM
MCE.AC.06	D13	5.62506	MeWo #2.1	1 mM
MCE.AC.06	D13	5.19582	MeWo #4.11	1 mM
MCE.AC.06	D13	-1.3691	MeWo	10 mM
MCE.AC.06	D13	9.57803	MeWo #2.1	10 mM
MCE.AC.06	D13	-9.62578	MeWo #4.11	10 mM
MCE.AC.06	D14	2.54579	MeWo	0.1 mM
MCE.AC.06	D14	7.92327	MeWo #2.1	0.1 mM
MCE.AC.06	D14	5.29333	MeWo #4.11	0.1 mM
MCE.AC.06	D14	-0.288587	MeWo	1 mM
MCE.AC.06	D14	0.548311	MeWo #2.1	1 mM
MCE.AC.06	D14	-15.7009	MeWo #4.11	1 mM
MCE.AC.06	D14	-3.80408	MeWo	10 mM
MCE.AC.06	D14	4.94865	MeWo #2.1	10 mM
MCE.AC.06	D14	10.0054	MeWo #4.11	10 mM
MCE.AC.06	D15	-11.1641	MeWo	0.1 mM
MCE.AC.06	D15	8.83649	MeWo #2.1	0.1 mM
MCE.AC.06	D15	-13.8813	MeWo #4.11	0.1 mM
MCE.AC.06	D15	-0.806681	MeWo	1 mM
MCE.AC.06	D15	-7.58451	MeWo #2.1	1 mM
MCE.AC.06	D15	-2.70069	MeWo #4.11	1 mM
MCE.AC.06	D15	-9.77959	MeWo	10 mM
MCE.AC.06	D15	-7.75821	MeWo #2.1	10 mM
MCE.AC.06	D15	1.9103	MeWo #4.11	10 mM
MCE.AC.06	D16	8.86063	MeWo	0.1 mM
MCE.AC.06	D16	16.3146	MeWo #2.1	0.1 mM
MCE.AC.06	D16	6.67706	MeWo #4.11	0.1 mM
MCE.AC.06	D16	-9.5052	MeWo	1 mM
MCE.AC.06	D16	6.52685	MeWo #2.1	1 mM
MCE.AC.06	D16	17.5297	MeWo #4.11	1 mM
MCE.AC.06	D16	-10.5633	MeWo	10 mM
MCE.AC.06	D16	8.15729	MeWo #2.1	10 mM
MCE.AC.06	D16	-16.4088	MeWo #4.11	10 mM
MCE.AC.06	D17	-0.0715497	MeWo	0.1 mM
MCE.AC.06	D17	-1.93271	MeWo #2.1	0.1 mM
MCE.AC.06	D17	-10.1386	MeWo #4.11	0.1 mM
MCE.AC.06	D17	2.30188	MeWo	1 mM
MCE.AC.06	D17	8.68113	MeWo #2.1	1 mM
MCE.AC.06	D17	-7.15222	MeWo #4.11	1 mM
MCE.AC.06	D17	-7.72245	MeWo	10 mM
MCE.AC.06	D17	5.42755	MeWo #2.1	10 mM
MCE.AC.06	D17	-9.42773	MeWo #4.11	10 mM
MCE.AC.06	D18	-11.6765	MeWo	0.1 mM
MCE.AC.06	D18	-6.08532	MeWo #2.1	0.1 mM
MCE.AC.06	D18	8.97011	MeWo #4.11	0.1 mM
MCE.AC.06	D18	-0.452196	MeWo	1 mM
MCE.AC.06	D18	-7.13361	MeWo #2.1	1 mM
MCE.AC.06	D18	-27.3968	MeWo #4.11	1 mM
MCE.AC.06	D18	-2.25073	MeWo	10 mM
MCE.AC.06	D18	-6.68866	MeWo #2.1	10 mM
MCE.AC.06	D18	6.84903	MeWo #4.11	10 mM
MCE.AC.06	D19	-0.0300047	MeWo	0.1 mM
MCE.AC.06	D19	-7.01578	MeWo #2.1	0.1 mM
MCE.AC.06	D19	4.34448	MeWo #4.11	0.1 mM
MCE.AC.06	D19	-3.1381	MeWo	1 mM
MCE.AC.06	D19	-4.41154	MeWo #2.1	1 mM
MCE.AC.06	D19	-6.0039	MeWo #4.11	1 mM
MCE.AC.06	D19	-4.79767	MeWo	10 mM
MCE.AC.06	D19	16.8254	MeWo #2.1	10 mM
MCE.AC.06	D19	-5.45447	MeWo #4.11	10 mM
MCE.AC.06	D20	11.7965	MeWo	0.1 mM
MCE.AC.06	D20	-19.4908	MeWo #2.1	0.1 mM
MCE.AC.06	D20	3.58014	MeWo #4.11	0.1 mM
MCE.AC.06	D20	2.87451	MeWo	1 mM
MCE.AC.06	D20	0.882308	MeWo #2.1	1 mM
MCE.AC.06	D20	4.50115	MeWo #4.11	1 mM
MCE.AC.06	D20	-14.1038	MeWo	10 mM
MCE.AC.06	D20	4.5336	MeWo #2.1	10 mM
MCE.AC.06	D20	6.71288	MeWo #4.11	10 mM
MCE.AC.06	D21	-8.60213	MeWo	0.1 mM
MCE.AC.06	D21	12.6962	MeWo #2.1	0.1 mM
MCE.AC.06	D21	15.533	MeWo #4.11	0.1 mM
MCE.AC.06	D21	8.64171	MeWo	1 mM
MCE.AC.06	D21	-12.4943	MeWo #2.1	1 mM
MCE.AC.06	D21	5.12493	MeWo #4.11	1 mM
MCE.AC.06	D21	1.16385	MeWo	10 mM
MCE.AC.06	D21	-2.98515	MeWo #2.1	10 mM
MCE.AC.06	D21	6.13112	MeWo #4.11	10 mM
MCE.AC.06	D22	1.75643	MeWo	0.1 mM
MCE.AC.06	D22	-11.7542	MeWo #2.1	0.1 mM
MCE.AC.06	D22	-2.37651	MeWo #4.11	0.1 mM
MCE.AC.06	D22	-8.3463	MeWo	1 mM
MCE.AC.06	D22	4.27237	MeWo #2.1	1 mM
MCE.AC.06	D22	-7.64841	MeWo #4.11	1 mM
MCE.AC.06	D22	-13.4461	MeWo	10 mM
MCE.AC.06	D22	2.52222	MeWo #2.1	10 mM
MCE.AC.06	D22	-10.3561	MeWo #4.11	10 mM
MCE.AC.06	E03	-4.41993	MeWo	0.1 mM
MCE.AC.06	E03	20.1399	MeWo #2.1	0.1 mM
MCE.AC.06	E03	22.0431	MeWo #4.11	0.1 mM
MCE.AC.06	E03	13.0319	MeWo	1 mM
MCE.AC.06	E03	12.8728	MeWo #2.1	1 mM
MCE.AC.06	E03	15.7576	MeWo #4.11	1 mM
MCE.AC.06	E03	3.78076	MeWo	10 mM
MCE.AC.06	E03	3.67158	MeWo #2.1	10 mM
MCE.AC.06	E03	-0.330074	MeWo #4.11	10 mM
MCE.AC.06	E04	39.0915	MeWo	0.1 mM
MCE.AC.06	E04	-12.4952	MeWo #2.1	0.1 mM
MCE.AC.06	E04	30.675	MeWo #4.11	0.1 mM
MCE.AC.06	E04	28.6019	MeWo	1 mM
MCE.AC.06	E04	12.3384	MeWo #2.1	1 mM
MCE.AC.06	E04	-9.74659	MeWo #4.11	1 mM
MCE.AC.06	E04	39.3819	MeWo	10 mM
MCE.AC.06	E04	62.1136	MeWo #2.1	10 mM
MCE.AC.06	E04	50.7901	MeWo #4.11	10 mM
MCE.AC.06	E05	12.8766	MeWo	0.1 mM
MCE.AC.06	E05	14.85	MeWo #2.1	0.1 mM
MCE.AC.06	E05	8.60111	MeWo #4.11	0.1 mM
MCE.AC.06	E05	6.14668	MeWo	1 mM
MCE.AC.06	E05	1.3499	MeWo #2.1	1 mM
MCE.AC.06	E05	-5.52189	MeWo #4.11	1 mM
MCE.AC.06	E05	16.1236	MeWo	10 mM
MCE.AC.06	E05	43.7716	MeWo #2.1	10 mM
MCE.AC.06	E05	50.7406	MeWo #4.11	10 mM
MCE.AC.06	E06	-0.625483	MeWo	0.1 mM
MCE.AC.06	E06	-10.2552	MeWo #2.1	0.1 mM
MCE.AC.06	E06	1.76151	MeWo #4.11	0.1 mM
MCE.AC.06	E06	2.23371	MeWo	1 mM
MCE.AC.06	E06	-2.75826	MeWo #2.1	1 mM
MCE.AC.06	E06	-10.5688	MeWo #4.11	1 mM
MCE.AC.06	E06	-11.235	MeWo	10 mM
MCE.AC.06	E06	11.2861	MeWo #2.1	10 mM
MCE.AC.06	E06	2.70248	MeWo #4.11	10 mM
MCE.AC.06	E07	49.0485	MeWo	0.1 mM
MCE.AC.06	E07	3.11589	MeWo #2.1	0.1 mM
MCE.AC.06	E07	14.9136	MeWo #4.11	0.1 mM
MCE.AC.06	E07	13.25	MeWo	1 mM
MCE.AC.06	E07	1.9845	MeWo #2.1	1 mM
MCE.AC.06	E07	10.9942	MeWo #4.11	1 mM
MCE.AC.06	E07	20.014	MeWo	10 mM
MCE.AC.06	E07	9.25877	MeWo #2.1	10 mM
MCE.AC.06	E07	5.1409	MeWo #4.11	10 mM
MCE.AC.06	E08	-4.14296	MeWo	0.1 mM
MCE.AC.06	E08	19.2783	MeWo #2.1	0.1 mM
MCE.AC.06	E08	26.4974	MeWo #4.11	0.1 mM
MCE.AC.06	E08	41.0089	MeWo	1 mM
MCE.AC.06	E08	52.1007	MeWo #2.1	1 mM
MCE.AC.06	E08	48.336	MeWo #4.11	1 mM
MCE.AC.06	E08	96.5621	MeWo	10 mM
MCE.AC.06	E08	84.5102	MeWo #2.1	10 mM
MCE.AC.06	E08	87.2922	MeWo #4.11	10 mM
MCE.AC.06	E09	-3.28436	MeWo	0.1 mM
MCE.AC.06	E09	-10.0656	MeWo #2.1	0.1 mM
MCE.AC.06	E09	17.4834	MeWo #4.11	0.1 mM
MCE.AC.06	E09	0.611259	MeWo	1 mM
MCE.AC.06	E09	6.71055	MeWo #2.1	1 mM
MCE.AC.06	E09	-16.2963	MeWo #4.11	1 mM
MCE.AC.06	E09	6.28571	MeWo	10 mM
MCE.AC.06	E09	27.3453	MeWo #2.1	10 mM
MCE.AC.06	E09	15.1793	MeWo #4.11	10 mM
MCE.AC.06	E10	6.75568	MeWo	0.1 mM
MCE.AC.06	E10	-5.29271	MeWo #2.1	0.1 mM
MCE.AC.06	E10	13.3453	MeWo #4.11	0.1 mM
MCE.AC.06	E10	12.8546	MeWo	1 mM
MCE.AC.06	E10	21.1058	MeWo #2.1	1 mM
MCE.AC.06	E10	23.7533	MeWo #4.11	1 mM
MCE.AC.06	E10	94.0012	MeWo	10 mM
MCE.AC.06	E10	97.8875	MeWo #2.1	10 mM
MCE.AC.06	E10	96.0928	MeWo #4.11	10 mM
MCE.AC.06	E11	-10.2778	MeWo	0.1 mM
MCE.AC.06	E11	-18.6293	MeWo #2.1	0.1 mM
MCE.AC.06	E11	-18.4937	MeWo #4.11	0.1 mM
MCE.AC.06	E11	-0.424928	MeWo	1 mM
MCE.AC.06	E11	3.13679	MeWo #2.1	1 mM
MCE.AC.06	E11	-5.74872	MeWo #4.11	1 mM
MCE.AC.06	E11	71.9883	MeWo	10 mM
MCE.AC.06	E11	48.1456	MeWo #2.1	10 mM
MCE.AC.06	E11	35.0703	MeWo #4.11	10 mM
MCE.AC.06	E12	-6.41409	MeWo	0.1 mM
MCE.AC.06	E12	-7.49824	MeWo #2.1	0.1 mM
MCE.AC.06	E12	2.45997	MeWo #4.11	0.1 mM
MCE.AC.06	E12	-6.942	MeWo	1 mM
MCE.AC.06	E12	7.01115	MeWo #2.1	1 mM
MCE.AC.06	E12	-2.61563	MeWo #4.11	1 mM
MCE.AC.06	E12	-5.97318	MeWo	10 mM
MCE.AC.06	E12	5.10828	MeWo #2.1	10 mM
MCE.AC.06	E12	14.7956	MeWo #4.11	10 mM
MCE.AC.06	E13	-3.04894	MeWo	0.1 mM
MCE.AC.06	E13	8.42296	MeWo #2.1	0.1 mM
MCE.AC.06	E13	-1.19045	MeWo #4.11	0.1 mM
MCE.AC.06	E13	9.37795	MeWo	1 mM
MCE.AC.06	E13	-7.61791	MeWo #2.1	1 mM
MCE.AC.06	E13	3.48042	MeWo #4.11	1 mM
MCE.AC.06	E13	-5.10554	MeWo	10 mM
MCE.AC.06	E13	4.69324	MeWo #2.1	10 mM
MCE.AC.06	E13	-6.0486	MeWo #4.11	10 mM
MCE.AC.06	E14	-0.0438531	MeWo	0.1 mM
MCE.AC.06	E14	7.44081	MeWo #2.1	0.1 mM
MCE.AC.06	E14	9.04918	MeWo #4.11	0.1 mM
MCE.AC.06	E14	9.09163	MeWo	1 mM
MCE.AC.06	E14	10.2843	MeWo #2.1	1 mM
MCE.AC.06	E14	-8.89598	MeWo #4.11	1 mM
MCE.AC.06	E14	28.5784	MeWo	10 mM
MCE.AC.06	E14	22.2689	MeWo #2.1	10 mM
MCE.AC.06	E14	31.1713	MeWo #4.11	10 mM
MCE.AC.06	E15	-3.8383	MeWo	0.1 mM
MCE.AC.06	E15	4.1325	MeWo #2.1	0.1 mM
MCE.AC.06	E15	14.426	MeWo #4.11	0.1 mM
MCE.AC.06	E15	40.1909	MeWo	1 mM
MCE.AC.06	E15	47.6084	MeWo #2.1	1 mM
MCE.AC.06	E15	45.2029	MeWo #4.11	1 mM
MCE.AC.06	E15	58.7079	MeWo	10 mM
MCE.AC.06	E15	68.0519	MeWo #2.1	10 mM
MCE.AC.06	E15	66.6584	MeWo #4.11	10 mM
MCE.AC.06	E16	-5.23698	MeWo	0.1 mM
MCE.AC.06	E16	5.4765	MeWo #2.1	0.1 mM
MCE.AC.06	E16	7.58637	MeWo #4.11	0.1 mM
MCE.AC.06	E16	-8.55082	MeWo	1 mM
MCE.AC.06	E16	-17.4875	MeWo #2.1	1 mM
MCE.AC.06	E16	4.43027	MeWo #4.11	1 mM
MCE.AC.06	E16	22.0292	MeWo	10 mM
MCE.AC.06	E16	45.4318	MeWo #2.1	10 mM
MCE.AC.06	E16	55.2956	MeWo #4.11	10 mM
MCE.AC.06	E17	10.1901	MeWo	0.1 mM
MCE.AC.06	E17	-1.19179	MeWo #2.1	0.1 mM
MCE.AC.06	E17	9.77399	MeWo #4.11	0.1 mM
MCE.AC.06	E17	7.76913	MeWo	1 mM
MCE.AC.06	E17	33.0128	MeWo #2.1	1 mM
MCE.AC.06	E17	42.6794	MeWo #4.11	1 mM
MCE.AC.06	E17	0.702041	MeWo	10 mM
MCE.AC.06	E17	-16.0751	MeWo #2.1	10 mM
MCE.AC.06	E17	0.895325	MeWo #4.11	10 mM
MCE.AC.06	E18	0.773199	MeWo	0.1 mM
MCE.AC.06	E18	9.6808	MeWo #2.1	0.1 mM
MCE.AC.06	E18	14.9926	MeWo #4.11	0.1 mM
MCE.AC.06	E18	2.46549	MeWo	1 mM
MCE.AC.06	E18	2.43539	MeWo #2.1	1 mM
MCE.AC.06	E18	16.9201	MeWo #4.11	1 mM
MCE.AC.06	E18	15.7598	MeWo	10 mM
MCE.AC.06	E18	51.5937	MeWo #2.1	10 mM
MCE.AC.06	E18	58.2663	MeWo #4.11	10 mM
MCE.AC.06	E19	-12.3827	MeWo	0.1 mM
MCE.AC.06	E19	2.30605	MeWo #2.1	0.1 mM
MCE.AC.06	E19	-8.21454	MeWo #4.11	0.1 mM
MCE.AC.06	E19	7.60552	MeWo	1 mM
MCE.AC.06	E19	11.0191	MeWo #2.1	1 mM
MCE.AC.06	E19	-9.16534	MeWo #4.11	1 mM
MCE.AC.06	E19	14.7382	MeWo	10 mM
MCE.AC.06	E19	31.4479	MeWo #2.1	10 mM
MCE.AC.06	E19	31.1837	MeWo #4.11	10 mM
MCE.AC.06	E20	16.1864	MeWo	0.1 mM
MCE.AC.06	E20	20.2088	MeWo #2.1	0.1 mM
MCE.AC.06	E20	39.0828	MeWo #4.11	0.1 mM
MCE.AC.06	E20	10.3187	MeWo	1 mM
MCE.AC.06	E20	40.9953	MeWo #2.1	1 mM
MCE.AC.06	E20	52.3339	MeWo #4.11	1 mM
MCE.AC.06	E20	29.9079	MeWo	10 mM
MCE.AC.06	E20	51.6575	MeWo #2.1	10 mM
MCE.AC.06	E20	50.3569	MeWo #4.11	10 mM
MCE.AC.06	E21	-2.02417	MeWo	0.1 mM
MCE.AC.06	E21	-14.6662	MeWo #2.1	0.1 mM
MCE.AC.06	E21	21.7532	MeWo #4.11	0.1 mM
MCE.AC.06	E21	4.23791	MeWo	1 mM
MCE.AC.06	E21	7.09465	MeWo #2.1	1 mM
MCE.AC.06	E21	12.1283	MeWo #4.11	1 mM
MCE.AC.06	E21	29.0542	MeWo	10 mM
MCE.AC.06	E21	49.9814	MeWo #2.1	10 mM
MCE.AC.06	E21	42.1381	MeWo #4.11	10 mM
MCE.AC.06	E22	-10.9009	MeWo	0.1 mM
MCE.AC.06	E22	-0.485332	MeWo #2.1	0.1 mM
MCE.AC.06	E22	-2.69279	MeWo #4.11	0.1 mM
MCE.AC.06	E22	-14.8361	MeWo	1 mM
MCE.AC.06	E22	-6.63262	MeWo #2.1	1 mM
MCE.AC.06	E22	-29.4524	MeWo #4.11	1 mM
MCE.AC.06	E22	-49.9708	MeWo	10 mM
MCE.AC.06	E22	-28.5106	MeWo #2.1	10 mM
MCE.AC.06	E22	-46.0907	MeWo #4.11	10 mM
MCE.AC.06	F03	2.19958	MeWo	0.1 mM
MCE.AC.06	F03	-0.123487	MeWo #2.1	0.1 mM
MCE.AC.06	F03	-6.87035	MeWo #4.11	0.1 mM
MCE.AC.06	F03	-2.14282	MeWo	1 mM
MCE.AC.06	F03	-2.02346	MeWo #2.1	1 mM
MCE.AC.06	F03	-7.77601	MeWo #4.11	1 mM
MCE.AC.06	F03	4.90029	MeWo	10 mM
MCE.AC.06	F03	-11.9885	MeWo #2.1	10 mM
MCE.AC.06	F03	22.5936	MeWo #4.11	10 mM
MCE.AC.06	F04	35.2002	MeWo	0.1 mM
MCE.AC.06	F04	3.85681	MeWo #2.1	0.1 mM
MCE.AC.06	F04	20.3431	MeWo #4.11	0.1 mM
MCE.AC.06	F04	24.0209	MeWo	1 mM
MCE.AC.06	F04	2.36859	MeWo #2.1	1 mM
MCE.AC.06	F04	-1.62325	MeWo #4.11	1 mM
MCE.AC.06	F04	5.8519	MeWo	10 mM
MCE.AC.06	F04	-15.0375	MeWo #2.1	10 mM
MCE.AC.06	F04	-14.4036	MeWo #4.11	10 mM
MCE.AC.06	F05	-2.88276	MeWo	0.1 mM
MCE.AC.06	F05	14.1263	MeWo #2.1	0.1 mM
MCE.AC.06	F05	17.4175	MeWo #4.11	0.1 mM
MCE.AC.06	F05	-3.76527	MeWo	1 mM
MCE.AC.06	F05	-7.9853	MeWo #2.1	1 mM
MCE.AC.06	F05	21.7544	MeWo #4.11	1 mM
MCE.AC.06	F05	-6.67289	MeWo	10 mM
MCE.AC.06	F05	5.95434	MeWo #2.1	10 mM
MCE.AC.06	F05	1.31617	MeWo #4.11	10 mM
MCE.AC.06	F06	5.89708	MeWo	0.1 mM
MCE.AC.06	F06	3.09866	MeWo #2.1	0.1 mM
MCE.AC.06	F06	19.4206	MeWo #4.11	0.1 mM
MCE.AC.06	F06	-4.88326	MeWo	1 mM
MCE.AC.06	F06	-6.61592	MeWo #2.1	1 mM
MCE.AC.06	F06	4.38774	MeWo #4.11	1 mM
MCE.AC.06	F06	-1.39708	MeWo	10 mM
MCE.AC.06	F06	7.10371	MeWo #2.1	10 mM
MCE.AC.06	F06	5.9207	MeWo #4.11	10 mM
MCE.AC.06	F07	-1.2902	MeWo	0.1 mM
MCE.AC.06	F07	-3.3801	MeWo #2.1	0.1 mM
MCE.AC.06	F07	-8.544	MeWo #4.11	0.1 mM
MCE.AC.06	F07	-14.5907	MeWo	1 mM
MCE.AC.06	F07	7.41194	MeWo #2.1	1 mM
MCE.AC.06	F07	28.4033	MeWo #4.11	1 mM
MCE.AC.06	F07	-11.249	MeWo	10 mM
MCE.AC.06	F07	2.85745	MeWo #2.1	10 mM
MCE.AC.06	F07	-0.268185	MeWo #4.11	10 mM
MCE.AC.06	F08	-7.95125	MeWo	0.1 mM
MCE.AC.06	F08	-7.3087	MeWo #2.1	0.1 mM
MCE.AC.06	F08	22.1617	MeWo #4.11	0.1 mM
MCE.AC.06	F08	-12.6138	MeWo	1 mM
MCE.AC.06	F08	-3.52645	MeWo #2.1	1 mM
MCE.AC.06	F08	-2.06273	MeWo #4.11	1 mM
MCE.AC.06	F08	-8.42216	MeWo	10 mM
MCE.AC.06	F08	-3.17671	MeWo #2.1	10 mM
MCE.AC.06	F08	-8.96976	MeWo #4.11	10 mM
MCE.AC.06	F09	-12.2442	MeWo	0.1 mM
MCE.AC.06	F09	2.71958	MeWo #2.1	0.1 mM
MCE.AC.06	F09	-5.69747	MeWo #4.11	0.1 mM
MCE.AC.06	F09	-1.2566	MeWo	1 mM
MCE.AC.06	F09	-7.21711	MeWo #2.1	1 mM
MCE.AC.06	F09	3.60801	MeWo #4.11	1 mM
MCE.AC.06	F09	4.45248	MeWo	10 mM
MCE.AC.06	F09	-9.68978	MeWo #2.1	10 mM
MCE.AC.06	F09	8.45814	MeWo #4.11	10 mM
MCE.AC.06	F10	-11.8011	MeWo	0.1 mM
MCE.AC.06	F10	-12.9087	MeWo #2.1	0.1 mM
MCE.AC.06	F10	-2.75868	MeWo #4.11	0.1 mM
MCE.AC.06	F10	3.07902	MeWo	1 mM
MCE.AC.06	F10	13.2068	MeWo #2.1	1 mM
MCE.AC.06	F10	0.276449	MeWo #4.11	1 mM
MCE.AC.06	F10	-8.85598	MeWo	10 mM
MCE.AC.06	F10	-2.64992	MeWo #2.1	10 mM
MCE.AC.06	F10	13.3474	MeWo #4.11	10 mM
MCE.AC.06	F11	3.19666	MeWo	0.1 mM
MCE.AC.06	F11	-0.588717	MeWo #2.1	0.1 mM
MCE.AC.06	F11	-11.2851	MeWo #4.11	0.1 mM
MCE.AC.06	F11	-2.21099	MeWo	1 mM
MCE.AC.06	F11	-3.64335	MeWo #2.1	1 mM
MCE.AC.06	F11	-17.3312	MeWo #4.11	1 mM
MCE.AC.06	F11	-5.80525	MeWo	10 mM
MCE.AC.06	F11	-12.0843	MeWo #2.1	10 mM
MCE.AC.06	F11	-5.52874	MeWo #4.11	10 mM
MCE.AC.06	F12	-12.3135	MeWo	0.1 mM
MCE.AC.06	F12	-9.25578	MeWo #2.1	0.1 mM
MCE.AC.06	F12	-6.55406	MeWo #4.11	0.1 mM
MCE.AC.06	F12	-4.73328	MeWo	1 mM
MCE.AC.06	F12	5.47476	MeWo #2.1	1 mM
MCE.AC.06	F12	-3.28194	MeWo #4.11	1 mM
MCE.AC.06	F12	0.590087	MeWo	10 mM
MCE.AC.06	F12	-18.5974	MeWo #2.1	10 mM
MCE.AC.06	F12	-8.48702	MeWo #4.11	10 mM
MCE.AC.06	F13	-5.22313	MeWo	0.1 mM
MCE.AC.06	F13	-14.7524	MeWo #2.1	0.1 mM
MCE.AC.06	F13	-2.49511	MeWo #4.11	0.1 mM
MCE.AC.06	F13	-1.76106	MeWo	1 mM
MCE.AC.06	F13	-3.20915	MeWo #2.1	1 mM
MCE.AC.06	F13	-27.0707	MeWo #4.11	1 mM
MCE.AC.06	F13	-1.24315	MeWo	10 mM
MCE.AC.06	F13	-9.01932	MeWo #2.1	10 mM
MCE.AC.06	F13	-7.00169	MeWo #4.11	10 mM
MCE.AC.06	F14	-14.3353	MeWo	0.1 mM
MCE.AC.06	F14	-3.01825	MeWo #2.1	0.1 mM
MCE.AC.06	F14	-5.84243	MeWo #4.11	0.1 mM
MCE.AC.06	F14	-2.4155	MeWo	1 mM
MCE.AC.06	F14	0.598411	MeWo #2.1	1 mM
MCE.AC.06	F14	-5.90466	MeWo #4.11	1 mM
MCE.AC.06	F14	-7.47055	MeWo	10 mM
MCE.AC.06	F14	-9.70574	MeWo #2.1	10 mM
MCE.AC.06	F14	-1.27078	MeWo #4.11	10 mM
MCE.AC.06	F15	-0.888602	MeWo	0.1 mM
MCE.AC.06	F15	1.30666	MeWo #2.1	0.1 mM
MCE.AC.06	F15	-10.9161	MeWo #4.11	0.1 mM
MCE.AC.06	F15	2.47912	MeWo	1 mM
MCE.AC.06	F15	-10.5404	MeWo #2.1	1 mM
MCE.AC.06	F15	13.8012	MeWo #4.11	1 mM
MCE.AC.06	F15	-14.2157	MeWo	10 mM
MCE.AC.06	F15	4.98058	MeWo #2.1	10 mM
MCE.AC.06	F15	4.06403	MeWo #4.11	10 mM
MCE.AC.06	F16	-8.97603	MeWo	0.1 mM
MCE.AC.06	F16	-12.1333	MeWo #2.1	0.1 mM
MCE.AC.06	F16	-4.9463	MeWo #4.11	0.1 mM
MCE.AC.06	F16	-1.2157	MeWo	1 mM
MCE.AC.06	F16	11.0191	MeWo #2.1	1 mM
MCE.AC.06	F16	-8.30055	MeWo #4.11	1 mM
MCE.AC.06	F16	-5.79125	MeWo	10 mM
MCE.AC.06	F16	7.27931	MeWo #2.1	10 mM
MCE.AC.06	F16	-14.7873	MeWo #4.11	10 mM
MCE.AC.06	F17	-7.05111	MeWo	0.1 mM
MCE.AC.06	F17	-9.7727	MeWo #2.1	0.1 mM
MCE.AC.06	F17	-5.35483	MeWo #4.11	0.1 mM
MCE.AC.06	F17	-8.72806	MeWo	1 mM
MCE.AC.06	F17	-27.4072	MeWo #2.1	1 mM
MCE.AC.06	F17	-18.6922	MeWo #4.11	1 mM
MCE.AC.06	F17	-4.19592	MeWo	10 mM
MCE.AC.06	F17	-1.24514	MeWo #2.1	10 mM
MCE.AC.06	F17	4.07641	MeWo #4.11	10 mM
MCE.AC.06	F18	-1.2902	MeWo	0.1 mM
MCE.AC.06	F18	3.68451	MeWo #2.1	0.1 mM
MCE.AC.06	F18	11.9484	MeWo #4.11	0.1 mM
MCE.AC.06	F18	0.0795319	MeWo	1 mM
MCE.AC.06	F18	5.54156	MeWo #2.1	1 mM
MCE.AC.06	F18	-17.1327	MeWo #4.11	1 mM
MCE.AC.06	F18	0.576093	MeWo	10 mM
MCE.AC.06	F18	5.63508	MeWo #2.1	10 mM
MCE.AC.06	F18	-6.91505	MeWo #4.11	10 mM
MCE.AC.06	F19	-10.2916	MeWo	0.1 mM
MCE.AC.06	F19	0.600204	MeWo #2.1	0.1 mM
MCE.AC.06	F19	13.2136	MeWo #4.11	0.1 mM
MCE.AC.06	F19	9.29614	MeWo	1 mM
MCE.AC.06	F19	9.08193	MeWo #2.1	1 mM
MCE.AC.06	F19	-2.54475	MeWo #4.11	1 mM
MCE.AC.06	F19	-4.32187	MeWo	10 mM
MCE.AC.06	F19	-1.69212	MeWo #2.1	10 mM
MCE.AC.06	F19	15.8972	MeWo #4.11	10 mM
MCE.AC.06	F20	-14.1553	MeWo	0.1 mM
MCE.AC.06	F20	5.68327	MeWo #2.1	0.1 mM
MCE.AC.06	F20	-12.8006	MeWo #4.11	0.1 mM
MCE.AC.06	F20	-16.6903	MeWo	1 mM
MCE.AC.06	F20	-5.26323	MeWo #2.1	1 mM
MCE.AC.06	F20	3.26777	MeWo #4.11	1 mM
MCE.AC.06	F20	-11.4589	MeWo	10 mM
MCE.AC.06	F20	1.22918	MeWo #2.1	10 mM
MCE.AC.06	F20	4.32397	MeWo #4.11	10 mM
MCE.AC.06	F21	-2.10726	MeWo	0.1 mM
MCE.AC.06	F21	-3.5524	MeWo #2.1	0.1 mM
MCE.AC.06	F21	4.52898	MeWo #4.11	0.1 mM
MCE.AC.06	F21	-0.411294	MeWo	1 mM
MCE.AC.06	F21	4.99047	MeWo #2.1	1 mM
MCE.AC.06	F21	-7.44994	MeWo #4.11	1 mM
MCE.AC.06	F21	-3.97201	MeWo	10 mM
MCE.AC.06	F21	6.08205	MeWo #2.1	10 mM
MCE.AC.06	F21	-17.5228	MeWo #4.11	10 mM
MCE.AC.06	F22	5.53703	MeWo	0.1 mM
MCE.AC.06	F22	0.789742	MeWo #2.1	0.1 mM
MCE.AC.06	F22	-18.9945	MeWo #4.11	0.1 mM
MCE.AC.06	F22	6.46026	MeWo	1 mM
MCE.AC.06	F22	0.130815	MeWo #2.1	1 mM
MCE.AC.06	F22	-6.78363	MeWo #4.11	1 mM
MCE.AC.06	F22	-14.2577	MeWo	10 mM
MCE.AC.06	F22	-6.99197	MeWo #2.1	10 mM
MCE.AC.06	F22	4.43537	MeWo #4.11	10 mM
MCE.AC.06	G03	7.43425	MeWo	0.1 mM
MCE.AC.06	G03	-2.38071	MeWo #2.1	0.1 mM
MCE.AC.06	G03	-7.48973	MeWo #4.11	0.1 mM
MCE.AC.06	G03	5.13776	MeWo	1 mM
MCE.AC.06	G03	-2.24056	MeWo #2.1	1 mM
MCE.AC.06	G03	-2.82828	MeWo #4.11	1 mM
MCE.AC.06	G03	-5.98717	MeWo	10 mM
MCE.AC.06	G03	-2.33066	MeWo #2.1	10 mM
MCE.AC.06	G03	12.8027	MeWo #4.11	10 mM
MCE.AC.06	G04	-6.7326	MeWo	0.1 mM
MCE.AC.06	G04	-29.2779	MeWo #2.1	0.1 mM
MCE.AC.06	G04	13.8988	MeWo #4.11	0.1 mM
MCE.AC.06	G04	10.4959	MeWo	1 mM
MCE.AC.06	G04	4.95707	MeWo #2.1	1 mM
MCE.AC.06	G04	-0.871877	MeWo #4.11	1 mM
MCE.AC.06	G04	9.07055	MeWo	10 mM
MCE.AC.06	G04	44.921	MeWo #2.1	10 mM
MCE.AC.06	G04	40.4052	MeWo #4.11	10 mM
MCE.AC.06	G05	25.631	MeWo	0.1 mM
MCE.AC.06	G05	27.1528	MeWo #2.1	0.1 mM
MCE.AC.06	G05	28.83	MeWo #4.11	0.1 mM
MCE.AC.06	G05	38.7866	MeWo	1 mM
MCE.AC.06	G05	44.519	MeWo #2.1	1 mM
MCE.AC.06	G05	37.6325	MeWo #4.11	1 mM
MCE.AC.06	G05	44.2239	MeWo	10 mM
MCE.AC.06	G05	68.2754	MeWo #2.1	10 mM
MCE.AC.06	G05	58.8357	MeWo #4.11	10 mM
MCE.AC.06	G06	-0.223881	MeWo	0.1 mM
MCE.AC.06	G06	11.3866	MeWo #2.1	0.1 mM
MCE.AC.06	G06	22.6493	MeWo #4.11	0.1 mM
MCE.AC.06	G06	6.97836	MeWo	1 mM
MCE.AC.06	G06	4.22227	MeWo #2.1	1 mM
MCE.AC.06	G06	1.60907	MeWo #4.11	1 mM
MCE.AC.06	G06	84.2892	MeWo	10 mM
MCE.AC.06	G06	100.33	MeWo #2.1	10 mM
MCE.AC.06	G06	100.375	MeWo #4.11	10 mM
MCE.AC.06	G07	-6.09558	MeWo	0.1 mM
MCE.AC.06	G07	10.5596	MeWo #2.1	0.1 mM
MCE.AC.06	G07	22.3726	MeWo #4.11	0.1 mM
MCE.AC.06	G07	23.6801	MeWo	1 mM
MCE.AC.06	G07	9.54952	MeWo #2.1	1 mM
MCE.AC.06	G07	5.05405	MeWo #4.11	1 mM
MCE.AC.06	G07	94.8548	MeWo	10 mM
MCE.AC.06	G07	98.7336	MeWo #2.1	10 mM
MCE.AC.06	G07	99.8556	MeWo #4.11	10 mM
MCE.AC.06	G08	-6.63566	MeWo	0.1 mM
MCE.AC.06	G08	3.80512	MeWo #2.1	0.1 mM
MCE.AC.06	G08	5.34604	MeWo #4.11	0.1 mM
MCE.AC.06	G08	4.46969	MeWo	1 mM
MCE.AC.06	G08	4.97377	MeWo #2.1	1 mM
MCE.AC.06	G08	6.47173	MeWo #4.11	1 mM
MCE.AC.06	G08	-9.06589	MeWo	10 mM
MCE.AC.06	G08	13.09	MeWo #2.1	10 mM
MCE.AC.06	G08	8.06205	MeWo #4.11	10 mM
MCE.AC.06	G09	-7.63274	MeWo	0.1 mM
MCE.AC.06	G09	1.90974	MeWo #2.1	0.1 mM
MCE.AC.06	G09	26.6028	MeWo #4.11	0.1 mM
MCE.AC.06	G09	6.50116	MeWo	1 mM
MCE.AC.06	G09	-4.82904	MeWo #2.1	1 mM
MCE.AC.06	G09	-0.715931	MeWo #4.11	1 mM
MCE.AC.06	G09	-18.8058	MeWo	10 mM
MCE.AC.06	G09	-15.4366	MeWo #2.1	10 mM
MCE.AC.06	G09	5.06663	MeWo #4.11	10 mM
MCE.AC.06	G10	25.4371	MeWo	0.1 mM
MCE.AC.06	G10	65.3361	MeWo #2.1	0.1 mM
MCE.AC.06	G10	65.4001	MeWo #4.11	0.1 mM
MCE.AC.06	G10	48.0168	MeWo	1 mM
MCE.AC.06	G10	73.1425	MeWo #2.1	1 mM
MCE.AC.06	G10	73.8402	MeWo #4.11	1 mM
MCE.AC.06	G10	65.537	MeWo	10 mM
MCE.AC.06	G10	82.4509	MeWo #2.1	10 mM
MCE.AC.06	G10	82.3039	MeWo #4.11	10 mM
MCE.AC.06	G11	-1.24866	MeWo	0.1 mM
MCE.AC.06	G11	8.54357	MeWo #2.1	0.1 mM
MCE.AC.06	G11	5.25379	MeWo #4.11	0.1 mM
MCE.AC.06	G11	2.111	MeWo	1 mM
MCE.AC.06	G11	7.21155	MeWo #2.1	1 mM
MCE.AC.06	G11	10.9091	MeWo #4.11	1 mM
MCE.AC.06	G11	-0.403499	MeWo	10 mM
MCE.AC.06	G11	6.17783	MeWo #2.1	10 mM
MCE.AC.06	G11	-6.65511	MeWo #4.11	10 mM
MCE.AC.06	G12	9.33147	MeWo	0.1 mM
MCE.AC.06	G12	9.81865	MeWo #2.1	0.1 mM
MCE.AC.06	G12	24.7051	MeWo #4.11	0.1 mM
MCE.AC.06	G12	37.1096	MeWo	1 mM
MCE.AC.06	G12	66.663	MeWo #2.1	1 mM
MCE.AC.06	G12	66.7376	MeWo #4.11	1 mM
MCE.AC.06	G12	46.2391	MeWo	10 mM
MCE.AC.06	G12	73.272	MeWo #2.1	10 mM
MCE.AC.06	G12	71.2011	MeWo #4.11	10 mM
MCE.AC.06	G13	99.6226	MeWo	0.1 mM
MCE.AC.06	G13	99.5563	MeWo #2.1	0.1 mM
MCE.AC.06	G13	99.6508	MeWo #4.11	0.1 mM
MCE.AC.06	G13	101.203	MeWo	1 mM
MCE.AC.06	G13	99.5616	MeWo #2.1	1 mM
MCE.AC.06	G13	99.5286	MeWo #4.11	1 mM
MCE.AC.06	G13	99.6968	MeWo	10 mM
MCE.AC.06	G13	100.027	MeWo #2.1	10 mM
MCE.AC.06	G13	99.0758	MeWo #4.11	10 mM
MCE.AC.06	G14	-10.8871	MeWo	0.1 mM
MCE.AC.06	G14	-33.4133	MeWo #2.1	0.1 mM
MCE.AC.06	G14	-12.5898	MeWo #4.11	0.1 mM
MCE.AC.06	G14	3.07902	MeWo	1 mM
MCE.AC.06	G14	-20.911	MeWo #2.1	1 mM
MCE.AC.06	G14	-5.29506	MeWo #4.11	1 mM
MCE.AC.06	G14	-1.74694	MeWo	10 mM
MCE.AC.06	G14	25.7649	MeWo #2.1	10 mM
MCE.AC.06	G14	11.0946	MeWo #4.11	10 mM
MCE.AC.06	G15	15.1755	MeWo	0.1 mM
MCE.AC.06	G15	36.3712	MeWo #2.1	0.1 mM
MCE.AC.06	G15	43.9588	MeWo #4.11	0.1 mM
MCE.AC.06	G15	38.1594	MeWo	1 mM
MCE.AC.06	G15	58.7472	MeWo #2.1	1 mM
MCE.AC.06	G15	39.9291	MeWo #4.11	1 mM
MCE.AC.06	G15	34.1761	MeWo	10 mM
MCE.AC.06	G15	69.4727	MeWo #2.1	10 mM
MCE.AC.06	G15	68.577	MeWo #4.11	10 mM
MCE.AC.06	G16	-11.2195	MeWo	0.1 mM
MCE.AC.06	G16	-6.03363	MeWo #2.1	0.1 mM
MCE.AC.06	G16	-11.351	MeWo #4.11	0.1 mM
MCE.AC.06	G16	-4.66511	MeWo	1 mM
MCE.AC.06	G16	-1.22187	MeWo #2.1	1 mM
MCE.AC.06	G16	-10.6823	MeWo #4.11	1 mM
MCE.AC.06	G16	25.8776	MeWo	10 mM
MCE.AC.06	G16	72.2184	MeWo #2.1	10 mM
MCE.AC.06	G16	72.2284	MeWo #4.11	10 mM
MCE.AC.06	G17	23.6783	MeWo	0.1 mM
MCE.AC.06	G17	43.6943	MeWo #2.1	0.1 mM
MCE.AC.06	G17	29.1858	MeWo #4.11	0.1 mM
MCE.AC.06	G17	60.8055	MeWo	1 mM
MCE.AC.06	G17	99.261	MeWo #2.1	1 mM
MCE.AC.06	G17	100.067	MeWo #4.11	1 mM
MCE.AC.06	G17	104.497	MeWo	10 mM
MCE.AC.06	G17	100.011	MeWo #2.1	10 mM
MCE.AC.06	G17	98.5931	MeWo #4.11	10 mM
MCE.AC.06	G18	-9.76539	MeWo	0.1 mM
MCE.AC.06	G18	5.64881	MeWo #2.1	0.1 mM
MCE.AC.06	G18	10.8151	MeWo #4.11	0.1 mM
MCE.AC.06	G18	8.69624	MeWo	1 mM
MCE.AC.06	G18	11.6704	MeWo #2.1	1 mM
MCE.AC.06	G18	13.5743	MeWo #4.11	1 mM
MCE.AC.06	G18	23.0647	MeWo	10 mM
MCE.AC.06	G18	49.2151	MeWo #2.1	10 mM
MCE.AC.06	G18	45.3563	MeWo #4.11	10 mM
MCE.AC.06	G19	6.40947	MeWo	0.1 mM
MCE.AC.06	G19	-4.34502	MeWo #2.1	0.1 mM
MCE.AC.06	G19	-5.76336	MeWo #4.11	0.1 mM
MCE.AC.06	G19	-4.91053	MeWo	1 mM
MCE.AC.06	G19	-11.0247	MeWo #2.1	1 mM
MCE.AC.06	G19	-5.12493	MeWo #4.11	1 mM
MCE.AC.06	G19	21.3574	MeWo	10 mM
MCE.AC.06	G19	42.6382	MeWo #2.1	10 mM
MCE.AC.06	G19	41.8162	MeWo #4.11	10 mM
MCE.AC.06	G20	9.31762	MeWo	0.1 mM
MCE.AC.06	G20	-4.62071	MeWo #2.1	0.1 mM
MCE.AC.06	G20	-3.2331	MeWo #4.11	0.1 mM
MCE.AC.06	G20	-8.56445	MeWo	1 mM
MCE.AC.06	G20	-22.7981	MeWo #2.1	1 mM
MCE.AC.06	G20	-11.5896	MeWo #4.11	1 mM
MCE.AC.06	G20	1.48571	MeWo	10 mM
MCE.AC.06	G20	19.9542	MeWo #2.1	10 mM
MCE.AC.06	G20	6.06923	MeWo #4.11	10 mM
MCE.AC.06	G21	7.25422	MeWo	0.1 mM
MCE.AC.06	G21	-7.94624	MeWo #2.1	0.1 mM
MCE.AC.06	G21	0.0614993	MeWo #4.11	0.1 mM
MCE.AC.06	G21	38.882	MeWo	1 mM
MCE.AC.06	G21	49.5623	MeWo #2.1	1 mM
MCE.AC.06	G21	25.5821	MeWo #4.11	1 mM
MCE.AC.06	G21	68.5038	MeWo	10 mM
MCE.AC.06	G21	73.6551	MeWo #2.1	10 mM
MCE.AC.06	G21	78.9619	MeWo #4.11	10 mM
MCE.AC.06	G22	13.7352	MeWo	0.1 mM
MCE.AC.06	G22	24.7405	MeWo #2.1	0.1 mM
MCE.AC.06	G22	25.9307	MeWo #4.11	0.1 mM
MCE.AC.06	G22	29.2427	MeWo	1 mM
MCE.AC.06	G22	58.9309	MeWo #2.1	1 mM
MCE.AC.06	G22	50.6043	MeWo #4.11	1 mM
MCE.AC.06	G22	73.1219	MeWo	10 mM
MCE.AC.06	G22	80.647	MeWo #2.1	10 mM
MCE.AC.06	G22	78.7144	MeWo #4.11	10 mM
MCE.AC.06	H03	8.77754	MeWo	0.1 mM
MCE.AC.06	H03	13.4888	MeWo #2.1	0.1 mM
MCE.AC.06	H03	3.07936	MeWo #4.11	0.1 mM
MCE.AC.06	H03	3.61075	MeWo	1 mM
MCE.AC.06	H03	-8.3193	MeWo #2.1	1 mM
MCE.AC.06	H03	-0.90023	MeWo #4.11	1 mM
MCE.AC.06	H03	-5.02157	MeWo	10 mM
MCE.AC.06	H03	7.31123	MeWo #2.1	10 mM
MCE.AC.06	H03	5.30181	MeWo #4.11	10 mM
MCE.AC.06	H04	-11.2056	MeWo	0.1 mM
MCE.AC.06	H04	3.71897	MeWo #2.1	0.1 mM
MCE.AC.06	H04	17.1803	MeWo #4.11	0.1 mM
MCE.AC.06	H04	-3.65619	MeWo	1 mM
MCE.AC.06	H04	10.468	MeWo #2.1	1 mM
MCE.AC.06	H04	-20.2091	MeWo #4.11	1 mM
MCE.AC.06	H04	-7.03673	MeWo	10 mM
MCE.AC.06	H04	-0.830096	MeWo #2.1	10 mM
MCE.AC.06	H04	2.95004	MeWo #4.11	10 mM
MCE.AC.06	H05	-4.2122	MeWo	0.1 mM
MCE.AC.06	H05	-8.84224	MeWo #2.1	0.1 mM
MCE.AC.06	H05	14.9663	MeWo #4.11	0.1 mM
MCE.AC.06	H05	7.90547	MeWo	1 mM
MCE.AC.06	H05	8.68113	MeWo #2.1	1 mM
MCE.AC.06	H05	5.0257	MeWo #4.11	1 mM
MCE.AC.06	H05	-14.4397	MeWo	10 mM
MCE.AC.06	H05	-22.1412	MeWo #2.1	10 mM
MCE.AC.06	H05	1.15526	MeWo #4.11	10 mM
MCE.AC.06	H06	-2.1765	MeWo	0.1 mM
MCE.AC.06	H06	4.59773	MeWo #2.1	0.1 mM
MCE.AC.06	H06	6.78249	MeWo #4.11	0.1 mM
MCE.AC.06	H06	3.73345	MeWo	1 mM
MCE.AC.06	H06	6.87755	MeWo #2.1	1 mM
MCE.AC.06	H06	-3.5513	MeWo #4.11	1 mM
MCE.AC.06	H06	-2.65656	MeWo	10 mM
MCE.AC.06	H06	-6.12994	MeWo #2.1	10 mM
MCE.AC.06	H06	-4.38998	MeWo #4.11	10 mM
MCE.AC.06	H07	1.13326	MeWo	0.1 mM
MCE.AC.06	H07	-6.72286	MeWo #2.1	0.1 mM
MCE.AC.06	H07	3.39564	MeWo #4.11	0.1 mM
MCE.AC.06	H07	14.8043	MeWo	1 mM
MCE.AC.06	H07	10.5849	MeWo #2.1	1 mM
MCE.AC.06	H07	6.50009	MeWo #4.11	1 mM
MCE.AC.06	H07	-9.21983	MeWo	10 mM
MCE.AC.06	H07	-14.5746	MeWo #2.1	10 mM
MCE.AC.06	H07	0.0288815	MeWo #4.11	10 mM
MCE.AC.06	H08	-6.331	MeWo	0.1 mM
MCE.AC.06	H08	12.386	MeWo #2.1	0.1 mM
MCE.AC.06	H08	21.1338	MeWo #4.11	0.1 mM
MCE.AC.06	H08	-4.39243	MeWo	1 mM
MCE.AC.06	H08	12.9229	MeWo #2.1	1 mM
MCE.AC.06	H08	15.9135	MeWo #4.11	1 mM
MCE.AC.06	H08	-3.73411	MeWo	10 mM
MCE.AC.06	H08	-7.02389	MeWo #2.1	10 mM
MCE.AC.06	H08	17.9024	MeWo #4.11	10 mM
MCE.AC.06	H09	3.51517	MeWo	0.1 mM
MCE.AC.06	H09	2.59897	MeWo #2.1	0.1 mM
MCE.AC.06	H09	11.1314	MeWo #4.11	0.1 mM
MCE.AC.06	H09	9.0371	MeWo	1 mM
MCE.AC.06	H09	11.2863	MeWo #2.1	1 mM
MCE.AC.06	H09	10.3562	MeWo #4.11	1 mM
MCE.AC.06	H09	6.71953	MeWo	10 mM
MCE.AC.06	H09	10.4081	MeWo #2.1	10 mM
MCE.AC.06	H09	-5.7144	MeWo #4.11	10 mM
MCE.AC.06	H10	5.26006	MeWo	0.1 mM
MCE.AC.06	H10	-0.0201025	MeWo #2.1	0.1 mM
MCE.AC.06	H10	12.8314	MeWo #4.11	0.1 mM
MCE.AC.06	H10	2.45185	MeWo	1 mM
MCE.AC.06	H10	-5.12963	MeWo #2.1	1 mM
MCE.AC.06	H10	-9.93089	MeWo #4.11	1 mM
MCE.AC.06	H10	-2.51662	MeWo	10 mM
MCE.AC.06	H10	-0.94184	MeWo #2.1	10 mM
MCE.AC.06	H10	-9.6134	MeWo #4.11	10 mM
MCE.AC.06	H11	-4.19835	MeWo	0.1 mM
MCE.AC.06	H11	2.08205	MeWo #2.1	0.1 mM
MCE.AC.06	H11	11.2632	MeWo #4.11	0.1 mM
MCE.AC.06	H11	-1.78833	MeWo	1 mM
MCE.AC.06	H11	-1.73957	MeWo #2.1	1 mM
MCE.AC.06	H11	-0.375687	MeWo #4.11	1 mM
MCE.AC.06	H11	-10.3673	MeWo	10 mM
MCE.AC.06	H11	-2.69781	MeWo #2.1	10 mM
MCE.AC.06	H11	-0.13203	MeWo #4.11	10 mM
MCE.AC.06	H12	-11.718	MeWo	0.1 mM
MCE.AC.06	H12	-5.60286	MeWo #2.1	0.1 mM
MCE.AC.06	H12	6.9011	MeWo #4.11	0.1 mM
MCE.AC.06	H12	0.979379	MeWo	1 mM
MCE.AC.06	H12	-8.1356	MeWo #2.1	1 mM
MCE.AC.06	H12	-8.30055	MeWo #4.11	1 mM
MCE.AC.06	H12	-3.84606	MeWo	10 mM
MCE.AC.06	H12	0.862023	MeWo #2.1	10 mM
MCE.AC.06	H12	2.76437	MeWo #4.11	10 mM
MCE.AC.06	H13	-9.97311	MeWo	0.1 mM
MCE.AC.06	H13	6.80327	MeWo #2.1	0.1 mM
MCE.AC.06	H13	14.3074	MeWo #4.11	0.1 mM
MCE.AC.06	H13	4.48333	MeWo	1 mM
MCE.AC.06	H13	9.26562	MeWo #2.1	1 mM
MCE.AC.06	H13	5.60695	MeWo #4.11	1 mM
MCE.AC.06	H13	1.02391	MeWo	10 mM
MCE.AC.06	H13	3.14479	MeWo #2.1	10 mM
MCE.AC.06	H13	-3.30074	MeWo #4.11	10 mM
MCE.AC.06	H14	1.96416	MeWo	0.1 mM
MCE.AC.06	H14	-8.63547	MeWo #2.1	0.1 mM
MCE.AC.06	H14	8.45615	MeWo #4.11	0.1 mM
MCE.AC.06	H14	0.202238	MeWo	1 mM
MCE.AC.06	H14	2.0513	MeWo #2.1	1 mM
MCE.AC.06	H14	-7.26564	MeWo #4.11	1 mM
MCE.AC.06	H14	8.97259	MeWo	10 mM
MCE.AC.06	H14	8.81179	MeWo #2.1	10 mM
MCE.AC.06	H14	5.22754	MeWo #4.11	10 mM
MCE.AC.06	H15	-15.0555	MeWo	0.1 mM
MCE.AC.06	H15	12.4894	MeWo #2.1	0.1 mM
MCE.AC.06	H15	15.2167	MeWo #4.11	0.1 mM
MCE.AC.06	H15	-1.76106	MeWo	1 mM
MCE.AC.06	H15	17.365	MeWo #2.1	1 mM
MCE.AC.06	H15	-7.64841	MeWo #4.11	1 mM
MCE.AC.06	H15	-1.3691	MeWo	10 mM
MCE.AC.06	H15	10.0569	MeWo #2.1	10 mM
MCE.AC.06	H15	-18.8225	MeWo #4.11	10 mM
MCE.AC.06	H16	8.66675	MeWo	0.1 mM
MCE.AC.06	H16	5.89004	MeWo #2.1	0.1 mM
MCE.AC.06	H16	8.49568	MeWo #4.11	0.1 mM
MCE.AC.06	H16	-1.39294	MeWo	1 mM
MCE.AC.06	H16	-11.0915	MeWo #2.1	1 mM
MCE.AC.06	H16	6.52844	MeWo #4.11	1 mM
MCE.AC.06	H16	-10.2974	MeWo	10 mM
MCE.AC.06	H16	3.71947	MeWo #2.1	10 mM
MCE.AC.06	H16	-13.6114	MeWo #4.11	10 mM
MCE.AC.06	H17	65.9435	MeWo	0.1 mM
MCE.AC.06	H17	56.6173	MeWo #2.1	0.1 mM
MCE.AC.06	H17	21.5818	MeWo #4.11	0.1 mM
MCE.AC.06	H17	55.052	MeWo	1 mM
MCE.AC.06	H17	-8.98729	MeWo #2.1	1 mM
MCE.AC.06	H17	0.517455	MeWo #4.11	1 mM
MCE.AC.06	H17	-18.0362	MeWo	10 mM
MCE.AC.06	H17	7.4549	MeWo #2.1	10 mM
MCE.AC.06	H17	-13.6981	MeWo #4.11	10 mM
MCE.AC.06	H18	-8.94833	MeWo	0.1 mM
MCE.AC.06	H18	-3.84533	MeWo #2.1	0.1 mM
MCE.AC.06	H18	-20.4178	MeWo #4.11	0.1 mM
MCE.AC.06	H18	9.70516	MeWo	1 mM
MCE.AC.06	H18	7.76264	MeWo #2.1	1 mM
MCE.AC.06	H18	-16.4097	MeWo #4.11	1 mM
MCE.AC.06	H18	-0.277551	MeWo	10 mM
MCE.AC.06	H18	10.6157	MeWo #2.1	10 mM
MCE.AC.06	H18	-0.181541	MeWo #4.11	10 mM
MCE.AC.06	H19	-3.79675	MeWo	0.1 mM
MCE.AC.06	H19	9.16388	MeWo #2.1	0.1 mM
MCE.AC.06	H19	20.2245	MeWo #4.11	0.1 mM
MCE.AC.06	H19	4.74237	MeWo	1 mM
MCE.AC.06	H19	2.1515	MeWo #2.1	1 mM
MCE.AC.06	H19	-3.25359	MeWo #4.11	1 mM
MCE.AC.06	H19	-20.1913	MeWo	10 mM
MCE.AC.06	H19	-5.37966	MeWo #2.1	10 mM
MCE.AC.06	H19	-11.8043	MeWo #4.11	10 mM
MCE.AC.06	H20	0.551625	MeWo	0.1 mM
MCE.AC.06	H20	-2.74256	MeWo #2.1	0.1 mM
MCE.AC.06	H20	-10.8502	MeWo #4.11	0.1 mM
MCE.AC.06	H20	-14.9452	MeWo	1 mM
MCE.AC.06	H20	-12.4609	MeWo #2.1	1 mM
MCE.AC.06	H20	9.44887	MeWo #4.11	1 mM
MCE.AC.06	H20	-7.33061	MeWo	10 mM
MCE.AC.06	H20	-11.8448	MeWo #2.1	10 mM
MCE.AC.06	H20	0.276437	MeWo #4.11	10 mM
MCE.AC.06	H21	-3.32591	MeWo	0.1 mM
MCE.AC.06	H21	0.221128	MeWo #2.1	0.1 mM
MCE.AC.06	H21	18.3004	MeWo #4.11	0.1 mM
MCE.AC.06	H21	3.78799	MeWo	1 mM
MCE.AC.06	H21	1.09941	MeWo #2.1	1 mM
MCE.AC.06	H21	-0.616693	MeWo #4.11	1 mM
MCE.AC.06	H21	1.40175	MeWo	10 mM
MCE.AC.06	H21	13.8243	MeWo #2.1	10 mM
MCE.AC.06	H21	-14.7997	MeWo #4.11	10 mM
MCE.AC.06	H22	4.29068	MeWo	0.1 mM
MCE.AC.06	H22	-10.1518	MeWo #2.1	0.1 mM
MCE.AC.06	H22	15.3485	MeWo #4.11	0.1 mM
MCE.AC.06	H22	4.00614	MeWo	1 mM
MCE.AC.06	H22	5.29106	MeWo #2.1	1 mM
MCE.AC.06	H22	6.25908	MeWo #4.11	1 mM
MCE.AC.06	H22	-4.30787	MeWo	10 mM
MCE.AC.06	H22	8.41271	MeWo #2.1	10 mM
MCE.AC.06	H22	-16.2603	MeWo #4.11	10 mM
MCE.AC.06	I03	12.2396	MeWo	0.1 mM
MCE.AC.06	I03	-7.32593	MeWo #2.1	0.1 mM
MCE.AC.06	I03	-6.38275	MeWo #4.11	0.1 mM
MCE.AC.06	I03	2.15191	MeWo	1 mM
MCE.AC.06	I03	7.29504	MeWo #2.1	1 mM
MCE.AC.06	I03	-19.3018	MeWo #4.11	1 mM
MCE.AC.06	I03	-9.0519	MeWo	10 mM
MCE.AC.06	I03	-13.7604	MeWo #2.1	10 mM
MCE.AC.06	I03	-1.8773	MeWo #4.11	10 mM
MCE.AC.06	I04	-9.03142	MeWo	0.1 mM
MCE.AC.06	I04	-12.4607	MeWo #2.1	0.1 mM
MCE.AC.06	I04	7.19102	MeWo #4.11	0.1 mM
MCE.AC.06	I04	-8.64625	MeWo	1 mM
MCE.AC.06	I04	-3.94394	MeWo #2.1	1 mM
MCE.AC.06	I04	-23.4131	MeWo #4.11	1 mM
MCE.AC.06	I04	-10.8012	MeWo	10 mM
MCE.AC.06	I04	2.55414	MeWo #2.1	10 mM
MCE.AC.06	I04	-4.99649	MeWo #4.11	10 mM
MCE.AC.06	I05	-9.83463	MeWo	0.1 mM
MCE.AC.06	I05	-10.1173	MeWo #2.1	0.1 mM
MCE.AC.06	I05	6.65071	MeWo #4.11	0.1 mM
MCE.AC.06	I05	-1.93831	MeWo	1 mM
MCE.AC.06	I05	-13.2792	MeWo #2.1	1 mM
MCE.AC.06	I05	-14.0138	MeWo #4.11	1 mM
MCE.AC.06	I05	-5.97318	MeWo	10 mM
MCE.AC.06	I05	2.41047	MeWo #2.1	10 mM
MCE.AC.06	I05	-11.272	MeWo #4.11	10 mM
MCE.AC.06	I06	-8.62982	MeWo	0.1 mM
MCE.AC.06	I06	5.13189	MeWo #2.1	0.1 mM
MCE.AC.06	I06	11.1577	MeWo #4.11	0.1 mM
MCE.AC.06	I06	-7.47373	MeWo	1 mM
MCE.AC.06	I06	-2.55786	MeWo #2.1	1 mM
MCE.AC.06	I06	0.262272	MeWo #4.11	1 mM
MCE.AC.06	I06	-18.428	MeWo	10 mM
MCE.AC.06	I06	-4.91672	MeWo #2.1	10 mM
MCE.AC.06	I06	-5.23167	MeWo #4.11	10 mM
MCE.AC.06	I07	-3.25667	MeWo	0.1 mM
MCE.AC.06	I07	48.3293	MeWo #2.1	0.1 mM
MCE.AC.06	I07	25.0346	MeWo #4.11	0.1 mM
MCE.AC.06	I07	-6.68295	MeWo	1 mM
MCE.AC.06	I07	38.1396	MeWo #2.1	1 mM
MCE.AC.06	I07	27.893	MeWo #4.11	1 mM
MCE.AC.06	I07	-13.0682	MeWo	10 mM
MCE.AC.06	I07	49.2311	MeWo #2.1	10 mM
MCE.AC.06	I07	26.9258	MeWo #4.11	10 mM
MCE.AC.06	I08	2.21343	MeWo	0.1 mM
MCE.AC.06	I08	2.68512	MeWo #2.1	0.1 mM
MCE.AC.06	I08	-15.2782	MeWo #4.11	0.1 mM
MCE.AC.06	I08	-6.05579	MeWo	1 mM
MCE.AC.06	I08	2.1515	MeWo #2.1	1 mM
MCE.AC.06	I08	12.6245	MeWo #4.11	1 mM
MCE.AC.06	I08	-22.3603	MeWo	10 mM
MCE.AC.06	I08	-10.2325	MeWo #2.1	10 mM
MCE.AC.06	I08	-14.7626	MeWo #4.11	10 mM
MCE.AC.06	I09	-2.23189	MeWo	0.1 mM
MCE.AC.06	I09	-18.8188	MeWo #2.1	0.1 mM
MCE.AC.06	I09	-2.82457	MeWo #4.11	0.1 mM
MCE.AC.06	I09	-2.55184	MeWo	1 mM
MCE.AC.06	I09	-2.34076	MeWo #2.1	1 mM
MCE.AC.06	I09	3.48042	MeWo #4.11	1 mM
MCE.AC.06	I09	-18.33	MeWo	10 mM
MCE.AC.06	I09	-8.7639	MeWo #2.1	10 mM
MCE.AC.06	I09	-8.68507	MeWo #4.11	10 mM
MCE.AC.06	I10	-9.08682	MeWo	0.1 mM
MCE.AC.06	I10	11.9897	MeWo #2.1	0.1 mM
MCE.AC.06	I10	-3.15403	MeWo #4.11	0.1 mM
MCE.AC.06	I10	0.95211	MeWo	1 mM
MCE.AC.06	I10	20.9555	MeWo #2.1	1 mM
MCE.AC.06	I10	3.76396	MeWo #4.11	1 mM
MCE.AC.06	I10	34.0921	MeWo	10 mM
MCE.AC.06	I10	46.1023	MeWo #2.1	10 mM
MCE.AC.06	I10	59.863	MeWo #4.11	10 mM
MCE.AC.06	I11	-10.444	MeWo	0.1 mM
MCE.AC.06	I11	15.0223	MeWo #2.1	0.1 mM
MCE.AC.06	I11	10.8678	MeWo #4.11	0.1 mM
MCE.AC.06	I11	4.45606	MeWo	1 mM
MCE.AC.06	I11	0.66521	MeWo #2.1	1 mM
MCE.AC.06	I11	9.42052	MeWo #4.11	1 mM
MCE.AC.06	I11	-4.37784	MeWo	10 mM
MCE.AC.06	I11	14.7502	MeWo #2.1	10 mM
MCE.AC.06	I11	-0.862318	MeWo #4.11	10 mM
MCE.AC.06	I12	-7.39732	MeWo	0.1 mM
MCE.AC.06	I12	15.0223	MeWo #2.1	0.1 mM
MCE.AC.06	I12	21.226	MeWo #4.11	0.1 mM
MCE.AC.06	I12	-0.629438	MeWo	1 mM
MCE.AC.06	I12	-1.23857	MeWo #2.1	1 mM
MCE.AC.06	I12	4.45862	MeWo #4.11	1 mM
MCE.AC.06	I12	44.1259	MeWo	10 mM
MCE.AC.06	I12	45.6074	MeWo #2.1	10 mM
MCE.AC.06	I12	44.1061	MeWo #4.11	10 mM
MCE.AC.06	I13	-15.5817	MeWo	0.1 mM
MCE.AC.06	I13	-9.04901	MeWo #2.1	0.1 mM
MCE.AC.06	I13	10.7097	MeWo #4.11	0.1 mM
MCE.AC.06	I13	4.53786	MeWo	1 mM
MCE.AC.06	I13	9.51612	MeWo #2.1	1 mM
MCE.AC.06	I13	4.88393	MeWo #4.11	1 mM
MCE.AC.06	I13	-11.109	MeWo	10 mM
MCE.AC.06	I13	1.74001	MeWo #2.1	10 mM
MCE.AC.06	I13	-5.73916	MeWo #4.11	10 mM
MCE.AC.06	I14	-7.1619	MeWo	0.1 mM
MCE.AC.06	I14	-18.3019	MeWo #2.1	0.1 mM
MCE.AC.06	I14	6.26853	MeWo #4.11	0.1 mM
MCE.AC.06	I14	21.4577	MeWo	1 mM
MCE.AC.06	I14	-2.92525	MeWo #2.1	1 mM
MCE.AC.06	I14	6.59933	MeWo #4.11	1 mM
MCE.AC.06	I14	52.7743	MeWo	10 mM
MCE.AC.06	I14	67.7646	MeWo #2.1	10 mM
MCE.AC.06	I14	69.3568	MeWo #4.11	10 mM
MCE.AC.06	I15	-6.91263	MeWo	0.1 mM
MCE.AC.06	I15	-4.50009	MeWo #2.1	0.1 mM
MCE.AC.06	I15	-13.7495	MeWo #4.11	0.1 mM
MCE.AC.06	I15	5.42408	MeWo	1 mM
MCE.AC.06	I15	-14.4982	MeWo #2.1	1 mM
MCE.AC.06	I15	-9.6757	MeWo #4.11	1 mM
MCE.AC.06	I15	6.06181	MeWo	10 mM
MCE.AC.06	I15	-4.5336	MeWo #2.1	10 mM
MCE.AC.06	I15	-5.36783	MeWo #4.11	10 mM
MCE.AC.06	I16	-8.72676	MeWo	0.1 mM
MCE.AC.06	I16	-20.3351	MeWo #2.1	0.1 mM
MCE.AC.06	I16	-12.6688	MeWo #4.11	0.1 mM
MCE.AC.06	I16	-0.67034	MeWo	1 mM
MCE.AC.06	I16	-15.8175	MeWo #2.1	1 mM
MCE.AC.06	I16	-12.0149	MeWo #4.11	1 mM
MCE.AC.06	I16	-22.4863	MeWo	10 mM
MCE.AC.06	I16	-14.9258	MeWo #2.1	10 mM
MCE.AC.06	I16	-8.21471	MeWo #4.11	10 mM
MCE.AC.06	I17	-18.8637	MeWo	0.1 mM
MCE.AC.06	I17	-11.065	MeWo #2.1	0.1 mM
MCE.AC.06	I17	-6.54089	MeWo #4.11	0.1 mM
MCE.AC.06	I17	-7.52826	MeWo	1 mM
MCE.AC.06	I17	-8.1022	MeWo #2.1	1 mM
MCE.AC.06	I17	-10.3987	MeWo #4.11	1 mM
MCE.AC.06	I17	-38.5656	MeWo	10 mM
MCE.AC.06	I17	-2.68185	MeWo #2.1	10 mM
MCE.AC.06	I17	-16.644	MeWo #4.11	10 mM
MCE.AC.06	I18	-7.78507	MeWo	0.1 mM
MCE.AC.06	I18	-24.2465	MeWo #2.1	0.1 mM
MCE.AC.06	I18	16.4818	MeWo #4.11	0.1 mM
MCE.AC.06	I18	6.26939	MeWo	1 mM
MCE.AC.06	I18	-10.6907	MeWo #2.1	1 mM
MCE.AC.06	I18	-13.9855	MeWo #4.11	1 mM
MCE.AC.06	I18	13.5347	MeWo	10 mM
MCE.AC.06	I18	-0.319268	MeWo #2.1	10 mM
MCE.AC.06	I18	25.5395	MeWo #4.11	10 mM
MCE.AC.06	I19	-10.6794	MeWo	0.1 mM
MCE.AC.06	I19	-2.22564	MeWo #2.1	0.1 mM
MCE.AC.06	I19	4.96387	MeWo #4.11	0.1 mM
MCE.AC.06	I19	-4.48787	MeWo	1 mM
MCE.AC.06	I19	2.68589	MeWo #2.1	1 mM
MCE.AC.06	I19	-32.4437	MeWo #4.11	1 mM
MCE.AC.06	I19	2.19942	MeWo	10 mM
MCE.AC.06	I19	-3.01708	MeWo #2.1	10 mM
MCE.AC.06	I19	-17.3495	MeWo #4.11	10 mM
MCE.AC.06	I20	3.08587	MeWo	0.1 mM
MCE.AC.06	I20	0.221128	MeWo #2.1	0.1 mM
MCE.AC.06	I20	23.0183	MeWo #4.11	0.1 mM
MCE.AC.06	I20	23.0529	MeWo	1 mM
MCE.AC.06	I20	23.5607	MeWo #2.1	1 mM
MCE.AC.06	I20	5.70618	MeWo #4.11	1 mM
MCE.AC.06	I20	29.2082	MeWo	10 mM
MCE.AC.06	I20	55.4089	MeWo #2.1	10 mM
MCE.AC.06	I20	44.8117	MeWo #4.11	10 mM
MCE.AC.06	I21	-4.46147	MeWo	0.1 mM
MCE.AC.06	I21	21.8974	MeWo #2.1	0.1 mM
MCE.AC.06	I21	0.997167	MeWo #4.11	0.1 mM
MCE.AC.06	I21	3.65165	MeWo	1 mM
MCE.AC.06	I21	-6.93321	MeWo #2.1	1 mM
MCE.AC.06	I21	-12.9364	MeWo #4.11	1 mM
MCE.AC.06	I21	-8.96793	MeWo	10 mM
MCE.AC.06	I21	-16.8414	MeWo #2.1	10 mM
MCE.AC.06	I21	3.14808	MeWo #4.11	10 mM
MCE.AC.06	I22	28.3175	MeWo	0.1 mM
MCE.AC.06	I22	-0.0201025	MeWo #2.1	0.1 mM
MCE.AC.06	I22	4.76619	MeWo #4.11	0.1 mM
MCE.AC.06	I22	66.2728	MeWo	1 mM
MCE.AC.06	I22	67.1473	MeWo #2.1	1 mM
MCE.AC.06	I22	65.4049	MeWo #4.11	1 mM
MCE.AC.06	I22	97.9195	MeWo	10 mM
MCE.AC.06	I22	97.8396	MeWo #2.1	10 mM
MCE.AC.06	I22	97.7019	MeWo #4.11	10 mM
MCE.AC.06	J03	17.1419	MeWo	0.1 mM
MCE.AC.06	J03	11.938	MeWo #2.1	0.1 mM
MCE.AC.06	J03	25.9044	MeWo #4.11	0.1 mM
MCE.AC.06	J03	-0.124979	MeWo	1 mM
MCE.AC.06	J03	1.8008	MeWo #2.1	1 mM
MCE.AC.06	J03	13.7303	MeWo #4.11	1 mM
MCE.AC.06	J03	-4.02799	MeWo	10 mM
MCE.AC.06	J03	-6.36939	MeWo #2.1	10 mM
MCE.AC.06	J03	6.18063	MeWo #4.11	10 mM
MCE.AC.06	J04	-11.3441	MeWo	0.1 mM
MCE.AC.06	J04	-7.99793	MeWo #2.1	0.1 mM
MCE.AC.06	J04	-5.86879	MeWo #4.11	0.1 mM
MCE.AC.06	J04	-10.7595	MeWo	1 mM
MCE.AC.06	J04	12.0879	MeWo #2.1	1 mM
MCE.AC.06	J04	-7.05299	MeWo #4.11	1 mM
MCE.AC.06	J04	1.02391	MeWo	10 mM
MCE.AC.06	J04	-3.52791	MeWo #2.1	10 mM
MCE.AC.06	J04	-16.3717	MeWo #4.11	10 mM
MCE.AC.06	J05	-18.836	MeWo	0.1 mM
MCE.AC.06	J05	-10.8755	MeWo #2.1	0.1 mM
MCE.AC.06	J05	-13.5123	MeWo #4.11	0.1 mM
MCE.AC.06	J05	-3.54712	MeWo	1 mM
MCE.AC.06	J05	-1.23857	MeWo #2.1	1 mM
MCE.AC.06	J05	-4.44444	MeWo #4.11	1 mM
MCE.AC.06	J05	-12.5224	MeWo	10 mM
MCE.AC.06	J05	-12.9623	MeWo #2.1	10 mM
MCE.AC.06	J05	3.75459	MeWo #4.11	10 mM
MCE.AC.06	J06	-7.32808	MeWo	0.1 mM
MCE.AC.06	J06	7.45804	MeWo #2.1	0.1 mM
MCE.AC.06	J06	12.6073	MeWo #4.11	0.1 mM
MCE.AC.06	J06	-1.31114	MeWo	1 mM
MCE.AC.06	J06	13.0398	MeWo #2.1	1 mM
MCE.AC.06	J06	7.49247	MeWo #4.11	1 mM
MCE.AC.06	J06	-14.4117	MeWo	10 mM
MCE.AC.06	J06	1.56441	MeWo #2.1	10 mM
MCE.AC.06	J06	8.87899	MeWo #4.11	10 mM
MCE.AC.06	J07	-7.95125	MeWo	0.1 mM
MCE.AC.06	J07	8.3368	MeWo #2.1	0.1 mM
MCE.AC.06	J07	26.1943	MeWo #4.11	0.1 mM
MCE.AC.06	J07	4.53786	MeWo	1 mM
MCE.AC.06	J07	2.36859	MeWo #2.1	1 mM
MCE.AC.06	J07	-8.10207	MeWo #4.11	1 mM
MCE.AC.06	J07	-18.1901	MeWo	10 mM
MCE.AC.06	J07	18.1025	MeWo #2.1	10 mM
MCE.AC.06	J07	-25.4198	MeWo #4.11	10 mM
MCE.AC.06	J08	-6.42794	MeWo	0.1 mM
MCE.AC.06	J08	17.1245	MeWo #2.1	0.1 mM
MCE.AC.06	J08	13.6484	MeWo #4.11	0.1 mM
MCE.AC.06	J08	7.06016	MeWo	1 mM
MCE.AC.06	J08	-11.4923	MeWo #2.1	1 mM
MCE.AC.06	J08	-20.9747	MeWo #4.11	1 mM
MCE.AC.06	J08	-6.42099	MeWo	10 mM
MCE.AC.06	J08	9.37051	MeWo #2.1	10 mM
MCE.AC.06	J08	4.48488	MeWo #4.11	10 mM
MCE.AC.06	J09	-16.9388	MeWo	0.1 mM
MCE.AC.06	J09	-1.55364	MeWo #2.1	0.1 mM
MCE.AC.06	J09	-1.01913	MeWo #4.11	0.1 mM
MCE.AC.06	J09	3.93797	MeWo	1 mM
MCE.AC.06	J09	-1.22187	MeWo #2.1	1 mM
MCE.AC.06	J09	-0.687578	MeWo #4.11	1 mM
MCE.AC.06	J09	-5.72128	MeWo	10 mM
MCE.AC.06	J09	-10.7114	MeWo #2.1	10 mM
MCE.AC.06	J09	3.43277	MeWo #4.11	10 mM
MCE.AC.06	J10	0.537777	MeWo	0.1 mM
MCE.AC.06	J10	2.6162	MeWo #2.1	0.1 mM
MCE.AC.06	J10	7.27009	MeWo #4.11	0.1 mM
MCE.AC.06	J10	-0.697608	MeWo	1 mM
MCE.AC.06	J10	-10.0227	MeWo #2.1	1 mM
MCE.AC.06	J10	-19.798	MeWo #4.11	1 mM
MCE.AC.06	J10	-24.5294	MeWo	10 mM
MCE.AC.06	J10	6.36939	MeWo #2.1	10 mM
MCE.AC.06	J10	2.56632	MeWo #4.11	10 mM
MCE.AC.06	J11	-10.9286	MeWo	0.1 mM
MCE.AC.06	J11	4.08081	MeWo #2.1	0.1 mM
MCE.AC.06	J11	-1.45402	MeWo #4.11	0.1 mM
MCE.AC.06	J11	5.2741	MeWo	1 mM
MCE.AC.06	J11	20.4879	MeWo #2.1	1 mM
MCE.AC.06	J11	-2.84246	MeWo #4.11	1 mM
MCE.AC.06	J11	-13.9638	MeWo	10 mM
MCE.AC.06	J11	8.15729	MeWo #2.1	10 mM
MCE.AC.06	J11	10.3891	MeWo #4.11	10 mM
MCE.AC.06	J12	-9.03142	MeWo	0.1 mM
MCE.AC.06	J12	1.35836	MeWo #2.1	0.1 mM
MCE.AC.06	J12	11.5135	MeWo #4.11	0.1 mM
MCE.AC.06	J12	-6.3421	MeWo	1 mM
MCE.AC.06	J12	11.7038	MeWo #2.1	1 mM
MCE.AC.06	J12	3.89155	MeWo #4.11	1 mM
MCE.AC.06	J12	-14.9434	MeWo	10 mM
MCE.AC.06	J12	12.4355	MeWo #2.1	10 mM
MCE.AC.06	J12	-17.2876	MeWo #4.11	10 mM
MCE.AC.06	J13	-15.4294	MeWo	0.1 mM
MCE.AC.06	J13	7.07896	MeWo #2.1	0.1 mM
MCE.AC.06	J13	12.2779	MeWo #4.11	0.1 mM
MCE.AC.06	J13	-1.88377	MeWo	1 mM
MCE.AC.06	J13	0.164215	MeWo #2.1	1 mM
MCE.AC.06	J13	-12.9789	MeWo #4.11	1 mM
MCE.AC.06	J13	-15.0974	MeWo	10 mM
MCE.AC.06	J13	1.50056	MeWo #2.1	10 mM
MCE.AC.06	J13	-10.2199	MeWo #4.11	10 mM
MCE.AC.06	J14	0.856289	MeWo	0.1 mM
MCE.AC.06	J14	3.37435	MeWo #2.1	0.1 mM
MCE.AC.06	J14	9.91895	MeWo #4.11	0.1 mM
MCE.AC.06	J14	-3.38351	MeWo	1 mM
MCE.AC.06	J14	3.68788	MeWo #2.1	1 mM
MCE.AC.06	J14	-11.0509	MeWo #4.11	1 mM
MCE.AC.06	J14	-11.6548	MeWo	10 mM
MCE.AC.06	J14	1.56441	MeWo #2.1	10 mM
MCE.AC.06	J14	-28.7989	MeWo #4.11	10 mM
MCE.AC.06	J15	-13.6706	MeWo	0.1 mM
MCE.AC.06	J15	-6.51609	MeWo #2.1	0.1 mM
MCE.AC.06	J15	7.34916	MeWo #4.11	0.1 mM
MCE.AC.06	J15	-0.561268	MeWo	1 mM
MCE.AC.06	J15	0.481512	MeWo #2.1	1 mM
MCE.AC.06	J15	-17.9833	MeWo #4.11	1 mM
MCE.AC.06	J15	-17.8542	MeWo	10 mM
MCE.AC.06	J15	-7.08775	MeWo #2.1	10 mM
MCE.AC.06	J15	-25.8654	MeWo #4.11	10 mM
MCE.AC.06	J16	-24.2092	MeWo	0.1 mM
MCE.AC.06	J16	-19.5942	MeWo #2.1	0.1 mM
MCE.AC.06	J16	-9.32153	MeWo #4.11	0.1 mM
MCE.AC.06	J16	-5.15594	MeWo	1 mM
MCE.AC.06	J16	-10.3233	MeWo #2.1	1 mM
MCE.AC.06	J16	-7.84689	MeWo #4.11	1 mM
MCE.AC.06	J16	-16.5528	MeWo	10 mM
MCE.AC.06	J16	-7.1516	MeWo #2.1	10 mM
MCE.AC.06	J16	-6.40756	MeWo #4.11	10 mM
MCE.AC.06	J17	-16.2464	MeWo	0.1 mM
MCE.AC.06	J17	7.23404	MeWo #2.1	0.1 mM
MCE.AC.06	J17	16.4686	MeWo #4.11	0.1 mM
MCE.AC.06	J17	0.88394	MeWo	1 mM
MCE.AC.06	J17	-16.8362	MeWo #2.1	1 mM
MCE.AC.06	J17	4.2885	MeWo #4.11	1 mM
MCE.AC.06	J17	-9.80758	MeWo	10 mM
MCE.AC.06	J17	0.478902	MeWo #2.1	10 mM
MCE.AC.06	J17	-17.2876	MeWo #4.11	10 mM
MCE.AC.06	J18	-1.3179	MeWo	0.1 mM
MCE.AC.06	J18	-20.5591	MeWo #2.1	0.1 mM
MCE.AC.06	J18	1.19484	MeWo #4.11	0.1 mM
MCE.AC.06	J18	-5.0605	MeWo	1 mM
MCE.AC.06	J18	6.22625	MeWo #2.1	1 mM
MCE.AC.06	J18	2.9417	MeWo #4.11	1 mM
MCE.AC.06	J18	1.49971	MeWo	10 mM
MCE.AC.06	J18	10.7913	MeWo #2.1	10 mM
MCE.AC.06	J18	7.88877	MeWo #4.11	10 mM
MCE.AC.06	J19	-5.0985	MeWo	0.1 mM
MCE.AC.06	J19	-10.4964	MeWo #2.1	0.1 mM
MCE.AC.06	J19	8.56158	MeWo #4.11	0.1 mM
MCE.AC.06	J19	5.12413	MeWo	1 mM
MCE.AC.06	J19	-6.93321	MeWo #2.1	1 mM
MCE.AC.06	J19	-1.33971	MeWo #4.11	1 mM
MCE.AC.06	J19	-10.6052	MeWo	10 mM
MCE.AC.06	J19	-1.29303	MeWo #2.1	10 mM
MCE.AC.06	J19	-37.5376	MeWo #4.11	10 mM
MCE.AC.06	J20	-7.27269	MeWo	0.1 mM
MCE.AC.06	J20	3.94297	MeWo #2.1	0.1 mM
MCE.AC.06	J20	-11.5882	MeWo #4.11	0.1 mM
MCE.AC.06	J20	-8.16906	MeWo	1 mM
MCE.AC.06	J20	-14.8823	MeWo #2.1	1 mM
MCE.AC.06	J20	-15.7434	MeWo #4.11	1 mM
MCE.AC.06	J20	-19.2816	MeWo	10 mM
MCE.AC.06	J20	2.28276	MeWo #2.1	10 mM
MCE.AC.06	J20	18.5955	MeWo #4.11	10 mM
MCE.AC.06	J21	-23.8214	MeWo	0.1 mM
MCE.AC.06	J21	-9.30747	MeWo #2.1	0.1 mM
MCE.AC.06	J21	5.92589	MeWo #4.11	0.1 mM
MCE.AC.06	J21	0.802136	MeWo	1 mM
MCE.AC.06	J21	-2.90855	MeWo #2.1	1 mM
MCE.AC.06	J21	-5.62112	MeWo #4.11	1 mM
MCE.AC.06	J21	-21.5067	MeWo	10 mM
MCE.AC.06	J21	9.91327	MeWo #2.1	10 mM
MCE.AC.06	J21	10.4138	MeWo #4.11	10 mM
MCE.AC.06	J22	-3.86599	MeWo	0.1 mM
MCE.AC.06	J22	4.20143	MeWo #2.1	0.1 mM
MCE.AC.06	J22	4.59487	MeWo #4.11	0.1 mM
MCE.AC.06	J22	12.0366	MeWo	1 mM
MCE.AC.06	J22	2.35189	MeWo #2.1	1 mM
MCE.AC.06	J22	-7.86107	MeWo #4.11	1 mM
MCE.AC.06	J22	2.46531	MeWo	10 mM
MCE.AC.06	J22	16.8893	MeWo #2.1	10 mM
MCE.AC.06	J22	-5.75154	MeWo #4.11	10 mM
MCE.AC.06	K03	25.7418	MeWo	0.1 mM
MCE.AC.06	K03	1.92697	MeWo #2.1	0.1 mM
MCE.AC.06	K03	20.3563	MeWo #4.11	0.1 mM
MCE.AC.06	K03	12.5274	MeWo	1 mM
MCE.AC.06	K03	24.7464	MeWo #2.1	1 mM
MCE.AC.06	K03	17.473	MeWo #4.11	1 mM
MCE.AC.06	K03	0.534111	MeWo	10 mM
MCE.AC.06	K03	-3.24057	MeWo #2.1	10 mM
MCE.AC.06	K03	18.1623	MeWo #4.11	10 mM
MCE.AC.06	K04	-9.46072	MeWo	0.1 mM
MCE.AC.06	K04	0.962049	MeWo #2.1	0.1 mM
MCE.AC.06	K04	1.06306	MeWo #4.11	0.1 mM
MCE.AC.06	K04	7.76913	MeWo	1 mM
MCE.AC.06	K04	10.134	MeWo #2.1	1 mM
MCE.AC.06	K04	-5.28088	MeWo #4.11	1 mM
MCE.AC.06	K04	-2.15277	MeWo	10 mM
MCE.AC.06	K04	-8.9395	MeWo #2.1	10 mM
MCE.AC.06	K04	0.64777	MeWo #4.11	10 mM
MCE.AC.06	K05	-14.0999	MeWo	0.1 mM
MCE.AC.06	K05	4.99404	MeWo #2.1	0.1 mM
MCE.AC.06	K05	18.6035	MeWo #4.11	0.1 mM
MCE.AC.06	K05	6.02397	MeWo	1 mM
MCE.AC.06	K05	2.81949	MeWo #2.1	1 mM
MCE.AC.06	K05	-22.2789	MeWo #4.11	1 mM
MCE.AC.06	K05	-8.35219	MeWo	10 mM
MCE.AC.06	K05	5.97031	MeWo #2.1	10 mM
MCE.AC.06	K05	9.05228	MeWo #4.11	10 mM
MCE.AC.06	K06	-13.9614	MeWo	0.1 mM
MCE.AC.06	K06	1.47897	MeWo #2.1	0.1 mM
MCE.AC.06	K06	30.7145	MeWo #4.11	0.1 mM
MCE.AC.06	K06	7.57825	MeWo	1 mM
MCE.AC.06	K06	20.6048	MeWo #2.1	1 mM
MCE.AC.06	K06	13.4609	MeWo #4.11	1 mM
MCE.AC.06	K06	19.902	MeWo	10 mM
MCE.AC.06	K06	27.1537	MeWo #2.1	10 mM
MCE.AC.06	K06	16.3056	MeWo #4.11	10 mM
MCE.AC.06	K07	-6.04018	MeWo	0.1 mM
MCE.AC.06	K07	1.96143	MeWo #2.1	0.1 mM
MCE.AC.06	K07	11.7112	MeWo #4.11	0.1 mM
MCE.AC.06	K07	5.24683	MeWo	1 mM
MCE.AC.06	K07	-3.69345	MeWo #2.1	1 mM
MCE.AC.06	K07	-14.3824	MeWo #4.11	1 mM
MCE.AC.06	K07	-13.2921	MeWo	10 mM
MCE.AC.06	K07	7.64646	MeWo #2.1	10 mM
MCE.AC.06	K07	5.53699	MeWo #4.11	10 mM
MCE.AC.06	K08	12.5304	MeWo	0.1 mM
MCE.AC.06	K08	6.61373	MeWo #2.1	0.1 mM
MCE.AC.06	K08	24.2439	MeWo #4.11	0.1 mM
MCE.AC.06	K08	53.3205	MeWo	1 mM
MCE.AC.06	K08	43.8844	MeWo #2.1	1 mM
MCE.AC.06	K08	45.9685	MeWo #4.11	1 mM
MCE.AC.06	K08	97.0519	MeWo	10 mM
MCE.AC.06	K08	99.1007	MeWo #2.1	10 mM
MCE.AC.06	K08	97.9742	MeWo #4.11	10 mM
MCE.AC.06	K09	-14.1415	MeWo	0.1 mM
MCE.AC.06	K09	-12.0816	MeWo #2.1	0.1 mM
MCE.AC.06	K09	22.6229	MeWo #4.11	0.1 mM
MCE.AC.06	K09	4.15611	MeWo	1 mM
MCE.AC.06	K09	8.96503	MeWo #2.1	1 mM
MCE.AC.06	K09	-1.60907	MeWo #4.11	1 mM
MCE.AC.06	K09	2.0035	MeWo	10 mM
MCE.AC.06	K09	5.02847	MeWo #2.1	10 mM
MCE.AC.06	K09	10.9337	MeWo #4.11	10 mM
MCE.AC.06	K10	-4.44762	MeWo	0.1 mM
MCE.AC.06	K10	-18.8361	MeWo #2.1	0.1 mM
MCE.AC.06	K10	33.6665	MeWo #4.11	0.1 mM
MCE.AC.06	K10	21.2259	MeWo	1 mM
MCE.AC.06	K10	71.1051	MeWo #2.1	1 mM
MCE.AC.06	K10	71.5293	MeWo #4.11	1 mM
MCE.AC.06	K10	64.5854	MeWo	10 mM
MCE.AC.06	K10	93.9924	MeWo #2.1	10 mM
MCE.AC.06	K10	96.8602	MeWo #4.11	10 mM
MCE.AC.06	K11	0.870137	MeWo	0.1 mM
MCE.AC.06	K11	-9.20408	MeWo #2.1	0.1 mM
MCE.AC.06	K11	-2.67961	MeWo #4.11	0.1 mM
MCE.AC.06	K11	11.9411	MeWo	1 mM
MCE.AC.06	K11	-2.47436	MeWo #2.1	1 mM
MCE.AC.06	K11	22.5908	MeWo #4.11	1 mM
MCE.AC.06	K11	-13.586	MeWo	10 mM
MCE.AC.06	K11	7.40701	MeWo #2.1	10 mM
MCE.AC.06	K11	13.7435	MeWo #4.11	10 mM
MCE.AC.06	K12	-4.32299	MeWo	0.1 mM
MCE.AC.06	K12	0.479589	MeWo #2.1	0.1 mM
MCE.AC.06	K12	4.35766	MeWo #4.11	0.1 mM
MCE.AC.06	K12	4.76964	MeWo	1 mM
MCE.AC.06	K12	10.7519	MeWo #2.1	1 mM
MCE.AC.06	K12	-7.01046	MeWo #4.11	1 mM
MCE.AC.06	K12	-11.5988	MeWo	10 mM
MCE.AC.06	K12	-12.2599	MeWo #2.1	10 mM
MCE.AC.06	K12	11.2308	MeWo #4.11	10 mM
MCE.AC.06	K13	-13.8783	MeWo	0.1 mM
MCE.AC.06	K13	-1.8121	MeWo #2.1	0.1 mM
MCE.AC.06	K13	1.4057	MeWo #4.11	0.1 mM
MCE.AC.06	K13	5.1923	MeWo	1 mM
MCE.AC.06	K13	-2.05686	MeWo #2.1	1 mM
MCE.AC.06	K13	-23.6824	MeWo #4.11	1 mM
MCE.AC.06	K13	-7.17668	MeWo	10 mM
MCE.AC.06	K13	9.75363	MeWo #2.1	10 mM
MCE.AC.06	K13	4.57152	MeWo #4.11	10 mM
MCE.AC.06	K14	11.9073	MeWo	0.1 mM
MCE.AC.06	K14	3.68451	MeWo #2.1	0.1 mM
MCE.AC.06	K14	13.4508	MeWo #4.11	0.1 mM
MCE.AC.06	K14	55.5973	MeWo	1 mM
MCE.AC.06	K14	57.1274	MeWo #2.1	1 mM
MCE.AC.06	K14	55.0416	MeWo #4.11	1 mM
MCE.AC.06	K14	97.8776	MeWo	10 mM
MCE.AC.06	K14	98.111	MeWo #2.1	10 mM
MCE.AC.06	K14	96.7116	MeWo #4.11	10 mM
MCE.AC.06	K15	-4.83538	MeWo	0.1 mM
MCE.AC.06	K15	-9.16962	MeWo #2.1	0.1 mM
MCE.AC.06	K15	-10.0727	MeWo #4.11	0.1 mM
MCE.AC.06	K15	-5.12867	MeWo	1 mM
MCE.AC.06	K15	7.22824	MeWo #2.1	1 mM
MCE.AC.06	K15	4.6571	MeWo #4.11	1 mM
MCE.AC.06	K15	3.37493	MeWo	10 mM
MCE.AC.06	K15	-19.4913	MeWo #2.1	10 mM
MCE.AC.06	K15	21.1825	MeWo #4.11	10 mM
MCE.AC.06	K16	-5.97094	MeWo	0.1 mM
MCE.AC.06	K16	-9.89331	MeWo #2.1	0.1 mM
MCE.AC.06	K16	-22.6581	MeWo #4.11	0.1 mM
MCE.AC.06	K16	0.215872	MeWo	1 mM
MCE.AC.06	K16	-3.10895	MeWo #2.1	1 mM
MCE.AC.06	K16	-15.3606	MeWo #4.11	1 mM
MCE.AC.06	K16	-15.3353	MeWo	10 mM
MCE.AC.06	K16	12.4355	MeWo #2.1	10 mM
MCE.AC.06	K16	4.6953	MeWo #4.11	10 mM
MCE.AC.06	K17	-5.59704	MeWo	0.1 mM
MCE.AC.06	K17	-1.74318	MeWo #2.1	0.1 mM
MCE.AC.06	K17	-3.99745	MeWo #4.11	0.1 mM
MCE.AC.06	K17	-2.07465	MeWo	1 mM
MCE.AC.06	K17	7.64574	MeWo #2.1	1 mM
MCE.AC.06	K17	0.999468	MeWo #4.11	1 mM
MCE.AC.06	K17	-18.2461	MeWo	10 mM
MCE.AC.06	K17	-3.95892	MeWo #2.1	10 mM
MCE.AC.06	K17	3.75459	MeWo #4.11	10 mM
MCE.AC.06	K18	12.6274	MeWo	0.1 mM
MCE.AC.06	K18	-3.00102	MeWo #2.1	0.1 mM
MCE.AC.06	K18	23.7299	MeWo #4.11	0.1 mM
MCE.AC.06	K18	53.0887	MeWo	1 mM
MCE.AC.06	K18	49.3285	MeWo #2.1	1 mM
MCE.AC.06	K18	51.8235	MeWo #4.11	1 mM
MCE.AC.06	K18	94.2251	MeWo	10 mM
MCE.AC.06	K18	97.0734	MeWo #2.1	10 mM
MCE.AC.06	K18	96.4765	MeWo #4.11	10 mM
MCE.AC.06	K19	-15.0555	MeWo	0.1 mM
MCE.AC.06	K19	4.06358	MeWo #2.1	0.1 mM
MCE.AC.06	K19	-17.5449	MeWo #4.11	0.1 mM
MCE.AC.06	K19	-2.59274	MeWo	1 mM
MCE.AC.06	K19	-1.32207	MeWo #2.1	1 mM
MCE.AC.06	K19	-13.6169	MeWo #4.11	1 mM
MCE.AC.06	K19	-3.17434	MeWo	10 mM
MCE.AC.06	K19	-5.33177	MeWo #2.1	10 mM
MCE.AC.06	K19	-7.274	MeWo #4.11	10 mM
MCE.AC.06	K20	-5.84631	MeWo	0.1 mM
MCE.AC.06	K20	15.4876	MeWo #2.1	0.1 mM
MCE.AC.06	K20	11.5926	MeWo #4.11	0.1 mM
MCE.AC.06	K20	0.0522638	MeWo	1 mM
MCE.AC.06	K20	-1.95666	MeWo #2.1	1 mM
MCE.AC.06	K20	-21.3433	MeWo #4.11	1 mM
MCE.AC.06	K20	-27.1044	MeWo	10 mM
MCE.AC.06	K20	12.9144	MeWo #2.1	10 mM
MCE.AC.06	K20	-15.8642	MeWo #4.11	10 mM
MCE.AC.06	K21	-1.91338	MeWo	0.1 mM
MCE.AC.06	K21	-0.795486	MeWo #2.1	0.1 mM
MCE.AC.06	K21	10.3143	MeWo #4.11	0.1 mM
MCE.AC.06	K21	-1.8565	MeWo	1 mM
MCE.AC.06	K21	15.2108	MeWo #2.1	1 mM
MCE.AC.06	K21	-21.1873	MeWo #4.11	1 mM
MCE.AC.06	K21	-4.05598	MeWo	10 mM
MCE.AC.06	K21	12.0683	MeWo #2.1	10 mM
MCE.AC.06	K21	1.82366	MeWo #4.11	10 mM
MCE.AC.06	K22	-7.1619	MeWo	0.1 mM
MCE.AC.06	K22	3.37435	MeWo #2.1	0.1 mM
MCE.AC.06	K22	15.5857	MeWo #4.11	0.1 mM
MCE.AC.06	K22	-5.64676	MeWo	1 mM
MCE.AC.06	K22	-0.553878	MeWo #2.1	1 mM
MCE.AC.06	K22	7.46411	MeWo #4.11	1 mM
MCE.AC.06	K22	-7.40058	MeWo	10 mM
MCE.AC.06	K22	8.9395	MeWo #2.1	10 mM
MCE.AC.06	K22	-1.8773	MeWo #4.11	10 mM
MCE.AC.06	L03	24.3985	MeWo	0.1 mM
MCE.AC.06	L03	3.16758	MeWo #2.1	0.1 mM
MCE.AC.06	L03	8.04762	MeWo #4.11	0.1 mM
MCE.AC.06	L03	0.311311	MeWo	1 mM
MCE.AC.06	L03	-8.2859	MeWo #2.1	1 mM
MCE.AC.06	L03	4.43027	MeWo #4.11	1 mM
MCE.AC.06	L03	2.61924	MeWo	10 mM
MCE.AC.06	L03	7.26334	MeWo #2.1	10 mM
MCE.AC.06	L03	-9.48962	MeWo #4.11	10 mM
MCE.AC.06	L04	-3.4367	MeWo	0.1 mM
MCE.AC.06	L04	18.3134	MeWo #2.1	0.1 mM
MCE.AC.06	L04	12.2384	MeWo #4.11	0.1 mM
MCE.AC.06	L04	3.32443	MeWo	1 mM
MCE.AC.06	L04	0.498212	MeWo #2.1	1 mM
MCE.AC.06	L04	-25.327	MeWo #4.11	1 mM
MCE.AC.06	L04	-10.5773	MeWo	10 mM
MCE.AC.06	L04	-5.65104	MeWo #2.1	10 mM
MCE.AC.06	L04	16.1076	MeWo #4.11	10 mM
MCE.AC.06	L05	-11.9534	MeWo	0.1 mM
[truncated: 881 more rows]

## Sheet: Plate1
Plate	Well	96-well Plate	Position	Cat. No.	Product Name	MeWo, 0.1 uM	MeWo 2.1, 0.1 uM	MeWo 4.11, 0.1 uM	MeWo, 1 uM	MeWo 2.1, 1 uM	MeWo 4.11, 1 uM	MeWo, 10 uM	MeWo 2.1, 10 uM	MeWo 4.11, 10 uM	Target
MCE.AC.01	N07	HYCPK1213	G04	HY-13919	Napabucasin	104.547	98.5258	101.986	107.2	103.399	102.95	108.55	105.179	105.599	STAT;STAT
MCE.AC.01	M21	HYCPK1211	G11	HY-100739	RA190	95.2726	99.5741	100.253	103.478	101.196	100.547	108.922	103.767	105.502	Proteasome
MCE.AC.01	J14	HYCPK1214	E07	HY-N0087	Gambogic Acid	102.981	100.989	99.9867	106.933	103.023	101.642	108.142	104.487	105.162	Autophagy;Bcl-2 Family
MCE.AC.01	D03	HYCPK1213	B02	HY-10224	Panobinostat	100.918	99.4169	99.6669	105.005	102.008	101.669	106.228	102.88	103.078	Autophagy;HDAC;HDAC
MCE.AC.01	E08	HYCPK1212	C04	HY-N0421	Cinobufagin	87.1879	87.8071	90.4722	94.9802	95.3393	97.8509	96.713	98.6706	99.6365	Autophagy
MCE.AC.01	B18	HYCPK1214	A09	HY-13007	PF-3758309	50.9799	79.4732	87.2474	89.8937	89.5117	89.2814	106.352	74.3538	76.0301	PAK;PAK
MCE.AC.01	I11	HYCPK1211	E06	HY-10211	17-AAG	73.1563	89.3271	86.6877	77.1107	87.2792	84.129	79.7732	90.0018	89.4086	Autophagy;HSP;HSP;Mitophagy
MCE.AC.01	J09	HYCPK1213	E05	HY-N0417	Cucurbitacin E	79.7205	87.3616	86.5544	93.957	93.6867	93.0723	106.476	94.5162	96.8008	CDK;Autophagy
MCE.AC.01	P13	HYCPK1213	H07	HY-13263	CHIR-124	71.0034	85.8154	84.8754	72.1577	82.0315	81.9666	105.13	94.3224	96.6554	FLT3;PDGFR;Checkpoint Kinase (Chk)
MCE.AC.01	C09	HYCPK1211	B05	HY-18304	BMS-3	68.8656	72.607	83.9693	68.6728	83.6841	85.8643	59.8742	81.61	91.0082	LIM Kinase (LIMK)
MCE.AC.01	I07	HYCPK1211	E04	HY-12600	AZD5582	7.53017	81.4126	83.3563	17.1552	85.1627	84.6897	108.745	102.16	103.223	IAP
MCE.AC.01	G14	HYCPK1212	D07	HY-13780	Vinblastine (sulfate)	67.7364	79.3946	80.7445	73.7741	81.5676	85.5439	80.7123	81.7485	86.4033	Microtubule/Tubulin;Microtubule/Tubulin;Autophagy
MCE.AC.01	G21	HYCPK1211	D11	HY-14808	Adarotene	24.8287	77.7436	77.1465	68.91	79.9729	86.1846	88.4735	88.1739	90.572	Apoptosis
MCE.AC.01	K21	HYCPK1211	F11	HY-12248	CB-839	35.1115	69.4097	74.5614	32.8448	59.5327	70.3804	42.2433	49.5661	60.3975	Autophagy
MCE.AC.01	L16	HYCPK1214	F08	HY-18973	Dp44mT	80.7593	68.7283	74.5614	92.4592	80.9297	91.604	89.3772	75.1846	75.2302	Others
MCE.AC.01	I10	HYCPK1212	E05	HY-50514	AT9283	60.1034	86.6016	73.442	65.2175	94.4985	86.7186	104.935	70.3933	62.0456	JAK;JAK;JAK;Aurora Kinase;Aurora Kinase;Autophagy
MCE.AC.01	L22	HYCPK1214	F11	HY-N0227	7-epi-Taxol	85.6673	75.1491	73.442	85.1928	71.362	79.2169	62.1777	64.134	67.0625	Microtubule/Tubulin;Microtubule/Tubulin
MCE.AC.01	N06	HYCPK1214	G03	HY-15160B	TAK-960 (dihydrochloride)	75.5652	69.3835	72.1094	72.5581	71.4779	68.2447	102.986	101.939	103.151	Polo-like Kinase (PLK)
MCE.AC.01	H12	HYCPK1214	D06	HY-10006	Flavopiridol (Hydrochloride)	101.219	66.2124	67.3655	101.728	64.4036	62.5584	103.057	64.5218	64.7601	CDK;Autophagy
MCE.AC.01	P19	HYCPK1213	H10	HY-100653A	AZD5153 (6-Hydroxy-2-naphthoic acid)	50.9799	70.5366	66.6726	52.8201	64.6065	64.9344	74.4928	73.3013	68.032	Epigenetic Reader Domain
MCE.AC.01	C13	HYCPK1211	B07	HY-16591	Birinapant	-0.373874	75.2015	66.4327	2.47405	81.0457	77.3482	-0.761939	81.9978	77.1692	IAP
MCE.AC.01	H03	HYCPK1213	D02	HY-10008	SNS-032	96.7631	69.96	66.3261	99.1028	59.0108	54.5228	102.082	61.7245	57.1255	CDK
MCE.AC.01	J16	HYCPK1214	E08	HY-18955	BI-847325	77.3568	77.0098	65.4466	92.8893	97.8038	89.0679	108.054	99.0583	101.697	Aurora Kinase;Aurora Kinase;MEK
MCE.AC.01	O12	HYCPK1212	H06	HY-112096	eCF506	40.4863	65.7145	64.3806	38.2575	68.8975	64.2403	75.3079	84.5735	85.2642	Src
MCE.AC.01	B10	HYCPK1214	A05	HY-10044	WYE-125132	72.4789	66.7366	63.5277	73.0326	65.7953	64.2403	81.4743	77.8988	83.3495	mTOR
MCE.AC.01	P09	HYCPK1213	H05	HY-13953	JIB-04	50.7239	59.3723	62.6749	87.8473	71.275	78.1491	108.089	104.404	105.114	Histone Demethylase
MCE.AC.01	K04	HYCPK1212	F02	HY-15166	SB1317	98.5848	71.1394	60.9959	102.143	62.8669	59.1146	104.705	91.8852	92.0989	CDK;FLT3;JAK;JAK;JAK
MCE.AC.01	D11	HYCPK1213	B06	HY-15518	LCL161	-4.57431	63.5917	58.5706	-7.86209	71.9128	65.2547	22.5924	66.7928	78.793	IAP
MCE.AC.01	L14	HYCPK1214	F07	HY-15312	WP1066	13.2964	36.6245	58.3574	85.7415	86.9603	89.9221	107.185	103.323	104.072	JAK;JAK;JAK;STAT;STAT
MCE.AC.01	M22	HYCPK1212	G11	HY-109584	FLT3-IN-1	-17.4767	48.3653	57.3979	80.3287	98.3546	100.067	108.691	102.271	103.587	FLT3
MCE.AC.01	L05	HYCPK1213	F03	HY-11009	CGP60474	101.641	63.9848	55.8788	101.624	61.0114	53.3749	105.148	61.0875	66.9171	VEGFR;PKC;PKC
MCE.AC.01	C14	HYCPK1212	B07	HY-10338	Foretinib	46.5084	56.804	54.0665	59.8344	96.5571	89.5751	108.071	104.653	105.211	c-Met/HGFR;VEGFR
MCE.AC.01	P04	HYCPK1214	H02	HY-16228	Genz-644282	34.4943	67.2869	52.2809	90.2496	102.472	101.802	108.036	103.407	104.072	Topoisomerase
MCE.AC.01	E21	HYCPK1211	C11	HY-15597	Salinomycin	12.378	34.1086	51.4014	59.523	54.9808	43.9778	90.5112	56.0469	68.8803	β-catenin;Bacterial;Autophagy;Wnt;Mitophagy
MCE.AC.01	M12	HYCPK1212	G06	HY-112288	C188-9	20.9746	26.1154	51.3481	59.6861	63.3018	79.7508	51.3334	55.6315	58.9918	STAT;STAT
MCE.AC.01	E13	HYCPK1211	C07	HY-13538	Gemcitabine (elaidate)	30.8509	59.4248	51.1349	37.3529	80.1469	79.6174	44.3519	91.8575	94.0378	Nucleoside Antimetabolite/Analog;Autophagy
MCE.AC.01	P15	HYCPK1213	H08	HY-18960	CHZ868	37.3096	50.5143	51.0016	32.83	44.3113	25.9043	48.2856	46.1595	48.5458	JAK;JAK;JAK
MCE.AC.01	I13	HYCPK1211	E07	HY-13270	ABT-751	60.6604	45.1681	47.8301	67.9609	57.2133	53.802	67.9543	79.1451	79.4959	Microtubule/Tubulin;Microtubule/Tubulin;Autophagy
MCE.AC.01	J13	HYCPK1213	E07	HY-13960	GSK1324726A	22.8113	62.4386	47.2172	44.916	64.7805	60.5028	50.9436	70.2271	67.9108	Epigenetic Reader Domain
MCE.AC.01	J05	HYCPK1213	E03	HY-12754	ML228	34.2985	37.7252	46.9773	73.6555	74.1743	68.2981	81.6869	74.7969	80.1503	HIF/HIF Prolyl-Hydroxylase
MCE.AC.01	J18	HYCPK1214	E09	HY-10410	TG101209	31.2423	46.3474	44.4188	61.258	66.81	59.2481	107.362	102.742	103.442	FLT3;JAK;JAK;JAK;Autophagy
MCE.AC.01	M10	HYCPK1212	G05	HY-10987A	ENMD-2076	32.778	42.6522	43.7258	55.9194	76.6677	69.3126	86.1168	100.443	98.5458	Src;VEGFR;FLT3;PDGFR;Aurora Kinase;Aurora Kinase;FGFR
MCE.AC.01	K11	HYCPK1211	F06	HY-15614	SC144	45.0631	21.3982	43.6192	96.9081	87.5402	85.01	99.1052	90.0018	92.3897	Interleukin Related
MCE.AC.01	A12	HYCPK1212	A06	HY-15180	NVP-BKM120 (Hydrochloride)	43.121	42.9667	43.3794	83.7988	71.6229	65.8154	86.3648	83.4657	88.0514	PI3K
MCE.AC.01	E09	HYCPK1211	C05	HY-12683	BPTES	25.7471	34.161	36.2102	24.4217	49.936	44.485	55.8164	71.2795	82.1619	Others
MCE.AC.01	J10	HYCPK1214	E05	HY-15521	ETP-46464	25.1449	38.7997	35.1441	56.0381	52.4874	60.8498	85.5675	85.709	91.3718	mTOR;ATM/ATR;ATM/ATR
MCE.AC.01	C22	HYCPK1212	B11	HY-13322	Pracinostat	37.9419	35.7335	34.7977	87.4024	86.2355	83.0345	104.669	102.742	102.472	HDAC;HDAC
MCE.AC.01	I08	HYCPK1212	E04	HY-18095	CX-6258	33.3651	40.739	32.8788	35.5437	46.0219	37.3838	108.514	103.296	104.605	Pim
MCE.AC.01	P18	HYCPK1214	H09	HY-112424	ETC-206	2.83291	16.2878	29.8139	32.3258	17.1447	24.5428	65.8102	70.1717	72.5158	MNK
MCE.AC.01	N19	HYCPK1213	G10	HY-70044	GSK-1070916	3.7814	14.1126	28.8544	31.7622	23.6391	24.1157	81.2616	94.2393	93.3834	Aurora Kinase;Aurora Kinase
MCE.AC.01	L07	HYCPK1213	F04	HY-10178	PHA-680632	23.6544	3.86556	28.0549	33.2452	37.5269	41.495	52.4852	90.1957	94.8376	Aurora Kinase;Aurora Kinase
MCE.AC.01	C03	HYCPK1211	B02	HY-12300	CFI-400945 (free base)	20.6133	18.6464	27.5485	18.8903	13.1146	30.0156	46.6377	69.8671	78.3083	Polo-like Kinase (PLK)
MCE.AC.01	E14	HYCPK1212	C07	HY-N0815	Resibufogenin	30.2186	34.4755	26.6157	73.1216	72.7536	76.574	90.9542	95.7349	97.5521	Others
MCE.AC.01	F18	HYCPK1214	C09	HY-N0093	Ancitabine (hydrochloride)	11.0832	32.4052	26.3492	40.8972	48.5153	47.9822	26.845	68.1222	64.7358	Autophagy
MCE.AC.01	P06	HYCPK1214	H03	HY-15186	GDC-0068	21.7575	28.8672	26.0294	31.2135	23.8131	24.7297	56.4543	47.2674	63.9845	Akt
MCE.AC.01	L15	HYCPK1213	F08	HY-10474	PP 242	23.5039	34.8424	25.0167	51.4113	45.471	40.3737	72.0829	74.6307	73.9942	mTOR;Autophagy;Mitophagy
MCE.AC.01	O16	HYCPK1212	H08	HY-10971	Alisertib	43.4974	21.9485	24.6435	32.7855	16.6518	28.4405	55.0368	37.2138	45.7586	Aurora Kinase;Aurora Kinase;Autophagy
MCE.AC.01	O19	HYCPK1211	H10	HY-15464D	(S)-Gossypol (acetic acid)	-1.93963	9.94562	24.1905	6.35937	15.724	1.31702	50.412	48.0428	62.0213	Bcl-2 Family
MCE.AC.01	K22	HYCPK1212	F11	HY-13803	EPZ-6438	-23.0171	9.47389	23.0978	10.8379	-17.9951	-3.70189	17.7904	4.89291	2.9811	Histone Methyltransferase;Epigenetic Reader Domain
MCE.AC.01	B09	HYCPK1213	A05	HY-100832	UNC3866	-3.35483	27.7403	22.8846	1.96985	1.63328	-4.02225	19.9167	-5.82533	30.3199	Histone Methyltransferase
MCE.AC.01	K16	HYCPK1212	F08	HY-10161	Tozasertib	15.5848	17.8078	22.0584	27.8028	17.1447	14.4516	62.6562	48.0151	89.9903	Aurora Kinase;Aurora Kinase;Autophagy
MCE.AC.01	M09	HYCPK1211	G05	HY-15877	BTB06584	-1.48797	9.02837	21.472	-1.47059	-19.3288	-1.88654	13.9984	10.8198	16.5778	ATP Synthase
MCE.AC.01	P20	HYCPK1214	H10	HY-110203	R-7050	11.5048	11.9112	21.0456	28.0994	12.4478	16.0801	78.4797	26.8002	16.5293	TNF Receptor
MCE.AC.01	E06	HYCPK1212	C03	HY-13252	MK-5108	45.9514	25.2768	20.6992	55.697	37.063	26.9455	62.2486	39.3187	41.1052	Aurora Kinase;Aurora Kinase
MCE.AC.01	L19	HYCPK1213	F10	HY-15815	Bromosporine	6.17519	30.4396	19.8463	26.1419	48.4573	55.644	81.3857	66.1835	71.5948	Epigenetic Reader Domain
MCE.AC.01	P05	HYCPK1213	H03	HY-18976	UF010	17.8431	19.223	19.5531	16.9921	-0.367247	21.2592	35.3327	6.97009	17.0625	HDAC;HDAC
MCE.AC.01	P17	HYCPK1213	H09	HY-13418	Dorsomorphin (dihydrochloride)	21.2004	17.9126	19.2866	41.7425	31.6703	20.8053	106.211	91.1097	99.7819	Autophagy;AMPK;AMPK
MCE.AC.01	L11	HYCPK1213	F06	HY-12003	SNS-314	23.5942	10.5484	19.2067	19.2907	32.3371	40.3204	19.3674	20.0979	26.7329	Aurora Kinase;Aurora Kinase
MCE.AC.01	H08	HYCPK1214	D04	HY-13257	Thiazovivin	3.19424	-4.86143	19.18	2.16263	-12.2835	1.34372	22.6632	27.1049	40.3296	ROCK;ROCK;ROCK
MCE.AC.01	M06	HYCPK1212	G03	HY-108413	Talazoparib tosylate	14.8471	16.445	18.3272	30.1755	28.51	32.4182	76.5482	73.7722	80.635	PARP;PARP
MCE.AC.01	A08	HYCPK1212	A04	HY-10247	BRAF inhibitor	20.9294	17.0478	18.0074	26.4829	11.491	7.48387	42.0838	61.0044	58.5313	Raf
MCE.AC.01	C16	HYCPK1212	B08	HY-13917	PND-1186	15.6601	16.5236	17.9541	17.867	14.9992	-10.99	28.8119	49.8154	49.2971	FAK
MCE.AC.01	A04	HYCPK1212	A02	HY-50935	Troglitazone	34.7653	13.0381	17.3677	9.39941	11.201	0.382647	21.9367	21.9812	9.57344	PPAR;Autophagy
MCE.AC.01	G18	HYCPK1212	D09	HY-10087	Navitoclax	2.24575	16.9167	17.0213	17.3183	20.8848	5.29477	20.3597	47.212	66.8202	Bcl-2 Family
MCE.AC.01	K15	HYCPK1211	F08	HY-13963	ZCL278	-4.24309	-3.39383	16.7814	21.9155	-3.58549	-21.9622	8.96607	-8.53951	14.4207	Ras
MCE.AC.01	E19	HYCPK1211	C10	HY-50696	Nutlin (3)	-24.7936	11.7277	16.6482	-0.180425	15.492	3.95996	32.7456	2.78804	21.7644	MDM-2/p53
MCE.AC.01	J12	HYCPK1214	E06	HY-13802	SC-514	7.50006	0.825526	16.1151	-2.24172	5.28643	2.03782	-4.94374	0.489291	7.10131	IKK
MCE.AC.01	P12	HYCPK1214	H06	HY-107377	Benzo[a]pyrene	10.9327	14.6367	16.1151	19.0089	18.7973	18.1624	52.0599	11.2629	25.0848	Others
MCE.AC.01	P11	HYCPK1213	H06	HY-100351	BI-7273	17.9936	9.34286	16.0885	9.91844	27.6112	9.99333	29.7688	17.8822	34.1735	Epigenetic Reader Domain
MCE.AC.01	N18	HYCPK1214	G09	HY-12644	Acalisib	-10.4609	1.69036	15.9286	30.2793	15.9269	2.09121	58.4389	43.7223	46.7765	PI3K
MCE.AC.01	N22	HYCPK1214	G11	HY-100946	CEP-40783	20.1465	13.9291	15.9019	33.5121	15.4341	4.92102	26.6501	28.6004	27.8963	c-Met/HGFR;TAM Receptor
MCE.AC.01	P08	HYCPK1214	H04	HY-16445	Sapacitabine	18.7916	22.9706	15.5022	11.6683	9.46145	-4.55617	37.2818	25.4431	18.953	Nucleoside Antimetabolite/Analog
MCE.AC.01	K03	HYCPK1211	F02	HY-13593	Chlorambucil	-3.08383	6.5911	15.4222	13.9965	19.783	24.089	8.23957	13.5894	31.2651	DNA Alkylator/Crosslinker
MCE.AC.01	F04	HYCPK1214	C02	HY-12795	Vps34-IN-1	13.2211	-8.84492	15.4222	16.3396	16.1589	32.6318	63.8256	86.7891	88.5603	PI3K
MCE.AC.01	A06	HYCPK1212	A03	HY-N0645	Dicoumarol	11.4144	21.5292	15.209	22.7459	14.7962	7.69744	17.8081	11.5953	6.01066	PDHK
MCE.AC.01	D22	HYCPK1214	B11	HY-12031	U0126	2.54686	15.554	15.1557	13.7741	3.98173	-4.92992	-5.68796	-7.29321	-0.799806	Autophagy;MEK;Mitophagy
MCE.AC.01	P03	HYCPK1213	H02	HY-13271A	Tubastatin-A	21.2004	8.08491	14.8892	12.6915	11.8099	8.89878	33.2241	19.1562	23.6064	Autophagy;HDAC;HDAC
MCE.AC.01	D13	HYCPK1213	B07	HY-12289A	Defactinib (hydrochloride)	-0.0125461	22.6037	14.7826	32.5185	48.6023	28.8943	96.0574	67.2083	70.0194	FAK
MCE.AC.01	A05	HYCPK1211	A03	HY-12238	IWR-1	12.9651	22.9182	14.7559	33.6011	22.0445	17.9755	10.9684	-2.22489	17.9108	Wnt
MCE.AC.01	H17	HYCPK1213	D09	HY-10614	A-966492	-6.42612	-4.31108	14.7293	16.3099	-2.6867	-10.7497	21.5292	14.4479	0.412021	PARP;PARP
MCE.AC.01	G05	HYCPK1211	D03	HY-15147	XAV-939	-3.03867	0.668283	14.6227	7.72368	6.2722	3.23915	-9.62169	2.04025	21.1585	PARP;PARP;β-catenin
MCE.AC.01	E05	HYCPK1211	C03	HY-19566	NQDI-1	-0.0125461	12.8546	13.9564	4.47603	25.1178	-11.7642	0.655622	-7.18242	14.7358	MAP3K
MCE.AC.01	L09	HYCPK1213	F05	HY-10804	CCT 137690	-15.3539	3.91797	13.7965	30.0568	23.2622	26.5184	100.044	102.631	103.539	Aurora Kinase;Aurora Kinase
MCE.AC.01	I03	HYCPK1211	E02	HY-19735	KJ Pyr 9	5.01593	5.70006	13.6632	3.70489	-11.2977	9.96663	17.436	38.8202	21.9825	c-Myc
MCE.AC.01	H05	HYCPK1213	D03	HY-14393	Emodin	-9.52751	4.54694	13.6366	-14.3277	-7.44159	-9.14794	17.6486	-1.20015	14.1784	Autophagy;Casein Kinase;Casein Kinase
MCE.AC.01	A09	HYCPK1211	A05	HY-17614	Ezutromid	8.80988	11.1511	13.5566	6.18141	-12.3704	0.596218	20.6964	-6.21307	6.18032	Others
MCE.AC.01	H13	HYCPK1213	D07	HY-N0011	Baohuoside I	-8.32309	-2.84348	13.3967	9.23628	-20.7785	-4.71635	84.3271	88.9771	88.5603	Apoptosis;CXCR;CXCR
MCE.AC.01	P14	HYCPK1214	H07	HY-107778	PF-9366	15.7504	12.3829	13.2901	21.7523	3.95274	10.4739	52.3611	43.5561	40.8143	Others
MCE.AC.01	P21	HYCPK1213	H11	HY-14249	Bicalutamide	20.8391	15.0822	12.8903	24.4661	6.59112	16.4538	27.3589	36.6876	40.1357	Androgen Receptor;Autophagy
MCE.AC.01	G17	HYCPK1211	D09	HY-13526	YO-01027	1.53815	11.0201	12.7571	2.07365	-9.67407	14.6385	-10.614	8.99188	16.7232	γ-secretase;γ-secretase;Notch
MCE.AC.01	A17	HYCPK1211	A09	HY-13865	P 22077	15.6751	28.6051	12.7304	34.6095	43.2095	37.1435	87.3217	102.52	103.732	Deubiquitinase
MCE.AC.01	K18	HYCPK1212	F09	HY-15337	Hesperidin	-4.84531	6.53869	12.6238	11.2976	-1.38201	-3.30145	1.82511	-7.76403	5.08968	Autophagy
MCE.AC.01	B05	HYCPK1213	A03	HY-100508	ITSA-1	11.8661	-2.73865	12.5972	5.9738	-7.03569	-4.396	0.584744	-5.21603	4.84731	HDAC;HDAC
MCE.AC.01	E17	HYCPK1211	C09	HY-101560	BMS-986205	-4.31837	-9.42148	12.5705	-1.04053	3.08294	-8.56062	72.5082	56.9609	69.6316	Indoleamine 2,3-Dioxygenase (IDO)
MCE.AC.01	A13	HYCPK1211	A07	HY-19317	ITE	18.7765	23.9927	12.5439	14.4711	22.4794	5.18799	5.79428	7.44092	13.9845	Aryl Hydrocarbon Receptor
MCE.AC.01	A03	HYCPK1211	A02	HY-100519	NVS-PAK1-1	16.9247	14.2436	12.5172	33.6604	29.1768	7.37709	46.496	52.945	50.509	PAK;PAK
MCE.AC.01	H10	HYCPK1214	D05	HY-13226	LY2157299	-21.2857	11.8325	11.9575	-6.63124	-15.1248	-7.73304	-0.0531585	-17.873	-18.953	TGF-β Receptor
MCE.AC.01	G20	HYCPK1212	D10	HY-103617	PKM2-IN-1	-4.86036	5.88351	11.8509	48.1191	28.7129	61.0634	106.441	102.548	104.12	Pyruvate Kinase
MCE.AC.01	O08	HYCPK1212	H04	HY-U00445	JPH203 Dihydrochloride	2.17048	6.48627	11.5844	13.7296	-7.70253	-2.60734	16.6032	-9.45347	-3.22346	Autophagy
MCE.AC.01	A19	HYCPK1211	A10	HY-12810	EHop-016	7.86139	6.32903	11.4778	19.3796	6.82307	10.9277	108.567	102.991	104.363	Ras
MCE.AC.01	J06	HYCPK1214	E03	HY-15999	Cerdulatinib	23.5942	7.37732	11.3712	4.66881	13.5205	1.53059	73.3587	80.7792	86.064	JAK;JAK;JAK;Syk
MCE.AC.01	A21	HYCPK1211	A11	HY-100599	Urolithin A	25.5213	18.2271	11.2913	8.15373	12.5637	16.1068	-12.4037	14.6418	-1.33301	Others;Drug Metabolite
MCE.AC.01	O18	HYCPK1212	H09	HY-15767	TAK-632	15.3288	-2.39796	11.238	20.9071	20.2469	29.2681	94.7639	94.1008	76.2482	Raf;Aurora Kinase;Aurora Kinase
MCE.AC.01	I21	HYCPK1211	E11	HY-13342	Apatinib	-5.02597	14.6629	11.2113	14.1745	-4.97717	-5.03671	20.4837	-1.36632	-0.242365	VEGFR;Autophagy
MCE.AC.01	N10	HYCPK1214	G05	HY-N2523	Gigantol	1.47793	9.18561	11.1313	14.1893	5.14146	-1.53949	41.3573	15.3619	12.603	Wnt
MCE.AC.01	D12	HYCPK1214	B06	HY-15839	UNC 669	-6.89283	13.6408	11.0514	-15.1878	-11.0367	1.07675	4.55391	-8.81647	5.35628	Histone Methyltransferase
MCE.AC.01	K20	HYCPK1212	F10	HY-15826	SGC-CBP30	-5.07114	2.08347	10.8115	-0.477014	15.84	0.382647	37.0692	41.9775	33.7857	Epigenetic Reader Domain;Histone Acetyltransferase
MCE.AC.01	G10	HYCPK1212	D05	HY-10374	SU5416	-14.4356	-6.72214	10.7582	-3.94711	1.95221	-15.208	13.2542	3.0096	7.5618	VEGFR
MCE.AC.01	A20	HYCPK1212	A10	HY-N0125	Diosmetin	16.8946	12.8808	10.5717	7.91646	-5.38307	-5.17019	13.3605	5.66839	24.2123	Cytochrome P450
MCE.AC.01	A18	HYCPK1212	A09	HY-100734	Histone Acetyltransferase Inhibitor II	26.3644	33.9252	10.3851	28.0252	14.5063	20.1646	57.1985	30.373	61.27	Histone Acetyltransferase
MCE.AC.01	N17	HYCPK1213	G09	HY-17473	Embelin	-0.268487	-1.66416	10.2785	-2.9387	7.63488	-0.791991	24.258	20.1809	16.7959	IAP
MCE.AC.01	G19	HYCPK1211	D10	HY-100523	ML385	-7.2391	-5.83109	10.1719	-3.02768	-11.9065	-25.1657	-4.51847	2.89882	11.7063	Keap1-Nrf2
MCE.AC.01	C04	HYCPK1212	B02	HY-N0780	Isoalantolactone	8.5991	23.9927	10.0386	21.782	22.9433	19.2303	71.8171	87.4538	91.8323	Apoptosis;Autophagy
MCE.AC.01	A22	HYCPK1212	A11	HY-12438	G007-LK	28.698	36.6769	9.95869	35.1137	23.7841	25.7976	21.5115	28.5174	44.159	PARP;PARP
MCE.AC.01	F20	HYCPK1214	C10	HY-N0162	Luteolin	-6.26051	5.28074	9.71883	-0.373208	-7.03569	-5.99778	31.4876	-5.68685	12.7727	Autophagy;Mitophagy
MCE.AC.01	N08	HYCPK1214	G04	HY-112085	N-Bis(2-hydroxypropyl)nitrosamine	-0.0276014	-0.87794	9.66553	-13.4528	-4.19435	2.03782	23.8859	6.11152	-6.10761	Others
MCE.AC.01	B11	HYCPK1213	A06	HY-13506	M344	18.1442	0.563454	9.58557	59.8641	50.7768	37.5172	101.178	99.5292	101.042	HDAC;HDAC
MCE.AC.01	B15	HYCPK1213	A08	HY-12010	BMS-599626 (Hydrochloride)	6.44619	12.8546	9.55892	17.6446	13.9844	-2.82091	70.8248	32.3671	50.0969	EGFR;EGFR
MCE.AC.01	L06	HYCPK1214	F03	HY-100716	IPI549	10.8875	11.6229	9.45232	18.4305	20.7978	3.05228	55.657	48.7629	56.9559	PI3K
MCE.AC.01	M17	HYCPK1211	G09	HY-50671	Zosuquidar (trihydrochloride)	-3.74627	14.1388	9.42567	-7.58033	-9.29716	-23.5106	62.8511	67.3191	61.8032	P-glycoprotein
MCE.AC.01	B03	HYCPK1213	A02	HY-19608	GSK1016790A	1.91454	28.972	9.42567	3.0524	14.4483	26.7319	-0.177195	4.06204	27.1207	TRP Channel
MCE.AC.01	O22	HYCPK1212	H11	HY-12518	OF-1	3.94701	-1.0876	8.89264	16.7252	-17.1253	-11.7375	7.83202	11.1798	17.4018	Epigenetic Reader Domain
MCE.AC.01	B19	HYCPK1213	A10	HY-12725	ML324	3.32974	0.746904	8.83934	0.2348	7.113	8.49833	32.8874	10.8475	17.9835	Histone Demethylase
MCE.AC.01	K13	HYCPK1211	F07	HY-18628	UMI-77	-1.5783	6.69593	8.70608	39.088	53.5891	62.2647	106.476	101.939	103.902	Bcl-2 Family
MCE.AC.01	N03	HYCPK1213	G02	HY-19430	Pimelic Diphenylamide 106 (analog)	2.21564	-9.42148	8.62613	0.249629	4.79354	2.01112	32.9051	0.24003	15.0994	Others
MCE.AC.01	I12	HYCPK1212	E06	HY-N0595	Genistin	-2.78273	3.34141	8.54617	-0.521503	-6.80374	-14.5406	7.69026	7.524	9.18565	Others
MCE.AC.01	G22	HYCPK1212	D11	HY-15247	AZD2014	-7.76604	-3.73452	8.51952	1.8957	-17.6472	11.6752	27.3412	7.5517	13.4028	mTOR;Autophagy
MCE.AC.01	N04	HYCPK1214	G02	HY-18988	ETC-159	14.1244	12.8022	8.30631	11.1345	4.9965	8.15128	21.1216	3.0373	25.9331	Wnt
MCE.AC.01	I06	HYCPK1212	E03	HY-13065	Isobavachalcone	3.72118	4.91384	8.27966	11.2234	7.89582	16.4538	43.9089	53.6928	51.6481	Autophagy
MCE.AC.01	L17	HYCPK1213	F09	HY-13013	SIS3	-11.2589	2.66003	8.25301	0.976273	10.6212	9.53949	28.4575	5.22526	9.57344	TGF-beta/Smad;TGF-beta/Smad
MCE.AC.01	L03	HYCPK1213	F02	HY-B1207	Urethane	7.50006	-6.958	8.25301	7.17499	-11.1237	-0.0711902	-5.17409	7.93944	6.83471	Others
MCE.AC.01	I22	HYCPK1212	E11	HY-13297	PYZD-4409	-3.98715	13.0381	8.17306	-9.0781	-2.80268	-10.723	6.20183	-10.1459	10.0097	E1/E2/E3 Enzyme
MCE.AC.01	A07	HYCPK1211	A04	HY-16500	Tolrestat	26.6655	16.7333	8.01315	25.1631	4.85153	14.4783	8.6294	17.2175	17.3049	Aldose Reductase
MCE.AC.01	A14	HYCPK1212	A07	HY-10518	BMS-345541	19.7852	13.4836	7.93319	35.6476	22.4504	22.1135	101.409	74.9354	72.6854	IKK
MCE.AC.01	J19	HYCPK1213	E10	HY-100403	Ro 67-7476	-10.3706	1.0876	7.85324	2.91893	-1.06308	-6.23804	2.906	2.04025	5.42899	mGluR
MCE.AC.01	J17	HYCPK1213	E09	HY-12948	AMG319	-1.50302	17.8078	7.77329	14.5304	-6.16589	-0.177976	25.7819	21.6211	10.446	PI3K
MCE.AC.01	O14	HYCPK1212	H07	HY-16986	EPZ011989	0.213284	-3.26279	7.77329	10.7192	-6.19488	-28.7964	29.8574	15.168	4.38682	Histone Methyltransferase;Epigenetic Reader Domain
MCE.AC.01	O07	HYCPK1211	H04	HY-B1253	Chlormethine (hydrochloride)	4.18789	9.1332	7.69333	14.1893	14.1584	-12.5117	48.8704	93.8516	96.8977	Others
MCE.AC.01	D21	HYCPK1213	B11	HY-N0273	Brassinolide	-4.30331	13.6146	7.56008	6.1221	3.02496	-11.0434	19.3851	-11.503	6.88318	Others
MCE.AC.01	L13	HYCPK1213	F07	HY-100384	NKL 22	-6.667	-14.5843	7.42682	6.25556	-0.947112	-0.204672	44.6886	33.8626	30.8774	HDAC;HDAC
MCE.AC.01	O21	HYCPK1211	H11	HY-12870A	AZD9496 (maleate)	-16.4379	-19.8781	7.21361	8.96935	15.1731	-7.51947	20.4129	7.13626	21.5221	Estrogen Receptor/ERR
MCE.AC.01	C08	HYCPK1212	B04	HY-N0073	Sarsasapogenin	-0.991142	2.66003	7.18696	-0.86258	-9.964	4.65406	-1.78967	-2.66802	7.61028	NF-κB
MCE.AC.01	M11	HYCPK1211	G06	HY-12855A	Lys01 (trihydrochloride)	9.78847	4.52074	7.16031	9.74048	15.608	7.2436	-4.50075	-15.9897	1.13912	Autophagy
MCE.AC.01	P07	HYCPK1213	H04	HY-N0157	Orotic acid	11.7005	15.4229	7.08035	18.8606	9.34548	25.7175	35.882	18.7131	17.1595	Nucleoside Antimetabolite/Analog;Endogenous Metabolite
MCE.AC.01	C19	HYCPK1211	B10	HY-101090	KYA1797K	-0.509372	-10.6532	7.0004	4.87642	-2.77368	-3.27475	-7.99149	-7.43168	16.2627	β-catenin;Wnt
MCE.AC.01	N13	HYCPK1213	G07	HY-12163	Entinostat	-14.6614	-2.10968	6.97375	34.2091	15.3761	21.6062	83.7246	89.4756	95.0557	Autophagy;HDAC;HDAC
MCE.AC.01	G12	HYCPK1212	D06	HY-100602	HJC0152 hydrochloride	-4.77003	5.72627	6.86714	12.5877	6.96803	6.62959	66.4127	67.7068	73.0005	STAT;STAT
MCE.AC.01	M19	HYCPK1211	G10	HY-19966	K858	-3.5656	-1.50691	6.86714	47.7336	1.72026	13.9711	81.5451	46.8796	53.999	Kinesin;Kinesin
MCE.AC.01	H20	HYCPK1214	D10	HY-N0692	Schisandrol B	-29.1446	-2.08347	6.70724	1.10974	-17.6472	-18.9722	17.9676	-12.86	13.9603	Autophagy
MCE.AC.01	O15	HYCPK1211	H08	HY-15341	BAM7	-1.09653	-11.8063	6.49403	-2.82007	15.0281	-10.4561	18.6764	10.6813	4.508	Bcl-2 Family
MCE.AC.01	E03	HYCPK1211	C02	HY-59105	SC-560	1.79409	-1.55933	6.46737	12.8992	-2.16483	0.836485	2.53389	-1.5048	19.4862	COX
MCE.AC.01	A16	HYCPK1212	A08	HY-N0901	Corynoxine	30.068	16.1829	6.46737	19.5279	12.7957	13.1702	14.1224	13.4786	25.6665	Autophagy
MCE.AC.01	F06	HYCPK1214	C03	HY-13980	UNC0642	-2.52679	2.29313	6.20086	6.1221	8.12776	-18.1713	92.4781	40.0111	66.4081	Histone Methyltransferase;Sigma Receptor
MCE.AC.01	P16	HYCPK1214	H08	HY-112331	SJ000291942	21.4262	8.74009	5.961	20.0914	11.259	15.2525	45.8049	32.3948	39.9176	TGF-β Receptor
MCE.AC.01	N20	HYCPK1214	G10	HY-109619	D4-abiraterone	-3.02361	-10.0504	5.9077	1.19871	-14.5159	14.6919	63.5244	33.0595	45.492	Androgen Receptor;Cytochrome P450
MCE.AC.01	M16	HYCPK1212	G08	HY-16391	PF-04449913	-17.3412	0.301382	5.8544	1.31735	-8.28239	1.66407	9.97608	-5.24372	-6.22879	Smo
MCE.AC.01	E22	HYCPK1212	C11	HY-N0892	AKBA	1.16177	2.81727	5.66784	-0.506673	-7.58656	2.57175	6.48534	-9.9243	-5.18662	HIF/HIF Prolyl-Hydroxylase
MCE.AC.01	A15	HYCPK1211	A08	HY-12484	BMH-21	11.2488	23.2327	5.58788	27.6248	18.5653	10.6607	10.4191	39.7341	43.5773	DNA/RNA Synthesis
MCE.AC.01	C21	HYCPK1211	B11	HY-19352	T56-LIMKi	3.10391	0.51104	5.53458	3.67523	-2.36778	-9.49499	12.4568	27.7142	30.5865	LIM Kinase (LIMK)
MCE.AC.01	P10	HYCPK1214	H05	HY-100131	GSK'481	10.5262	0.222761	5.50793	9.7998	12.7957	7.61735	41.1801	24.7507	34.2947	RIP kinase
MCE.AC.01	H09	HYCPK1213	D05	HY-12589	ZM39923 (hydrochloride)	11.5499	34.3183	5.40132	64.0608	71.043	59.7019	107.327	101.136	102.86	JAK;JAK;JAK
MCE.AC.01	M14	HYCPK1212	G07	HY-B1330	Proglumide	-20.4125	-6.85317	5.26807	4.55017	13.1726	-5.22358	4.89058	3.09269	-5.79254	Cholecystokinin Receptor
MCE.AC.01	F17	HYCPK1213	C09	HY-15869	Inauhzin	-14.0893	1.71657	5.05486	27.6396	-3.67247	-3.94216	0.442988	49.0953	57.1498	Sirtuin;Sirtuin;MDM-2/p53
MCE.AC.01	C06	HYCPK1212	B03	HY-13417A	AICAR (phosphate)	14.3653	3.15796	4.9749	8.45032	-4.19435	7.77753	-3.10091	-6.85007	8.65245	Autophagy;AMPK;AMPK;Mitophagy
MCE.AC.01	D17	HYCPK1213	B09	HY-12588	Thiamet G	-14.1646	4.86143	4.89495	13.7296	3.08294	-5.35706	-8.59396	10.5151	10.5671	Autophagy
MCE.AC.01	N14	HYCPK1214	G07	HY-111492	DIM-C-pPhOCH3	-8.02198	7.6656	4.73504	5.75136	1.80724	4.01335	100.594	101.357	102.278	Others
MCE.AC.01	D20	HYCPK1214	B10	HY-13049	Cediranib (maleate)	0.318671	-2.76486	4.68174	22.0934	3.60482	2.30478	63.17	54.7452	65.2206	VEGFR;PDGFR;Autophagy
MCE.AC.01	H06	HYCPK1214	D03	HY-18665	GSK-5959	0.559556	9.84079	4.57513	10.5709	-8.97823	-13.3927	33.7379	14.9742	31.9922	Epigenetic Reader Domain
MCE.AC.01	M04	HYCPK1212	G02	HY-N0423	Sophoricoside	-18.1843	3.60349	4.36192	-6.74988	-7.12267	-0.818687	-8.68256	7.524	9.23413	Others
MCE.AC.01	G03	HYCPK1211	D02	HY-N0736	Coptisine (chloride)	-2.93328	-1.42829	4.36192	19.9283	11.23	7.72414	41.818	31.5916	35.1188	Indoleamine 2,3-Dioxygenase (IDO)
MCE.AC.01	B22	HYCPK1214	A11	HY-13518	Piceatannol	-3.5656	8.24215	4.14871	0.78349	9.02655	8.68521	6.41446	5.613	22.0795	Autophagy;Syk
MCE.AC.01	O05	HYCPK1211	H03	HY-100447	TM5275 (sodium)	-8.91025	8.97595	4.06876	-8.01038	7.51891	-9.17464	21.8836	10.9583	17.2564	PAI-1
MCE.AC.01	J15	HYCPK1213	E08	HY-100561	Tempol	-18.8016	-1.97864	4.04211	-12.2664	-14.023	0.703003	17.5246	-9.73043	7.39215	Autophagy
MCE.AC.01	E18	HYCPK1212	C09	HY-N0140	Ursolic acid	-4.48398	-3.86556	3.98881	4.25358	3.22791	4.49388	-3.82741	1.90177	1.45419	Autophagy
MCE.AC.01	P22	HYCPK1214	H11	HY-N0178	Diosmin	13.0856	9.29044	3.96216	33.3935	14.4193	11.3014	30.0877	41.5897	38.0271	Aryl Hydrocarbon Receptor
MCE.AC.01	M03	HYCPK1211	G02	HY-101126	TP-3654	8.38833	14.7939	3.90885	19.2017	6.09824	20.0845	25.3389	67.0975	76.636	Pim
MCE.AC.01	D19	HYCPK1213	B10	HY-10524	GSK1904529A	-0.961032	10.0767	3.8289	16.2803	-3.29556	0.996663	1.87827	-2.22489	9.33107	IGF-1R
MCE.AC.01	G15	HYCPK1211	D08	HY-14616	Shogaol	-5.62818	1.16622	3.66899	2.74098	20.4789	14.5851	105.023	102.853	103.781	Autophagy
MCE.AC.01	F14	HYCPK1214	C07	HY-16425	RG2833	-6.81755	2.86968	3.58904	1.52496	4.82254	6.17575	54.3634	57.3763	58.8221	HDAC;HDAC
MCE.AC.01	G13	HYCPK1211	D07	HY-16079	AZD3514	-1.12664	14.5581	3.48243	1.62877	4.1267	1.4505	19.3497	47.0735	45.9283	Androgen Receptor
MCE.AC.01	J22	HYCPK1214	E11	HY-51424	PLX-4720	-8.12737	4.20625	3.05601	8.61345	9.98333	0.809789	46.7618	56.5454	57.2467	Raf
MCE.AC.01	I18	HYCPK1212	E09	HY-12000	AG-490	5.72353	2.89589	3.00271	-0.981216	20.4209	13.9444	10.7026	22.5074	13.1604	EGFR;EGFR;Autophagy;STAT;STAT
MCE.AC.01	B07	HYCPK1213	A04	HY-N0674A	Dehydrocorydaline (chloride)	15.931	4.33729	2.86945	-0.921898	10.6212	-8.80089	-1.38212	-2.11411	22.1037	p38 MAPK
MCE.AC.01	L18	HYCPK1214	F09	HY-21972	BCI-121	-17.1003	-1.61174	2.7895	3.48245	-5.73099	-8.40044	13.0238	-8.45643	1.72079	Histone Methyltransferase
MCE.AC.01	G08	HYCPK1212	D04	HY-10398	CTS-1027	1.17682	-1.61174	2.62959	-1.51508	-17.6472	-11.7909	2.12634	0.378508	7.58604	MMP
MCE.AC.01	O03	HYCPK1211	H02	HY-12025	Serdemetan	6.97313	-5.28074	2.54964	7.53089	20.073	6.60289	83.4057	95.7072	99.5395	MDM-2/p53
MCE.AC.01	B20	HYCPK1214	A10	HY-N0036	Costunolide	-1.27719	18.4629	2.46968	18.7123	9.54843	12.5295	44.8303	37.38	56.1076	Apoptosis
MCE.AC.01	C12	HYCPK1212	B06	HY-13462	LY-364947	-13.0505	-5.35937	2.41638	1.77706	-13.6751	-14.2469	-25.3212	-25.6555	-2.90839	TGF-β Receptor
MCE.AC.01	O06	HYCPK1212	H03	HY-10820	Pemetrexed	1.17682	1.16622	2.28313	9.50321	-2.80268	-10.7764	20.0939	-10.312	11.0761	Antifolate;Autophagy
MCE.AC.01	F05	HYCPK1213	C03	HY-101563	GSK3326595	1.86937	1.53312	2.20317	16.4286	-3.75945	13.1702	8.15097	0.683161	7.31944	Histone Methyltransferase
MCE.AC.01	I17	HYCPK1211	E09	HY-15656	LDK378	14.3954	4.31108	2.09657	85.089	78.3783	71.3415	108.284	104.404	104.775	IGF-1R;Insulin Receptor;ALK
MCE.AC.01	A10	HYCPK1212	A05	HY-10172	IMD-0354	23.549	15.0822	1.77675	45.5536	19.4061	25.1301	87.6761	90.8327	87.9302	IKK
MCE.AC.01	K19	HYCPK1211	F10	HY-10191	Linsitinib	-9.1963	-0.0131036	1.19042	0.931784	-9.47112	0.622914	23.1062	1.34786	4.67765	IGF-1R;Insulin Receptor
MCE.AC.01	H18	HYCPK1214	D09	HY-100025A	HLCL-61 (hydrochloride)	-6.75733	0.0131036	1.05717	28.129	20.8848	18.99	96.6776	97.7013	96.0252	Histone Methyltransferase
MCE.AC.01	N12	HYCPK1214	G06	HY-112113	SLV-2436	8.027	-3.39383	1.00386	16.0727	-4.19435	-15.3415	48.0907	67.7068	64.1057	MNK
MCE.AC.01	B16	HYCPK1214	A08	HY-19745	BMS-202	-4.87542	3.78694	0.870608	17.348	-15.4437	-3.46162	107.805	98.726	101.939	PD-1/PD-L1
MCE.AC.01	G07	HYCPK1211	D04	HY-12870	AZD9496	-5.74863	-4.25866	0.630747	6.24073	-18.343	-6.69188	-8.70027	-1.14476	-7.44062	Estrogen Receptor/ERR
MCE.AC.01	J20	HYCPK1214	E10	HY-N1366	Herniarin	-15.0679	2.97451	0.577444	-7.53584	2.76402	3.69299	21.6355	5.94535	9.79157	Others
MCE.AC.01	B12	HYCPK1214	A06	HY-13773	Motolimod	-5.6884	-4.83522	0.550793	9.08799	-2.42577	4.01335	20.1648	13.894	28.4295	Toll-like Receptor (TLR)
MCE.AC.01	H11	HYCPK1213	D06	HY-N0156	Oleanolic Acid	-11.0632	-0.432418	0.337583	-11.2877	0.589529	-0.0711902	3.43758	-13.774	-8.07077	Autophagy;STAT;STAT;Endogenous Metabolite
MCE.AC.01	I05	HYCPK1211	E03	HY-15734	AGI-6780	-3.23439	5.01867	0.257629	3.73455	-5.73099	12.2892	3.77425	12.3708	32.1377	Isocitrate Dehydrogenase (IDH)
MCE.AC.01	N16	HYCPK1214	G08	HY-19971	ML239	-6.84767	-11.7801	0.204326	6.53732	3.95274	-15.7953	32.2495	14.4479	28.3325	Others
MCE.AC.01	G09	HYCPK1211	D05	HY-50709	A939572	-4.84531	1.00898	0.151024	1.73258	-16.4875	-9.01446	13.3782	-5.13294	14.9297	Stearoyl-CoA Desaturase (SCD)
MCE.AC.01	M08	HYCPK1212	G04	HY-100771	IDO-IN-2	-4.66464	-2.1883	-0.0888376	-1.95996	-11.4716	7.72414	24.0631	32.8102	53.7567	Indoleamine 2,3-Dioxygenase (IDO)
MCE.AC.01	D06	HYCPK1214	B03	HY-N0370	Bergapten	7.3194	12.5139	-0.302048	0.205141	0.270603	-2.2069	-5.28041	-6.57312	11.9971	Autophagy;Cytochrome P450
MCE.AC.01	M07	HYCPK1211	G04	HY-13758A	TAS-103 (dihydrochloride)	-4.9808	1.61174	-0.56856	12.5729	14.1873	-1.08565	38.8589	64.5495	62.2152	Topoisomerase
MCE.AC.01	L12	HYCPK1214	F06	HY-14247	Fadrozole hydrochloride	-3.98715	-4.88764	-0.595212	4.565	7.72186	-24.8187	13.2896	0.378508	18.9045	Aromatase
MCE.AC.01	L04	HYCPK1214	F02	HY-16739	Emeramide	-1.38258	-23.8878	-0.621863	9.45872	-13.6751	-7.59956	2.53389	8.35487	35.4581	Others
MCE.AC.01	D05	HYCPK1213	B03	HY-12035	AMG-208	0.0777859	-6.40765	-0.781771	1.95502	3.89475	-4.396	3.47302	8.38257	16.0931	c-Met/HGFR
MCE.AC.01	K08	HYCPK1212	F04	HY-13895	WHI-P154	4.83527	-1.40208	-0.808422	14.4859	-15.7047	-13.099	53.566	60.589	54.6292	JAK;JAK;JAK;EGFR;EGFR
MCE.AC.01	J07	HYCPK1213	E04	HY-15222	MI-2	10.4057	3.44624	-0.808422	8.61345	-4.68724	9.85984	13.1833	39.2356	12.0698	Histone Methyltransferase
MCE.AC.01	B17	HYCPK1213	A09	HY-N0289	Lycorine (hydrochloride)	1.41771	17.1002	-0.888376	38.7617	43.9924	39.6263	81.7578	83.6595	79.4232	Autophagy
MCE.AC.01	I09	HYCPK1211	E05	HY-15448	VX-661	-8.18759	11.0987	-1.10159	0.145823	0.560535	4.06674	18.6941	35.0535	24.3093	CFTR
MCE.AC.01	K09	HYCPK1211	F05	HY-16565	10-Deacetylbaccatin III	-15.3238	-7.35111	-1.12824	0.916955	10.1863	2.70523	23.4961	-0.313885	14.1784	Others
MCE.AC.01	N11	HYCPK1213	G06	HY-13822	SKI II	1.22199	-8.87113	-1.18154	4.01631	-1.12107	-7.38598	21.0685	-2.55724	0.315075	SPHK
MCE.AC.01	F07	HYCPK1213	C04	HY-N0196	Baicalein	4.86538	-4.20625	-1.18154	6.80425	-9.18118	-3.48832	-2.16178	-0.0923191	7.24673	Xanthine Oxidase
MCE.AC.01	O10	HYCPK1212	H05	HY-N2334	Glycochenodeoxycholic acid	-5.01092	-3.62969	-1.34145	9.59219	-3.93341	-6.5584	28.7942	8.90879	-1.9874	Apoptosis;Endogenous Metabolite
MCE.AC.01	L20	HYCPK1214	F10	HY-B1900	Methylprednisolone succinate	6.68708	5.75247	-1.34145	-14.8468	-18.8069	-3.48832	25.1971	7.60709	-2.5206	Glucocorticoid Receptor
MCE.AC.01	C11	HYCPK1211	B06	HY-10029	Nutlin (3a)	-3.09889	10.9939	-1.58131	0.116164	-15.9366	12.1557	31.08	6.05613	39.4813	Autophagy;MDM-2/p53
MCE.AC.01	D04	HYCPK1214	B02	HY-14596	Genistein	2.81786	0.773111	-1.63461	-2.62729	2.99597	-6.93215	0.815097	16.9959	16.8686	EGFR;EGFR;Autophagy
MCE.AC.01	B06	HYCPK1214	A03	HY-N0010	Geniposidic acid	4.88044	-11.8063	-1.79452	2.77064	-15.1248	8.20467	-4.58935	3.0096	5.33204	Others
MCE.AC.01	J11	HYCPK1213	E06	HY-13838	PLX647	-16.3777	9.55251	-2.11433	-0.803262	4.35865	5.29477	63.6484	53.3327	59.5977	c-Fms;c-Kit
MCE.AC.01	F22	HYCPK1214	C11	HY-N0034	Arctiin	-7.40471	2.34554	-2.11433	19.4241	-16.8934	-1.19244	3.77425	4.976	11.9971	Others
MCE.AC.01	K14	HYCPK1212	F07	HY-100482	CPI-637	-10.2803	-6.64352	-2.3542	4.69847	-20.0826	1.05006	31.2926	43.5561	42.2928	Epigenetic Reader Domain;Histone Acetyltransferase
MCE.AC.01	H15	HYCPK1213	D08	HY-18712	BG45	-15.113	-0.668283	-2.4075	0.857637	-5.18012	-5.46385	24.7896	-0.590842	5.84101	HDAC;HDAC
MCE.AC.01	G06	HYCPK1212	D03	HY-N0005	Curcumin	-2.04502	9.76217	-2.54075	12.6915	12.3028	11.0078	63.4358	89.6972	88.221	Epigenetic Reader Domain;Autophagy;Histone Acetyltransferase;Keap1-Nrf2;Mitophagy
MCE.AC.01	D16	HYCPK1214	B08	HY-18964	MG-101	-0.403985	19.4588	-2.59406	6.81908	12.5057	12.3159	97.475	99.64	102.375	Proteasome
MCE.AC.01	J21	HYCPK1213	E11	HY-19329	HA130	-16.9498	10.2339	-2.64736	8.99901	10.4182	-6.98554	20.5192	26.3017	20.6011	Phosphodiesterase (PDE)
MCE.AC.01	F11	HYCPK1213	C06	HY-18361	TMP195	-8.89519	-8.71388	-2.64736	1.79189	11.1431	-10.8031	11.1456	-7.45938	6.01066	HDAC;HDAC
MCE.AC.01	F13	HYCPK1213	C07	HY-16705	BRD4770	1.83926	15.3181	-2.64736	21.0999	8.50468	-12.1913	-1.78967	18.7131	6.5681	Histone Methyltransferase
MCE.AC.01	H21	HYCPK1213	D11	HY-15649	UNC1215	1.80915	-3.47245	-2.70066	5.67721	-7.90548	-8.40044	17.0462	-3.91433	-5.3078	Histone Methyltransferase
MCE.AC.01	C15	HYCPK1211	B08	HY-12787	L-779450	-5.46257	-3.02693	-2.80727	5.75136	-8.45635	-14.1935	48.2502	34.5273	36.8153	Raf;Autophagy
MCE.AC.01	M13	HYCPK1211	G07	HY-12011	HA14-1	2.01992	-7.35111	-3.18038	-2.09343	-10.9208	-4.31591	-6.50306	-0.14771	16.9656	Bcl-2 Family
MCE.AC.01	L08	HYCPK1214	F04	HY-111285	HAMNO	8.04205	-7.19387	-3.18038	3.54177	-3.64348	1.4505	90.334	90.9989	100.145	Others
MCE.AC.01	D18	HYCPK1214	B09	HY-13809	BMS-833923	1.6586	0.248968	-3.28699	16.651	-12.1675	-4.47608	107.699	80.253	98.2792	Smo
MCE.AC.01	D08	HYCPK1214	B04	HY-13688	PJ34 (hydrochloride)	-0.0276014	-6.01454	-3.6068	-7.09095	-2.51274	7.297	11.181	-4.13589	13.7906	PARP;PARP
MCE.AC.01	N21	HYCPK1213	G11	HY-12017	PF-04217903	-15.8959	-7.19387	-3.66011	11.3866	-12.1095	-0.738598	14.0693	0.987814	7.48909	c-Met/HGFR
MCE.AC.01	H07	HYCPK1213	D04	HY-19348	Pimelic Diphenylamide 106	-1.8493	-7.03662	-3.82002	-3.56154	6.18522	-15.3949	41.3573	40.288	42.0746	HDAC;HDAC
MCE.AC.01	F21	HYCPK1213	C11	HY-100409	PHCCC	3.04369	-0.51104	-3.92662	8.37617	-14.8349	-23.5907	-4.46531	10.5705	18.444	mGluR
MCE.AC.01	C17	HYCPK1211	B09	HY-10193	AZD-1480	-5.31202	5.90972	-4.11318	29.1374	2.09718	-13.6062	56.2417	42.9745	51.0664	JAK;JAK;JAK
MCE.AC.01	F16	HYCPK1214	C08	HY-N0890	Tubeimoside I	7.72589	18.2271	-4.11318	62.8448	38.6866	58.9811	107.965	104.071	104.435	Others
MCE.AC.01	O17	HYCPK1211	H09	HY-13513	U-104	11.0832	4.83522	-4.4863	5.30648	-4.16536	-1.80645	39.355	19.9594	17.1837	Carbonic Anhydrase
MCE.AC.01	H19	HYCPK1213	D10	HY-19747	HPOB	-5.32708	4.49453	-4.51295	4.35739	-8.77528	-18.812	23.6201	-2.86189	5.11391	HDAC;HDAC
MCE.AC.01	O09	HYCPK1211	H05	HY-10997	PCI-32765	0.950995	2.1883	-4.5929	14.0262	7.14199	13.9444	55.462	52.8896	60.761	Btk
MCE.AC.01	N15	HYCPK1213	G08	HY-10501	SU14813	-10.7319	-32.4052	-4.77946	4.59466	-23.0689	-21.5884	75.9989	69.6178	64.1784	VEGFR;PDGFR;c-Kit
MCE.AC.01	E10	HYCPK1212	C05	HY-N0372	Licochalcone A	-15.4593	10.1553	-4.83276	5.42511	-25.7653	16.881	79.3656	60.3397	85.2884	Autophagy
MCE.AC.01	K12	HYCPK1212	F06	HY-14615	[6]-Gingerol	-8.6543	-0.170347	-4.83276	3.23035	8.8236	-1.00556	14.2996	-8.45643	-1.30877	Apoptosis;AMPK;AMPK
MCE.AC.01	D07	HYCPK1213	B04	HY-16576	TCS-PIM-1-4a	1.31232	-4.94005	-4.91272	4.44637	1.86523	-2.55395	-11.7303	-11.4753	-2.90839	Pim
MCE.AC.01	E11	HYCPK1211	C06	HY-15621A	DMA (trihydrochloride)	5.0611	0.248968	-5.04597	38.2872	47.8485	43.8977	66.2709	66.4882	65.8507	Others
MCE.AC.01	J08	HYCPK1214	E04	HY-10111	TG100-115	-7.29933	-9.63113	-5.20588	6.03312	0.444563	-17.5039	22.0608	-7.87482	17.5715	PI3K
MCE.AC.01	B08	HYCPK1214	A04	HY-13030A	(R)-(-)-JQ1 Enantiomer	-3.09889	-0.773111	-5.36579	6.21107	-9.32615	14.6385	-1.77195	-8.95495	15.6568	Epigenetic Reader Domain
MCE.AC.01	B04	HYCPK1214	A02	HY-B0350A	Sodium Butyrate	4.51911	2.50278	-5.65895	17.7484	-6.48481	8.84538	8.52308	7.88405	15.9476	Autophagy;HDAC;HDAC
MCE.AC.01	N09	HYCPK1213	G05	HY-10342	Enzastaurin	5.94936	5.1235	-5.71226	5.39545	-15.2988	-1.93993	47.6477	16.8575	13.4755	PKC;PKC;Autophagy
MCE.AC.01	L21	HYCPK1213	F11	HY-N0163	Magnolol	-2.79778	19.2754	-6.05872	14.6045	24.5959	26.3315	78.4265	91.2205	100.509	RAR/RXR;PPAR;Autophagy
MCE.AC.01	D15	HYCPK1213	B08	HY-19896	COTI-2	-13.743	-4.49453	-6.08537	0.827978	7.89582	-15.6618	2.79968	18.8516	30.1503	MDM-2/p53
MCE.AC.01	K06	HYCPK1212	F03	HY-10929	UNC0224	-3.129	-10.3649	-6.11202	9.11765	-0.193288	15.2792	8.98379	10.5151	16.2143	Histone Methyltransferase
MCE.AC.01	M20	HYCPK1212	G10	HY-10108	LY294002	4.23306	1.84761	-6.11202	49.869	39.2955	42.2425	81.2439	73.1075	83.301	PI3K;Autophagy
MCE.AC.01	O04	HYCPK1212	H02	HY-12020	TW-37	-2.16546	-1.03518	-6.29858	-0.684627	-6.1369	-5.73081	25.268	14.6972	31.3379	Bcl-2 Family
MCE.AC.01	K07	HYCPK1211	F04	HY-100437	HA15	5.43748	-5.4904	-6.83161	8.71725	-6.80374	0.355951	18.0739	-2.47415	1.7935	Others
MCE.AC.01	H16	HYCPK1214	D08	HY-13020	GSK1838705A	8.23777	1.95243	-6.88491	13.7741	2.09718	-0.57842	103.411	102.077	102.569	IGF-1R;Insulin Receptor;ALK
MCE.AC.01	E15	HYCPK1211	C08	HY-16786	AI-10-49	-4.58937	19.9306	-6.96486	25.7266	17.0287	15.7597	43.147	32.7548	42.8745	Others
MCE.AC.01	M15	HYCPK1211	G08	HY-12755	ML141	-4.80014	-10.4698	-7.12477	4.89125	0.125637	-3.75528	23.0885	19.3224	22.2492	Ras
MCE.AC.01	J04	HYCPK1214	E02	HY-N0603	Ginsenoside Rg3	-2.36118	6.9318	-7.28468	8.33169	11.9549	-2.44716	9.72801	34.0011	47.7945	Amyloid-β;COX;Potassium Channel;Sodium Channel;NF-κB
MCE.AC.01	M05	HYCPK1211	G03	HY-F0003	NADPH (tetrasodium salt)	-0.358819	-1.0876	-7.52454	2.93376	-14.4579	19.257	-8.52308	-15.0203	16.7475	Others
MCE.AC.01	F15	HYCPK1213	C08	HY-12856	GSK503	-8.24781	-11.7539	-7.68445	9.41424	-0.106308	-8.85428	90.1037	98.8645	51.0179	Histone Methyltransferase;Epigenetic Reader Domain
MCE.AC.01	C07	HYCPK1211	B04	HY-19793	RS-1	-2.25579	-2.24071	-7.95096	15.0791	-8.57233	-18.1179	0.567024	11.8168	2.30247	CRISPR/Cas9;RAD51
MCE.AC.01	I04	HYCPK1212	E02	HY-18085	Quercetin	-5.94435	-3.02693	-8.19082	-3.30944	2.44509	3.47942	4.46531	5.88996	5.64712	PI3K;Autophagy;Mitophagy
MCE.AC.01	E12	HYCPK1212	C06	HY-19731	SID 3712249	-4.13771	-0.51104	-8.27078	-5.14829	-3.41153	-7.11902	4.85514	0.987814	-3.12651	MicroRNA
MCE.AC.01	G16	HYCPK1212	D08	HY-18300	GLPG0634	-9.48235	-5.90972	-8.35073	-8.63322	6.53314	-12.6719	40.4182	62.777	73.0732	JAK;JAK;JAK
MCE.AC.01	K17	HYCPK1211	F09	HY-10326	GW788388	-5.85401	5.14971	-8.45734	-3.53188	-3.70147	-5.0634	18.9776	-18.3161	-14.0087	TGF-β Receptor
MCE.AC.01	C10	HYCPK1212	B05	HY-15275	BMS-265246	9.54759	-5.75247	-8.67055	29.345	9.51944	-6.34483	21.0508	10.349	9.74309	CDK
MCE.AC.01	H14	HYCPK1214	D07	HY-17592	Bithionol	-9.72323	1.34967	-8.6972	6.00346	-15.8206	15.4661	101.019	55.853	70.1406	Parasite
MCE.AC.01	C20	HYCPK1212	B10	HY-N0492	α-Lipoic Acid	-12.2224	-3.86556	-8.8038	-1.57439	3.14093	-15.5818	17.5423	1.32016	8.96752	HIV;NF-κB;Mitochondrial Metabolism
MCE.AC.01	E16	HYCPK1212	C08	HY-N0123	Aloin	5.51276	3.34141	-8.83045	8.22788	-11.4427	-4.76974	7.37131	-2.19719	-9.016	Others
MCE.AC.01	O20	HYCPK1212	H10	HY-19968	SNG-1153	-1.38258	-2.50278	-8.93706	9.57736	-15.0088	-8.6941	98.7331	88.8109	87.4212	Estrogen Receptor/ERR
MCE.AC.01	D10	HYCPK1214	B05	HY-A0060	Malotilate	-2.36118	-0.87794	-9.31018	1.94019	-9.41313	-19.9066	41.0738	16.4697	38.4392	5-Lipoxygenase
MCE.AC.01	N05	HYCPK1213	G03	HY-14346	PD153035	0.243394	-0.275175	-9.55004	-6.31982	0.908454	-3.43493	56.915	38.6263	51.842	EGFR;EGFR
MCE.AC.01	B13	HYCPK1213	A07	HY-50909	Perifosine	4.57933	-0.0393108	-9.55004	3.82353	6.47515	-6.5317	-12.2442	0.350812	-4.89578	Akt;Autophagy
MCE.AC.01	F10	HYCPK1214	C05	HY-18975	I-BRD9	1.9597	-6.06696	-9.7366	8.82106	-1.06308	-1.75306	52.8218	60.1182	54.5322	Epigenetic Reader Domain
MCE.AC.01	G04	HYCPK1212	D02	HY-14545	Amisulpride	-10.6115	-2.10968	-9.81655	-2.46416	3.19892	-16.436	1.29352	-14.7157	-1.81774	Dopamine Receptor;Dopamine Receptor
MCE.AC.01	E07	HYCPK1211	C04	HY-101761	TM5441	0.649888	-7.87525	-9.97646	6.2259	-8.39837	-18.4383	-5.29813	-7.40399	7.07707	PAI-1
MCE.AC.01	O11	HYCPK1211	H06	HY-16045	Hexaminolevulinate (hydrochloride)	-9.33179	7.19387	-10.3496	15.1977	4.73556	1.39711	25.5161	-6.49003	11.3185	Others
MCE.AC.01	J03	HYCPK1213	E02	HY-10520	CGP 57380	-5.80885	8.7663	-10.3496	24.0954	17.1736	40.3204	47.7895	54.1913	52.8599	MNK
MCE.AC.01	K05	HYCPK1211	F03	HY-12530	Velpatasvir	5.01593	-1.58553	-10.4029	12.217	5.14146	4.62736	12.6517	4.976	12.0213	HCV Protease;HCV
MCE.AC.01	C05	HYCPK1211	B03	HY-19540	GSK864	6.13003	-9.57872	-11.7621	-5.80079	1.34335	-9.86874	18.2334	36.1337	46.7523	Isocitrate Dehydrogenase (IDH)
MCE.AC.01	B21	HYCPK1213	A11	HY-19726	NSC59984	2.00487	18.2271	-11.842	7.48641	-6.86173	-2.68743	-4.42988	9.79505	-0.315075	MDM-2/p53
MCE.AC.01	H04	HYCPK1214	D02	HY-13311	NVP-BGJ398	3.31468	-3.10555	-12.3484	0.486901	-9.73205	-5.62403	11.305	21.4826	27.7266	FGFR
MCE.AC.01	K10	HYCPK1212	F05	HY-13823	C646	7.27423	-5.70006	-12.4017	-7.19476	2.87999	-7.9733	13.644	10.6536	23.1217	Epigenetic Reader Domain;Autophagy;Histone Acetyltransferase
MCE.AC.01	O13	HYCPK1211	H07	HY-13765	6-Thioguanine	0.860663	-3.05314	-12.7748	14.0114	-3.5565	-10.6162	75.1307	49.0953	58.919	Deubiquitinase;Autophagy;SARS-CoV
MCE.AC.01	H22	HYCPK1214	D11	HY-12742	SCR7	4.218	-1.92623	-13.1213	-4.42165	-24.7215	3.29255	12.8821	-2.83419	0.824043	DNA/RNA Synthesis;CRISPR/Cas9
MCE.AC.01	I15	HYCPK1211	E08	HY-N0190	Amygdalin	-13.201	1.14001	-13.4145	0.368265	5.37341	9.51279	3.01232	3.09269	2.22976	Others
MCE.AC.01	I19	HYCPK1211	E10	HY-15757	SJB2-043	-15.384	-7.24628	-13.6543	39.2808	32.1631	39.7597	101.869	93.1869	99.5153	Deubiquitinase
MCE.AC.01	E20	HYCPK1212	C10	HY-16558	Butein	-17.7778	10.6008	-13.8409	4.38705	-3.23758	7.19021	22.7341	12.4261	28.0659	EGFR;EGFR;Autophagy
MCE.AC.01	F03	HYCPK1213	C02	HY-13866	Ro 31-8220 (mesylate)	3.73623	2.39796	-13.9741	1.94019	35.8743	-9.49499	106.654	73.8552	8.26466	PKC;PKC
MCE.AC.01	A11	HYCPK1211	A06	HY-13215	Avasimibe	14.9525	16.9953	-14.1341	34.9506	17.3476	16.1068	54.6115	44.5532	64.033	Acyltransferase
MCE.AC.01	I16	HYCPK1212	E08	HY-12043	SB 525334	-11.6353	4.86143	-14.3473	5.03955	-2.91865	-6.07786	42.4028	-15.7127	-8.65245	TGF-β Receptor
MCE.AC.01	F19	HYCPK1213	C10	HY-100383	BH3I-1	-3.95704	3.39383	-15.1468	11.698	10.1573	17.3081	15.8412	3.17578	9.33107	Bcl-2 Family;MDM-2/p53
MCE.AC.01	F12	HYCPK1214	C06	HY-13267	Droxinostat	-11.0029	-1.84761	-15.1735	3.5566	1.28537	-6.47831	29.3612	-9.75812	-0.508968	HDAC;HDAC
MCE.AC.01	L10	HYCPK1214	F05	HY-N2020	Anacardic Acid	2.3662	1.4545	-15.3334	13.5961	-11.4137	13.3037	18.6232	41.7559	44.4256	Epigenetic Reader Domain;Histone Acetyltransferase
MCE.AC.01	D14	HYCPK1214	B07	HY-13417	AICAR	-8.7898	-12.3305	-15.4933	5.18784	-12.9213	5.802	-1.91371	-5.24372	-10.1066	Autophagy;AMPK;AMPK;Mitophagy
MCE.AC.01	F08	HYCPK1214	C04	HY-15227	EPZ004777	5.01593	-18.9085	-16.7992	5.91448	-5.41207	-7.49277	11.7126	7.63479	8.16772	Histone Methyltransferase
MCE.AC.01	D09	HYCPK1213	B05	HY-101445	Trolox	-3.67099	-7.74422	-16.9324	-0.00247158	-3.03462	-17.6908	15.859	-0.590842	18.4925	Others
MCE.AC.01	C18	HYCPK1212	B09	HY-13619A	Efaproxiral (sodium)	9.92397	-11.5181	-17.8386	-8.09936	-18.43	-20.2269	12.8289	5.19756	6.5681	Others
MCE.AC.01	I14	HYCPK1212	E07	HY-15825	IWP L6	-28.8284	-10.8629	-19.5709	-3.13149	1.92322	2.51835	-14.5654	-2.28028	8.53127	Porcupine
MCE.AC.01	G11	HYCPK1211	D06	HY-101244	ZINC00881524	-13.6527	9.78838	-20.9834	-10.7687	-21.6773	-11.2036	0.992292	-25.0739	-17.3049	ROCK;ROCK;ROCK
MCE.AC.01	M18	HYCPK1212	G09	HY-18619	YL-109	-18.922	5.88351	-21.9162	9.62185	-0.425234	-5.7842	56.915	70.2825	71.9825	Others
MCE.AC.01	F09	HYCPK1213	C05	HY-10221	Vorinostat	-2.06007	-21.8437	-22.1561	40.2743	12.6507	18.2692	97.1206	96.178	97.5521	Autophagy;HDAC;HDAC;Mitophagy
MCE.AC.01	E04	HYCPK1212	C02	HY-N0077	Ginkgolic Acid	-4.80014	-5.75247	-22.8224	-9.21157	10.0993	0.649611	39.1601	35.1089	56.0349	E1/E2/E3 Enzyme
MCE.AC.01	B14	HYCPK1214	A07	HY-13241	LY2228820	0.469224	-1.4807	-26.5002	15.4943	-17.8212	-19.2125	35.8643	35.3859	50.8968	p38 MAPK
MCE.AC.01	I20	HYCPK1212	E10	HY-N0174	Cryptotanshinone	-6.21534	3.97039	-33.4296	8.27237	6.18522	-22.2558	13.0947	11.3737	12.4333	Autophagy;STAT;STAT

## Sheet: Plate 2
Plate	Well	96 well Plate	Position	Cat. No.	Product Name	MeWo, 0.1 uM	MeWo 2.1, 0.1 uM	MeWo 4.11, 0.1 uM	MeWo, 1 uM	MeWo 2.1, 1 uM	MeWo 4.11, 1 uM	MeWo, 10 uM	MeWo 2.1, 10 uM	MeWo 4.11, 10 uM	Target
MCE.AC.02	G03	HYCPK1215	D02	HY-10194	YM-155	109.728	100.723	99.7572	107.044	100.564	103.466	107.335	107.784	106.124	Survivin;Autophagy
MCE.AC.02	A16	HYCPK1216	A08	HY-13344	PF-8380	17.0844	59.0045	62.6386	89.2368	103.14	103.193	108.375	107.937	106.437	Phosphodiesterase (PDE)
MCE.AC.02	A21	HYCPK1215	A11	HY-13334	NVP-BGT226	95.0757	95.3945	97.5613	106.664	101.392	102.865	107.953	105.949	105.677	PI3K;Autophagy
MCE.AC.02	C05	HYCPK1215	B03	HY-13606	Dacinostat	93.2513	88.8269	87.4688	102.701	101.254	101.828	105.703	106.612	104.917	Autophagy;HDAC;HDAC
MCE.AC.02	H05	HYCPK1217	D03	HY-12113	Oprozomib	96.786	96.551	99.715	96.3489	101.852	100.955	98.8397	105.695	103.263	Proteasome;Autophagy
MCE.AC.02	K19	HYCPK1215	F10	HY-10455	Carfilzomib	100.691	101.921	99.6305	99.0363	102.128	100.737	101.231	106	104.336	Proteasome;Autophagy
MCE.AC.02	F07	HYCPK1217	C04	HY-10453	MLN2238	99.437	95.601	97.5191	99.0092	99.9195	99.2086	100.977	103.147	101.922	Proteasome;Autophagy
MCE.AC.02	A06	HYCPK1216	A03	HY-13818	Stattic	23.3271	63.796	56.8533	90.7841	91.1322	97.8441	108.263	109.16	106.705	STAT;STAT
MCE.AC.02	I14	HYCPK1216	E07	HY-N0416	Cucurbitacin B	83.987	91.2639	94.5209	87.608	92.9724	95.1151	101.062	97.0827	96.6028	Integrin;Autophagy
MCE.AC.02	B05	HYCPK1217	A03	HY-19795	ML240	18.7947	57.4349	62.2585	66.2715	90.304	94.1872	108.319	105.695	103.621	p97
MCE.AC.02	K06	HYCPK1216	F03	HY-15358	ALK inhibitor 2	24.3533	51.1565	40.6376	69.4747	95.2728	93.9143	106.716	89.439	83.7741	ALK
MCE.AC.02	J03	HYCPK1217	E02	HY-17381	Idarubicin (hydrochloride)	69.6202	83.8703	81.3457	87.4451	94.3066	92.6044	107.278	107.886	106.303	Topoisomerase;Autophagy
MCE.AC.02	H12	HYCPK1218	D06	HY-13323A	CX-5416 hydrochloride	40.687	62.185	56.6844	42.6277	83.8631	91.8403	107.391	107.478	105.99	DNA/RNA Synthesis
MCE.AC.02	I10	HYCPK1216	E05	HY-N0124	Dioscin	80.7373	78.6245	78.4319	104.275	95.3188	91.6219	107.982	108.701	106.616	Autophagy
MCE.AC.02	P07	HYCPK1217	H04	HY-12201	TAK-901	70.2188	71.4787	79.9521	93.4172	96.0549	91.0216	106.856	96.8279	97.318	Aurora Kinase;Aurora Kinase
MCE.AC.02	O09	HYCPK1215	H05	HY-16569	Colchicine	36.2971	30.0083	38.6529	75.4196	84.5532	90.9124	66.4073	82.5598	86.4114	Microtubule/Tubulin;Microtubule/Tubulin;Autophagy
MCE.AC.02	N08	HYCPK1218	G04	HY-15584B	Taltobulin (hydrochloride)	74.124	83.1681	88.1022	71.4021	83.265	90.2029	75.0147	90.5092	89.4062	Microtubule/Tubulin;Microtubule/Tubulin;ADC Cytotoxin
MCE.AC.02	I18	HYCPK1216	E09	HY-N0095	(S)-10-Hydroxycamptothecin	42.4543	81.1029	69.4373	68.6604	89.798	88.62	95.6611	96.9808	96.7369	Others
MCE.AC.02	M04	HYCPK1216	G02	HY-N0488	Vincristine (sulfate)	65.6294	77.3028	85.6952	78.107	84.6912	88.5109	79.234	83.477	92.4458	Microtubule/Tubulin;Microtubule/Tubulin
MCE.AC.02	E13	HYCPK1215	C07	HY-13704	SN-38	44.8773	78.5006	75.2648	71.2663	92.8344	87.9651	88.6852	97.2865	94.3232	Topoisomerase;Autophagy
MCE.AC.02	G09	HYCPK1215	D05	HY-12047	Ponatinib	22.0728	35.1301	29.9539	81.4188	88.1877	87.8013	108.122	107.07	105.543	Src;VEGFR;Bcr-Abl;PDGFR;Autophagy;FGFR
MCE.AC.02	N20	HYCPK1218	G10	HY-B0069	Fludarabine	-15.07	88.7856	88.0177	-6.47876	90.12	87.5284	14.2003	94.9934	96.2453	Nucleoside Antimetabolite/Analog
MCE.AC.02	I19	HYCPK1215	E10	HY-10212	BIIB021	59.8712	72.4287	73.1956	71.1035	87.7276	86.0002	76.618	88.3689	92.5799	Autophagy;HSP;HSP
MCE.AC.02	O22	HYCPK1216	H11	HY-15177	PF-04691502	72.2142	77.5093	71.422	84.5677	86.0714	85.6181	92.1451	99.0191	99.5977	PI3K;mTOR
MCE.AC.02	M15	HYCPK1215	G08	HY-13566A	Belotecan (hydrochloride)	25.294	79.8224	30.9252	62.8241	87.0835	85.0177	96.5331	91.9869	93.2057	Topoisomerase
MCE.AC.02	L20	HYCPK1218	F10	HY-100015	Mivebresib	42.9674	60.5328	62.2163	71.2121	76.64	84.1445	88.2914	92.9042	95.5748	Epigenetic Reader Domain
MCE.AC.02	J15	HYCPK1217	E08	HY-13520	Nocodazole	63.3204	67.3069	74.1669	73.7095	76.5479	84.0899	66.8854	77.2092	80.4664	Microtubule/Tubulin;Microtubule/Tubulin;Bcr-Abl;Autophagy;CRISPR/Cas9
MCE.AC.02	P06	HYCPK1218	H03	HY-B0791	Altiratinib	11.4688	9.81	17.4543	94.8016	83.587	84.0353	104.915	88.0122	83.9082	c-Met/HGFR;VEGFR;FLT3;Trk Receptor
MCE.AC.02	H08	HYCPK1218	D04	HY-111408	EOAI3402143	18.5666	36.3693	41.82	94.8559	78.8483	83.817	103.284	104.522	104.425	Deubiquitinase
MCE.AC.02	B16	HYCPK1218	A08	HY-16560	Campathecin	24.6668	70.6526	55.9665	41.569	90.166	83.7078	79.3183	99.0191	97.9438	Topoisomerase;ADC Cytotoxin
MCE.AC.02	E05	HYCPK1215	C03	HY-B0003	Gemcitabine (Hydrochloride)	26.2632	68.7526	68.086	41.0261	82.0688	83.5987	41.8227	92.9042	91.7306	Nucleoside Antimetabolite/Analog;DNA/RNA Synthesis;Autophagy
MCE.AC.02	O17	HYCPK1215	H09	HY-13502	Mitoxantrone	5.79614	46.1999	33.9234	66.6516	85.2893	83.2166	108.15	102.433	101.341	PKC;PKC;Topoisomerase
MCE.AC.02	N05	HYCPK1217	G03	HY-80013A	THZ1 (Hydrochloride)	107.305	75.5679	69.2684	106.148	81.7927	80.5422	108.15	105.695	105.9	CDK
MCE.AC.02	O13	HYCPK1215	H07	HY-10225	Belinostat	24.3533	7.24907	15.0051	83.7533	77.054	77.1582	105.084	107.019	104.068	Autophagy;HDAC;HDAC
MCE.AC.02	O03	HYCPK1215	H02	HY-10181	Dasatinib	24.0967	68.8765	68.8039	34.8098	61.6877	76.9945	67.8418	81.5916	89.4062	Src;Bcr-Abl;Autophagy
MCE.AC.02	H06	HYCPK1218	D03	HY-15841	CEP-37440	33.6176	32.8583	28.856	65.0771	76.5479	74.0471	107.194	108.497	105.006	ALK;FAK
MCE.AC.02	J08	HYCPK1218	E04	HY-16012A	4SC-202 (free base)	68.3944	58.385	63.821	64.0456	69.1408	73.9925	73.6645	92.3436	93.7868	HDAC;HDAC
MCE.AC.02	G06	HYCPK1216	D03	HY-77554	Cephalomannine	82.7042	74.7831	75.3493	81.7717	74.3856	72.0277	65.4228	74.5594	71.1689	Microtubule/Tubulin;Microtubule/Tubulin
MCE.AC.02	E19	HYCPK1215	C10	HY-50876	FK866	107.789	92.3792	92.6628	96.2946	50.9681	70.1173	96.0549	60.9538	78.1867	Nampt;Autophagy
MCE.AC.02	A13	HYCPK1215	A07	HY-15174	BEZ235 (Tosylate)	73.5539	69.2069	66.608	70.3162	75.4438	69.4078	77.9119	80.4705	86.3667	PI3K;mTOR;Autophagy
MCE.AC.02	P21	HYCPK1217	H11	HY-15205	Ganetespib	76.3475	91.5944	89.0312	81.7446	89.3379	68.0979	86.0411	91.885	94.8596	HSP;HSP
MCE.AC.02	O05	HYCPK1215	H03	HY-13064	Cobimetinib	72.1857	49.0913	44.3537	86.6308	72.9594	67.4975	107.503	106.051	105.498	MEK
MCE.AC.02	P05	HYCPK1217	H03	HY-19832	SC66	31.5652	54.5849	75.5604	98.4391	67.3926	65.7509	101.568	100.395	103.934	Akt
MCE.AC.02	L12	HYCPK1218	F06	HY-10395	PD173955	-8.71321	37.7323	32.3187	55.3319	55.4767	64.3864	79.1496	73.7951	75.2812	Src;Bcr-Abl
MCE.AC.02	B12	HYCPK1218	A06	HY-18958	CCT245737	3.28765	37.2367	39.8353	33.7239	70.291	62.9673	36.6752	59.1193	54.3619	Checkpoint Kinase (Chk)
MCE.AC.02	H22	HYCPK1218	D11	HY-50940	AT7519	99.6651	74.7418	67.8749	101.669	67.4386	62.6944	101.456	54.635	59.0107	CDK
MCE.AC.02	O21	HYCPK1215	H11	HY-10821	Raltitrexed	-6.23322	56.5262	49.8434	9.9715	60.7675	62.1486	-5.99611	57.3867	61.1562	Thymidylate Synthase;Nucleoside Antimetabolite/Analog
MCE.AC.02	A03	HYCPK1215	A02	HY-20180	GDC-0941 (dimethanesulfonate)	27.0328	55.0805	48.3654	53.4045	68.5427	60.4021	76.2804	86.9931	84.8022	PI3K;Autophagy
MCE.AC.02	H14	HYCPK1218	D07	HY-50710	KU-0063794	17.0273	26.4973	8.45972	47.6768	43.0089	60.1292	35.0437	51.3737	47.1206	mTOR
MCE.AC.02	P11	HYCPK1217	H06	HY-80013	THZ1	107.362	76.0636	71.042	106.42	78.8483	59.9109	107.756	106.765	105.453	CDK
MCE.AC.02	F13	HYCPK1217	C07	HY-10261	Afatinib	10.5281	12.4122	-3.27973	40.5375	61.5957	59.3105	108.178	107.019	105.319	EGFR;EGFR;Autophagy
MCE.AC.02	F15	HYCPK1217	C08	HY-10999A	Trametinib (DMSO solvate)	65.0308	64.8286	42.7913	78.107	70.383	59.3105	75.099	71.9606	65.8497	MEK
MCE.AC.02	I07	HYCPK1215	E04	HY-B0795	MHY1485	1.0357	70.1157	60.3582	10.8673	62.6078	58.8738	9.19341	65.7947	60.3516	mTOR;Autophagy
MCE.AC.02	D14	HYCPK1218	B07	HY-14731	VE-821	-6.29023	13.0731	6.72837	-14.4596	49.1278	57.7822	27.8428	65.3361	79.8406	ATM/ATR;ATM/ATR
MCE.AC.02	L04	HYCPK1218	F02	HY-111422	PLX51107	8.6467	32.1974	38.9485	46.1023	53.2224	57.6185	53.2149	66.9668	67.8611	Epigenetic Reader Domain
MCE.AC.02	J10	HYCPK1218	E05	HY-12859	BAY1217389	36.0121	40.9542	40.0042	50.3913	59.8934	56.9635	57.3498	85.0057	87.6183	Mps1;Mps1
MCE.AC.02	D21	HYCPK1217	B11	HY-13768A	Topotecan (Hydrochloride)	-10.2525	54.5023	36.1192	35.9227	62.3778	56.7998	72.68	96.675	95.4407	Topoisomerase;Autophagy
MCE.AC.02	N10	HYCPK1218	G05	HY-107424	BAY-299	-2.32796	26.4973	1.36538	52.8887	58.2372	55.599	56.2809	76.4958	82.2096	Epigenetic Reader Domain
MCE.AC.02	P14	HYCPK1218	H07	HY-17603	Belizatinib	25.0944	47.7695	49.6745	40.0217	54.1425	55.3807	81.9062	96.6241	99.9106	Trk Receptor;ALK
MCE.AC.02	G12	HYCPK1216	D06	HY-15698A	CRT0066101 dihydrochloride	15.8301	13.1144	-3.19527	70.9406	62.8839	54.2345	107.25	91.5283	91.1048	PKD
MCE.AC.02	N13	HYCPK1217	G07	HY-13902	VE-822	-33.7411	18.8145	28.7715	-3.68276	49.0358	53.0883	70.289	86.0758	94.1444	ATM/ATR;ATM/ATR
MCE.AC.02	E03	HYCPK1215	C02	HY-50847	ZSTK474	28.059	37.9389	7.10842	46.4281	60.9516	52.7608	75.3522	86.7892	85.0257	PI3K;Autophagy
MCE.AC.02	J11	HYCPK1217	E06	HY-15609	AZD-3463	19.5643	25.919	28.9827	48.844	61.9177	51.7784	108.122	108.395	106.169	IGF-1R;Autophagy;ALK
MCE.AC.02	K10	HYCPK1216	F05	HY-N0114	Evodiamine	-2.78405	6.95993	7.95299	52.4544	43.5149	47.6849	70.5984	59.2722	58.2955	Others
MCE.AC.02	I05	HYCPK1215	E03	HY-10424	PHA-848125	43.8796	59.1698	57.1067	59.8652	56.6729	47.2482	97.7145	59.8836	55.7029	CDK;Autophagy
MCE.AC.02	P12	HYCPK1218	H06	HY-10432A	A 83-01 sodium salt	-2.5275	21.9124	0.816413	7.4741	-13.2577	46.4295	5.5648	2.35254	25.4861	TGF-β Receptor
MCE.AC.02	M20	HYCPK1216	G10	HY-N0038	Alantolactone	-0.617621	19.558	1.2387	39.0173	29.8969	46.1566	105.281	97.4903	105.006	STAT;STAT
MCE.AC.02	C13	HYCPK1215	B07	HY-10255A	Sunitinib	-11.9058	24.3907	12.5981	38.3387	54.1886	46.0475	106.659	101.72	102.816	VEGFR;PDGFR;Autophagy;Mitophagy
MCE.AC.02	D17	HYCPK1217	B09	HY-12678	Entrectinib	9.98646	31.867	12.218	31.8509	46.1373	45.6654	107.672	106.612	105.185	ROS;Autophagy;Trk Receptor;ALK
MCE.AC.02	J13	HYCPK1217	E07	HY-13551	Amsacrine	13.4641	37.8976	42.2845	27.6433	57.5471	45.065	71.9486	101.669	101.877	Topoisomerase;Autophagy
MCE.AC.02	N09	HYCPK1217	G05	HY-11035	WAY-262611	-17.3219	8.2404	1.2387	20.1783	14.3465	44.5192	87.5882	75.3238	81.4498	β-catenin
MCE.AC.02	E21	HYCPK1215	C11	HY-10179	Danusertib	20.7046	42.8129	25.7733	41.7862	51.0601	44.1372	54.8745	94.7386	99.6871	Aurora Kinase;Aurora Kinase;Autophagy
MCE.AC.02	B18	HYCPK1218	A09	HY-70002A	N-desmethyl Enzalutamide	29.6838	76.8484	58.3735	20.694	69.3248	43.8643	29.8399	73.9479	72.197	Androgen Receptor
MCE.AC.02	O07	HYCPK1215	H04	HY-B0077	Bendamustine (hydrochloride)	-8.77022	17.2449	15.3852	15.5092	20.9715	42.9364	-0.0609456	-2.23364	21.8655	DNA Alkylator/Crosslinker
MCE.AC.02	P22	HYCPK1218	H11	HY-13537A	BPR1J-097 Hydrochloride	11.3262	27.3647	6.89728	33.2896	14.7146	41.954	60.1345	77.8717	94.2338	FLT3
MCE.AC.02	I16	HYCPK1216	E08	HY-12070	DPH	-6.83184	4.3577	5.25038	35.3798	21.8456	41.5719	47.3078	42.5071	47.2547	Bcr-Abl
MCE.AC.02	I17	HYCPK1215	E09	HY-B0097	Floxuridine	6.53728	28.6452	29.4472	27.5076	43.653	38.0242	39.038	68.2916	74.0743	Nucleoside Antimetabolite/Analog
MCE.AC.02	P08	HYCPK1218	H04	HY-12279	TGR-1202	20.7046	5.26642	28.2648	19.4725	9.83783	37.915	14.4816	10.4038	22.4912	PI3K
MCE.AC.02	M14	HYCPK1216	G07	HY-12044	Cabozantinib (S-malate)	-10.5661	15.9232	7.78407	38.2301	30.3109	37.6967	51.499	83.1713	86.5902	VEGFR
MCE.AC.02	P10	HYCPK1218	H05	HY-16782	Pexmetinib	23.5266	-2.7468	-1.88619	22.4042	0.63643	37.4238	69.6139	59.0174	68.5763	p38 MAPK
MCE.AC.02	O10	HYCPK1216	H05	HY-10200	BMS-754807	23.7262	12.6188	8.96646	36.4928	11.264	37.3147	8.34955	1.53722	27.9446	IGF-1R;Insulin Receptor
MCE.AC.02	M10	HYCPK1216	G05	HY-19730	Olmutinib	-8.79873	10.3057	-0.999402	38.0401	26.1703	37.3147	108.15	106.204	104.693	EGFR;EGFR
MCE.AC.02	F12	HYCPK1218	C06	HY-100510	RAF709	24.6383	-5.96861	-1.71728	49.2241	9.42376	36.5505	81.5968	75.6295	67.5482	Raf
MCE.AC.02	O04	HYCPK1216	H02	HY-15878	LDC000067	-15.5546	-9.31433	4.87032	8.0713	3.94893	35.8956	93.6359	77.1583	84.7128	CDK
MCE.AC.02	L19	HYCPK1217	F10	HY-13298	Mps1-IN-1	-8.85574	4.72945	13.1893	16.4593	3.85692	35.5135	38.1379	28.1371	41.3991	Mps1;Mps1
MCE.AC.02	O08	HYCPK1216	H04	HY-15872A	FTI-277 (hydrochloride)	9.53037	5.39033	4.32136	16.8936	10.2059	35.1314	28.0959	-0.857786	20.6586	Farnesyl Transferase
MCE.AC.02	O06	HYCPK1216	H03	HY-16993	OICR-9429	5.56809	16.5841	-1.80174	7.55554	2.29268	34.6402	13.8346	2.25063	16.0992	Histone Methyltransferase
MCE.AC.02	O12	HYCPK1216	H06	HY-10680	MK-6892	24.2963	28.893	13.9494	15.6178	13.9785	34.5856	-19.7229	6.88777	31.5205	GPR109A
MCE.AC.02	F22	HYCPK1218	C11	HY-18644	CWHM-12	-3.89576	10.8426	-0.408206	2.83219	19.9134	34.4219	20.248	61.2085	46.4054	Integrin
MCE.AC.02	N17	HYCPK1217	G09	HY-18719B	Endoxifen (hydrochloride)	0.465591	12.7014	5.50375	20.2054	4.82306	34.2582	84.6347	86.3306	65.805	Estrogen Receptor/ERR;Drug Metabolite
MCE.AC.02	K14	HYCPK1216	F07	HY-13941	1-Naphthyl PP1	-12.3904	0.681537	-9.99402	1.69208	12.4602	33.7669	71.1048	71.5529	73.985	Src
MCE.AC.02	H18	HYCPK1218	D09	HY-108471	CU CPT 22	-13.0176	13.8579	5.84157	20.0968	27.7805	33.494	66.1822	80.5724	77.4715	Toll-like Receptor (TLR)
MCE.AC.02	I03	HYCPK1215	E02	HY-16562	Irinotecan	9.07428	35.5432	40.2154	22.1327	54.8326	33.3303	45.2826	86.4325	78.9466	Topoisomerase;Autophagy
MCE.AC.02	B21	HYCPK1217	A11	HY-101243	XMD16-5	11.3547	15.7166	10.2755	14.7491	41.4446	32.9482	23.5391	54.0235	65.5815	Tyrosinase
MCE.AC.02	M17	HYCPK1215	G09	HY-15248	GDC-0349	23.9542	32.7757	-31.9949	29.3806	36.9359	32.6208	50.4864	48.4691	59.2788	mTOR;Autophagy
MCE.AC.02	L07	HYCPK1217	F04	HY-15646	UNC1999	-18.9752	2.95333	8.33304	7.98987	-15.696	31.9658	104.494	96.0635	99.9106	Histone Methyltransferase;Epigenetic Reader Domain;Autophagy
MCE.AC.02	J05	HYCPK1217	E03	HY-10962	CYT387 (sulfate salt)	-0.931183	12.4948	8.96646	23.9244	33.7615	31.9658	75.5491	97.3884	93.5186	JAK;JAK;JAK;Autophagy
MCE.AC.02	N18	HYCPK1218	G09	HY-108371	PROTAC Linker 1	-8.31413	-2.54027	-0.281522	7.44695	7.21543	31.8021	-1.24235	-4.52673	14.5348	PROTAC Linker
MCE.AC.02	M09	HYCPK1215	G05	HY-13026	CAL-101	1.34926	1.59025	-73.3364	33.5611	17.9351	31.6383	26.4645	43.9339	49.8473	PI3K;Autophagy
MCE.AC.02	M07	HYCPK1215	G04	HY-15202	MEK162	36.4967	14.0231	-71.1405	56.7163	22.9038	31.4746	77.6025	67.3744	60.1281	Autophagy;MEK
MCE.AC.02	M11	HYCPK1215	G06	HY-B1517A	Alprenolol (hydrochloride)	-9.79642	0.598926	-77.3058	16.0793	17.751	30.5467	6.66182	3.62648	32.6827	5-HT Receptor;5-HT Receptor
MCE.AC.02	O11	HYCPK1215	H06	HY-13636	Fulvestrant	0.693636	0.47501	-1.63283	10.1887	2.70674	29.9463	1.87994	1.69009	0.141548	Estrogen Receptor/ERR;Autophagy
MCE.AC.02	N04	HYCPK1218	G02	HY-15260A	XL413 (hydrochloride)	25.8926	26.4147	6.93951	39.4517	32.3812	29.3459	56.1965	62.7373	73.0463	CDK
MCE.AC.02	J21	HYCPK1217	E11	HY-12008	Erlotinib (Hydrochloride)	-19.3458	7.66212	5.84157	-9.16618	22.3977	29.1822	37.1252	63.094	61.6479	EGFR;EGFR;Autophagy
MCE.AC.02	L22	HYCPK1218	F11	HY-70075	CCG-63808	3.28765	13.4862	8.50195	4.86812	1.83261	29.1276	7.16814	-14.5144	6.39946	RGS Protein
MCE.AC.02	P16	HYCPK1218	H08	HY-109015	Tucidinostat	16.5713	23.7299	12.0491	33.0996	22.5358	29.0185	79.3746	96.9808	96.7369	HDAC;HDAC
MCE.AC.02	M05	HYCPK1215	G03	HY-13901	GANT 61	-3.5822	8.73606	-103.023	4.78668	5.6972	28.7456	17.8008	24.4681	27.4529	Autophagy;Gli
MCE.AC.02	H10	HYCPK1218	D05	HY-10229	Motesanib (Diphosphate)	-3.35416	0.929368	-4.50435	-8.7047	13.8864	28.1452	12.597	15.0919	21.195	VEGFR;c-Kit
MCE.AC.02	L13	HYCPK1217	F07	HY-18086	TCS PIM-1 1	-29.0377	-3.86204	18.2989	3.97231	4.363	28.0906	-2.08621	-6.66695	15.2499	Pim
MCE.AC.02	J07	HYCPK1217	E04	HY-15489	Scriptaid	18.1391	-1.46634	14.8362	52.373	26.5844	27.8177	100.499	103.401	95.9324	Autophagy;HDAC;HDAC
MCE.AC.02	N14	HYCPK1218	G07	HY-111342	HDAC8-IN-1	-18.9467	0.764147	-4.41989	19.1739	10.942	27.7085	56.5341	82.6617	78.8572	HDAC;HDAC
MCE.AC.02	P20	HYCPK1218	H10	HY-15577	GSK3787	2.5465	14.3123	31.6008	12.2517	18.2111	27.3265	20.023	13.4613	31.9675	PPAR
MCE.AC.02	O14	HYCPK1216	H07	HY-11105	PI3K inhibitor X	-23.1655	-4.39901	4.65918	15.1292	-9.94518	26.8898	13.2158	3.06595	16.0992	PI3K
MCE.AC.02	H17	HYCPK1217	D09	HY-10109	AS-605240	-17.3789	5.59686	-3.44864	6.27969	-18.0884	26.7807	8.88399	7.19351	8.58973	PI3K;Autophagy
MCE.AC.02	O15	HYCPK1215	H08	HY-B0005	Toremifene (Citrate)	-12.1624	-1.54895	-23.2959	18.9296	9.28574	26.0711	88.1508	82.8146	81.5391	Estrogen Receptor/ERR
MCE.AC.02	J22	HYCPK1218	E11	HY-100867A	TAK-659 (hydrochloride)	-12.3049	10.5948	2.46331	0.904855	24.8821	25.962	32.5403	47.0933	46.1372	Syk
MCE.AC.02	J16	HYCPK1218	E08	HY-N0596	Panaxadiol	-7.71551	-6.34036	-0.999402	5.81821	-0.145689	25.9074	-1.55177	7.70309	-12.5978	Others
MCE.AC.02	F11	HYCPK1217	C06	HY-10182B	CHIR-99021 (trihydrochloride)	-4.80794	7.41429	3.30788	-6.37018	33.1174	25.8528	54.2556	52.5458	47.6123	GSK-3;GSK-3;Autophagy
MCE.AC.02	G17	HYCPK1215	D09	HY-10344	AZD 6482	15.1745	29.6365	5.8838	24.7116	26.7224	25.4708	35.3813	59.6798	53.7808	PI3K;Autophagy
MCE.AC.02	I04	HYCPK1216	E02	HY-N0052A	Sanguinarine (chloride)	0.437086	15.7993	5.79935	25.5259	28.0566	24.8704	107.982	106.714	106.124	Apoptosis;Autophagy
MCE.AC.02	K20	HYCPK1216	F10	HY-15772A	AZD-9291 (mesylate)	15.7161	12.6188	20.3681	26.9647	12.3222	24.4883	108.207	107.835	104.649	EGFR;EGFR
MCE.AC.02	J19	HYCPK1217	E10	HY-13424	RITA	0.0665131	21.2102	2.71668	4.86812	17.2449	24.27	87.8695	99.0191	97.6756	DNA Alkylator/Crosslinker;Autophagy;MDM-2/p53
MCE.AC.02	A11	HYCPK1215	A06	HY-100001	SKF-96365 (hydrochloride)	12.4379	12.9079	4.49027	16.9479	35.9698	24.27	58.2781	68.1388	77.5162	TRP Channel;Autophagy
MCE.AC.02	F04	HYCPK1218	C02	HY-10358	MK 2206 (dihydrochloride)	22.6144	20.5081	24.3798	29.6249	28.2406	24.2154	79.7684	94.7386	96.4687	Akt;Autophagy
MCE.AC.02	P19	HYCPK1217	H10	HY-12069	SB-743921	61.6671	66.233	69.1417	71.5921	59.6634	24.1608	108.178	108.395	106.526	Kinesin;Kinesin
MCE.AC.02	O20	HYCPK1216	H10	HY-N0865	Ingenol	-23.4221	-7.82734	4.91255	13.0118	11.9081	23.3967	7.2244	-4.62865	17.3061	PKC;PKC
MCE.AC.02	B14	HYCPK1218	A07	HY-14981	GSK2334470	29.3988	11.5861	5.92603	28.4305	31.4151	23.3421	42.526	59.5269	59.547	PDK-1
MCE.AC.02	P04	HYCPK1218	H02	HY-108449	WS-12	12.3239	6.95993	18.9746	13.229	23.3179	22.5234	8.37768	12.0854	24.8603	TRP Channel
MCE.AC.02	N15	HYCPK1217	G08	HY-15535	DMAT	-21.2272	-3.73812	1.11201	0.171922	6.70935	22.0322	28.2647	38.7363	37.7337	Casein Kinase;Casein Kinase
MCE.AC.02	D03	HYCPK1217	B02	HY-50898A	Lapatinib (ditosylate)	87.7497	66.4808	59.9782	64.5614	44.7111	22.0322	107.475	108.09	106.034	EGFR;EGFR;Autophagy
MCE.AC.02	J12	HYCPK1218	E06	HY-18972	PLX8394	0.494097	0.516316	2.71668	4.70524	15.5427	21.9776	49.4175	59.0683	48.5957	Raf
MCE.AC.02	L08	HYCPK1218	F04	HY-101979A	CB-1158 Hydrochloride	-0.190037	5.76208	-6.19348	4.92241	0.268374	21.923	4.69281	3.37169	10.9141	Others
MCE.AC.02	C17	HYCPK1215	B09	HY-15431	AZD5363	-2.18543	11.5448	19.9036	12.6046	20.6035	21.7047	28.2928	49.6412	60.6645	Akt;Autophagy
MCE.AC.02	E22	HYCPK1216	C11	HY-17510	Gossypol (acetic acid)	-16.2387	1.63156	-8.81163	14.8306	-6.35663	21.5956	67.9543	75.3238	75.46	Bcl-2 Family
MCE.AC.02	K18	HYCPK1216	F09	HY-N0605	Ginsenoside Rh2	-3.75324	18.8558	22.4795	12.8489	15.4047	21.3227	15.1286	28.9014	16.2333	Apoptosis;Caspase
MCE.AC.02	I13	HYCPK1215	E07	HY-10619B	MK-4827 (tosylate)	7.47797	-14.6014	9.30429	5.95394	-7.04674	21.1589	21.12	22.8375	15.384	PARP;PARP
MCE.AC.02	N22	HYCPK1218	G11	HY-11002	CP-466722	1.66283	12.7427	4.61695	0.714835	13.3344	20.9406	32.0621	49.845	42.5166	ATM/ATR;ATM/ATR
MCE.AC.02	L21	HYCPK1217	F11	HY-12009	Pazopanib (Hydrochloride)	-3.5822	-1.34242	-67.8045	2.53359	-0.191696	20.8314	44.5231	67.3235	59.547	VEGFR;PDGFR;Autophagy;c-Fms;FGFR;c-Kit
MCE.AC.02	K22	HYCPK1216	F11	HY-N0203	Atractylenolide III	6.33774	11.2144	1.06978	1.5292	12.7363	20.4494	9.10902	-16.9094	9.03673	Others
MCE.AC.02	N16	HYCPK1218	G08	HY-104026	L-Kynurenine	-7.08839	3.69682	-11.9365	6.38827	7.99755	20.3948	12.6814	2.91307	9.88602	Aryl Hydrocarbon Receptor;Endogenous Metabolite
MCE.AC.02	J18	HYCPK1218	E09	HY-17383	Levomefolate (calcium)	3.25914	7.82734	2.42109	-16.0883	11.8161	20.3402	-4.4209	21.3597	8.90263	Antifolate
MCE.AC.02	B07	HYCPK1217	A04	HY-12974	PRT-060318	-5.94817	-17.7819	10.3178	5.87251	6.57133	20.3402	75.099	73.7441	57.625	Syk
MCE.AC.02	M08	HYCPK1216	G04	HY-13785	ZM 306416	-5.80564	-0.268484	0.351902	6.55115	8.18157	19.9036	50.9083	44.1378	52.4845	VEGFR
MCE.AC.02	G20	HYCPK1216	D10	HY-10262	BMS-536924	-1.15923	21.7472	-7.46032	19.6082	18.1191	19.6853	63.0318	104.522	102.011	IGF-1R;Insulin Receptor
MCE.AC.02	A20	HYCPK1216	A10	HY-101130	PNU-74654	6.90786	6.87732	1.61875	25.1459	22.3977	19.5215	12.5126	20.5954	32.0122	β-catenin;Wnt
MCE.AC.02	M19	HYCPK1215	G10	HY-16568	Irinotecan (hydrochloride trihydrate)	-11.9343	14.5601	-74.012	6.60544	17.1989	19.4669	27.8428	52.4948	55.1665	Topoisomerase;Autophagy
MCE.AC.02	I09	HYCPK1215	E05	HY-13757A	Tamoxifen	13.1791	-2.7881	9.55766	3.64656	16.3248	19.2486	77.94	70.6357	71.9288	Estrogen Receptor/ERR;Autophagy
MCE.AC.02	E06	HYCPK1216	C03	HY-19734	NK-252	1.46329	6.29905	-6.65799	-16.6584	8.87168	19.194	3.93333	0.569026	12.3892	Keap1-Nrf2
MCE.AC.02	D10	HYCPK1218	B05	HY-B0723	Ospemifene	-5.91966	-11.1318	-18.8197	-1.40252	10.988	19.1395	57.4623	78.9927	79.9747	Estrogen Receptor/ERR
MCE.AC.02	I12	HYCPK1216	E06	HY-13653	(-)-Epigallocatechin Gallate	-9.91044	3.69682	0.478587	5.68249	-4.05628	19.1395	6.68995	10.4038	20.1669	EGFR;EGFR;Autophagy
MCE.AC.02	H16	HYCPK1218	D08	HY-12215	PF-06463922	-7.34494	-2.58158	-3.74424	16.9208	18.6252	18.6482	35.2406	55.909	52.708	ALK
MCE.AC.02	L09	HYCPK1217	F05	HY-12273	DMH-1	1.63432	3.40768	0.351902	11.7903	14.2085	18.2116	4.52404	-0.195337	24.1898	Autophagy;TGF-β Receptor
MCE.AC.02	M06	HYCPK1216	G03	HY-N0776	Isorhamnetin	-10.11	22.3255	5.96826	9.34715	7.12341	17.9933	-14.3503	11.9835	12.9256	PI3K;MEK
MCE.AC.02	I08	HYCPK1216	E04	HY-10991	MGCD-265 analog	9.72991	3.40768	1.11201	-5.33864	13.2883	17.8295	38.3348	48.8768	35.0965	c-Met/HGFR;VEGFR
MCE.AC.02	I20	HYCPK1216	E10	HY-N0002	(-)-Epicatechin gallate	-3.41117	3.49029	-3.15304	-5.17577	6.47932	17.2837	-0.651649	-4.57769	-0.841839	COX
MCE.AC.02	J17	HYCPK1217	E09	HY-17471A	Metformin (hydrochloride)	-8.39965	15.7166	6.34831	-2.27118	-6.40264	16.9562	-7.59945	4.49276	5.90777	Autophagy;AMPK;AMPK;Mitophagy
MCE.AC.02	I15	HYCPK1215	E08	HY-13585	Carmustine	6.82234	0.598926	22.0572	13.6633	23.6859	16.6288	5.78983	19.3214	26.9612	DNA Alkylator/Crosslinker
MCE.AC.02	J14	HYCPK1218	E07	HY-B0639	Amifostine	-1.95738	12.5361	15.5963	0.959146	21.4316	16.5196	14.9879	17.7927	26.0672	Others
MCE.AC.02	E20	HYCPK1216	C10	HY-N0042	Ginsenoside Rc	-2.81255	8.69475	-1.25277	-1.97258	11.6781	16.465	13.8628	15.6525	16.5462	Interleukin Related;GABA Receptor;GABA Receptor;TNF Receptor
MCE.AC.02	E18	HYCPK1216	C09	HY-N1487	Oleanonic acid	-18.2056	0.846758	-14.6391	-6.77736	-0.835793	16.1921	-5.79921	-10.6926	-10.9439	HIV
MCE.AC.02	H20	HYCPK1218	D10	HY-15164A	Icotinib	-1.38727	1.87939	-7.54478	-1.23965	10.804	15.8101	-12.747	-22.8715	10.9141	EGFR;EGFR
MCE.AC.02	I21	HYCPK1215	E11	HY-14274	Anastrozole	-3.09761	14.4775	2.16772	4.94955	17.429	15.7555	-2.08621	-19.3554	12.9256	Aromatase
MCE.AC.02	N11	HYCPK1217	G06	HY-15486	Salubrinal	-15.184	7.20777	-14.2168	12.1431	2.20067	15.7009	8.71522	19.5762	10.9588	Autophagy;Phosphatase
MCE.AC.02	G11	HYCPK1215	D06	HY-16562A	Irinotecan (hydrochloride)	4.94097	17.658	7.02396	15.2649	11.034	15.6463	11.9782	54.3293	59.5023	Topoisomerase;Autophagy
MCE.AC.02	P18	HYCPK1218	H09	HY-10209A	Masitinib (mesylate)	9.7014	16.7493	4.06799	18.5767	13.4724	15.5917	106.688	102.586	102.548	PDGFR;c-Kit
MCE.AC.02	N06	HYCPK1218	G03	HY-B0012	Pamidronic acid	47.0152	5.34903	-3.70201	19.4725	20.7875	15.5372	10.1498	12.8498	25.0391	β-catenin;Wnt
MCE.AC.02	M12	HYCPK1216	G06	HY-N0053	Psoralen	-21.5977	-7.66212	2.67446	-0.669592	3.99494	15.2643	-11.0312	21.2068	21.2844	Others
MCE.AC.02	M13	HYCPK1215	G07	HY-10162	Olaparib	-25.5315	0.433705	-113.96	13.2561	4.31699	15.2097	9.44657	14.8881	36.661	PARP;PARP;Autophagy;Mitophagy
MCE.AC.02	L17	HYCPK1217	F09	HY-17577	Berberine (chloride hydrate)	1.0072	4.72945	-4.50435	9.07569	21.6156	15.1551	41.9634	26.4555	40.5945	β-catenin;Autophagy;Wnt
MCE.AC.02	F16	HYCPK1218	C08	HY-11101	Alendronate (sodium hydrate)	20.3055	-4.77076	-1.42168	4.46093	12.1842	14.9914	4.35527	6.42915	16.6356	Others
MCE.AC.02	N21	HYCPK1217	G11	HY-15729A	CO-1686 (hydrobromide)	4.85545	10.7187	-2.81522	25.6345	3.35084	14.8276	82.3844	67.0687	65.1345	EGFR;EGFR
MCE.AC.02	F06	HYCPK1218	C03	HY-13074	VO-Ohpic (trihydrate)	16.7423	16.5428	-6.15125	19.4182	14.9906	14.773	7.75884	29.3091	14.1772	PTEN
MCE.AC.02	B03	HYCPK1217	A02	HY-14422	SR1078	-34.8243	-2.33375	1.49206	1.28489	24.7901	14.6639	86.0411	95.2992	95.9324	ROR
MCE.AC.02	L10	HYCPK1218	F05	HY-15889A	AMG 925 (HCl)	26.5197	10.9252	-1.5906	46.6453	20.5114	14.3364	103.762	106.51	102.861	CDK;FLT3
MCE.AC.02	B20	HYCPK1218	A10	HY-15779A	K145 (hydrochloride)	-2.75554	21.2102	4.78587	-6.80451	10.2519	14.2818	92.7076	105.593	100.849	SPHK
MCE.AC.02	M21	HYCPK1215	G11	HY-10159	Nilotinib	-4.6084	13.5688	15.0051	18.3595	5.60518	13.8998	73.4676	55.909	68.7104	Bcr-Abl;Autophagy
MCE.AC.02	M16	HYCPK1216	G08	HY-N0714A	Berbamine (dihydrochloride)	-20.144	4.93598	0.478587	-1.21251	9.33175	13.5177	12.4282	13.2065	15.4734	Autophagy;NF-κB
MCE.AC.02	K08	HYCPK1216	F04	HY-N0822	Shikonin	-14.2718	12.1231	-6.27793	7.79985	9.92984	13.4085	9.24967	17.436	6.48886	Chloride Channel;Pyruvate Kinase;TNF Receptor;NF-κB
MCE.AC.02	G10	HYCPK1216	D05	HY-100941	CCCP	-11.3642	2.99463	-2.6463	1.25775	14.9906	13.1902	89.0509	98.2547	96.9157	IFNAR;STING
MCE.AC.02	D18	HYCPK1218	B09	HY-15270	BMS-911543	-16.1247	16.5841	-20.6778	-3.27557	10.3899	12.699	3.76456	39.2458	41.7567	JAK;JAK;JAK
MCE.AC.02	E17	HYCPK1215	C09	HY-15158	SBE13 (Hydrochloride)	-17.8635	2.45766	-11.5987	-0.913903	-3.45819	12.5898	25.0299	17.6908	13.5514	Polo-like Kinase (PLK);Autophagy
MCE.AC.02	N19	HYCPK1217	G10	HY-13524	AG-1478	-13.1601	1.1772	-16.1593	17.1922	2.01664	12.5898	46.7734	33.4876	43.5894	EGFR;EGFR
MCE.AC.02	I22	HYCPK1216	E11	HY-N0741A	Leonurine (hydrochloride)	2.0619	11.3796	-7.20695	10.7859	7.44546	12.2623	-4.28026	-11.3041	21.5079	Autophagy;Toll-like Receptor (TLR)
MCE.AC.02	L06	HYCPK1218	F03	HY-N1459	Campesterol	-8.85574	20.2602	2.37886	20.3411	14.9906	12.1532	7.84323	5.15521	14.1772	Others
MCE.AC.02	N03	HYCPK1217	G02	HY-12299	WH-4-023	-5.69162	14.2297	-4.03984	7.25693	9.6998	12.044	-6.8681	13.2065	32.7274	Src
MCE.AC.02	G08	HYCPK1216	D04	HY-101429	RG13022	5.112	1.34242	-1.42168	4.84097	1.05049	11.9894	-33.8998	-3.04896	-0.305446	EGFR;EGFR
MCE.AC.02	C20	HYCPK1216	B10	HY-B1919	Dihydroisotanshinone I	-7.25942	10.5122	4.57473	3.4294	12.5062	11.2253	0.0234406	8.00883	31.9228	STAT;STAT
MCE.AC.02	N12	HYCPK1218	G06	HY-101088	CeMMEC13	-20.9421	-8.2817	-7.46032	-3.98136	9.14772	11.0616	18.5321	16.6716	19.407	DNA/RNA Synthesis
MCE.AC.02	J09	HYCPK1217	E05	HY-10201A	Sorafenib (Tosylate)	9.30233	0.144568	-0.703804	7.82699	-6.95472	11.0616	66.4073	67.1196	69.962	VEGFR;Raf;FLT3;PDGFR;Autophagy;c-Kit
MCE.AC.02	M22	HYCPK1216	G11	HY-N0104	Curcumol	-6.71782	12.8666	-0.450435	-0.316699	-10.4513	11.007	27.0833	8.00883	15.1158	Others
MCE.AC.02	B13	HYCPK1217	A07	HY-13735A	Quinacrine (dihydrochloride)	-27.0138	-4.64684	-5.98233	-1.70113	8.91769	10.7887	83.9315	89.8467	81.6732	Autophagy;Phospholipase;Mitophagy
MCE.AC.02	F08	HYCPK1218	C04	HY-13700	Nedaplatin	-4.77944	-0.970673	0.943097	-1.48396	3.44286	10.7341	-4.224	-5.90259	-29.5836	DNA/RNA Synthesis
MCE.AC.02	J04	HYCPK1218	E02	HY-14586	Irosustat	1.14973	2.66419	-3.49087	-0.913903	1.7406	10.7341	41.2039	58.9664	60.0387	Others
MCE.AC.02	D13	HYCPK1217	B07	HY-13613	Dutasteride	-10.6231	-5.22511	-4.84217	-15.7083	10.896	10.2975	12.7658	40.1121	43.053	5 alpha Reductase
MCE.AC.02	G21	HYCPK1215	D11	HY-10964	DMXAA	2.71753	18.3189	-7.84038	11.8717	-8.28892	10.1883	-11.0874	-4.01716	15.4287	Interleukin Related;STING
MCE.AC.02	N07	HYCPK1217	G04	HY-12409	PFI-3	-5.72012	6.95993	-12.4855	12.3875	17.0149	10.0791	6.07112	15.7034	18.6024	Epigenetic Reader Domain
MCE.AC.02	H09	HYCPK1217	D05	HY-101923A	LYN-1604 hydrochloride	-3.78174	-4.81206	8.75532	3.61942	-3.04413	9.80624	29.643	3.11691	30.7159	ULK
MCE.AC.02	G22	HYCPK1216	D11	HY-N0189	Aloe emodin	-20.5145	-4.68815	3.26565	-8.7047	-4.42434	9.75166	15.6349	55.7561	49.0427	Others
MCE.AC.02	H15	HYCPK1217	D08	HY-17408	Mevastatin	0.522603	-11.2144	4.78587	-6.83165	2.79876	9.6425	-6.58681	1.12956	13.909	Autophagy;HMG-CoA Reductase (HMGCR)
MCE.AC.02	C21	HYCPK1215	B11	HY-N0221	Daurisoline	-12.2764	4.27509	-6.95358	-10.442	6.3873	9.58792	6.12738	21.1559	23.7875	Autophagy;Potassium Channel
MCE.AC.02	C19	HYCPK1215	B10	HY-15373	Fenretinide	-7.31644	2.54027	5.8838	-8.59612	2.66074	9.53334	47.0547	65.1832	68.8892	RAR/RXR;Autophagy
MCE.AC.02	L03	HYCPK1217	F02	HY-14721	EMD-1214063	1.06421	-2.0033	9.93771	8.93996	-4.01027	9.31502	42.526	10.8625	29.2856	c-Met/HGFR;Autophagy
MCE.AC.02	F05	HYCPK1217	C03	HY-12325	GSK2194069	-14.8704	3.65551	1.15424	5.11243	8.77966	9.15128	-5.15225	7.75404	5.68427	Others
MCE.AC.02	L05	HYCPK1217	F03	HY-12857	Brigatinib	10.4425	12.9079	21.2127	24.1144	21.0635	9.0967	39.7131	74.8652	61.5138	ALK
MCE.AC.02	L11	HYCPK1217	F06	HY-16706A	Remodelin (hydrobromide)	-8.1431	-4.97728	-1.295	-8.4061	-0.467738	9.04212	11.4437	36.647	73.8062	Histone Acetyltransferase
MCE.AC.02	G13	HYCPK1215	D07	HY-14754	Salirasib	2.14742	5.1425	5.50375	-9.89911	5.83522	8.38716	47.1391	47.2971	58.2955	Autophagy;Ras
MCE.AC.02	G07	HYCPK1215	D04	HY-15772	AZD-9291	3.82925	-0.185874	-15.6104	34.0768	20.6495	7.78677	107.897	108.803	105.856	EGFR;EGFR
MCE.AC.02	A22	HYCPK1216	A11	HY-15146	NSC 74859	23.6691	18.4015	24.8865	-0.723884	15.1746	7.67761	12.0625	3.52457	21.8208	STAT;STAT
MCE.AC.02	E15	HYCPK1215	C08	HY-16141	Cilengitide	-2.49899	13.734	0.140761	9.78148	31.9212	7.45929	35.6344	65.6419	64.1064	Integrin;Autophagy
MCE.AC.02	H04	HYCPK1218	D02	HY-13667	Levoleucovorin (Calcium)	-5.15001	8.2404	3.39234	-0.669592	-4.60837	7.24097	-10.553	11.9326	1.79543	Antifolate
MCE.AC.02	E12	HYCPK1216	C06	HY-100592	Nicaraven	-5.46357	2.41636	-10.8808	-14.541	-10.7733	6.85891	-12.1282	8.56937	5.37138	Others
MCE.AC.02	C11	HYCPK1215	B06	HY-70002	Enzalutamide	-1.5298	0.970673	-23.0425	-11.6093	-0.145689	6.85891	-9.09027	-5.74971	16.9932	Androgen Receptor;Autophagy
MCE.AC.02	A10	HYCPK1216	A05	HY-101836	DKM 2-93	-3.46818	17.9884	18.4678	19.6625	8.87168	6.69517	35.55	35.3221	41.6673	E1/E2/E3 Enzyme
MCE.AC.02	H21	HYCPK1217	D11	HY-10510	BI-D1870	-6.97437	-3.69682	-0.830489	2.4793	-5.57451	6.20395	39.1505	36.1884	38.9853	Autophagy;Ribosomal S6 Kinase (RSK)
MCE.AC.02	H07	HYCPK1217	D04	HY-101770	BTB-1	8.76072	5.55556	-3.78647	4.56952	10.942	6.14937	12.8501	16.5697	27.6317	Microtubule/Tubulin;Microtubule/Tubulin
MCE.AC.02	C04	HYCPK1216	B02	HY-103610	4,4'-Dimethoxybenzil	-14.1293	-3.90335	-7.1225	-0.398136	-7.59882	5.65815	3.08947	-2.33556	25.3967	Others
MCE.AC.02	M18	HYCPK1216	G09	HY-10431	SB-431542	-7.00287	-18.2776	-24.7739	-17.147	-10.6353	5.60357	7.64633	-18.7949	17.0826	TGF-β Receptor
MCE.AC.02	K12	HYCPK1216	F06	HY-15458	SAR131675	-17.778	-4.56423	4.87032	-1.75542	3.21282	5.60357	16.3662	-6.31025	4.43269	VEGFR
MCE.AC.02	D12	HYCPK1218	B06	HY-18662	RQ-00203078	-11.7348	-1.59025	-9.52951	1.74637	-5.66653	5.33066	13.4127	12.6969	31.9675	TRP Channel
MCE.AC.02	F18	HYCPK1218	C09	HY-A0125A	Alizapride hydrochloride	9.07428	2.33375	-12.3166	-4.60571	7.62949	5.27608	2.55503	21.1049	11.2717	Dopamine Receptor;Dopamine Receptor
MCE.AC.02	I06	HYCPK1216	E03	HY-N0400	Wogonin	-15.2695	2.45766	2.2944	4.0266	9.6998	5.27608	-20.1449	1.99584	11.3164	CDK;Autophagy;Wnt
MCE.AC.02	C10	HYCPK1216	B05	HY-100746	STF-62247	-12.932	-0.433705	-26.2097	-15.464	-8.51896	4.56654	30.2618	35.0673	37.9125	Autophagy
MCE.AC.02	F21	HYCPK1217	C11	HY-100871	WT-161	-12.2764	-3.03594	13.9494	-4.71429	-5.4825	4.45738	47.8423	20.7482	43.053	HDAC;HDAC
MCE.AC.02	A05	HYCPK1215	A03	HY-14171	Bexarotene	11.8963	16.5428	20.9171	19.9068	25.0661	4.4028	13.6096	43.1186	36.3481	RAR/RXR;Autophagy
MCE.AC.02	O16	HYCPK1216	H08	HY-18632	GSK2879552	-1.64382	11.5448	4.87032	5.05814	0.912472	4.34822	-1.74867	15.5506	28.1234	Histone Demethylase
MCE.AC.02	A04	HYCPK1216	A02	HY-101462	RAD51 Inhibitor B02	2.20443	16.8319	8.37527	26.5846	12.3682	4.34822	45.1138	45.9213	58.2508	RAD51
MCE.AC.02	F17	HYCPK1217	C09	HY-16503	Treosulfan	11.4117	6.42297	4.70141	-5.6101	-4.56236	4.07532	12.2876	10.7096	26.693	DNA Alkylator/Crosslinker
MCE.AC.02	A17	HYCPK1215	A09	HY-13300	SR-3677	2.31845	29.0995	27.9692	21.9156	29.1608	3.857	30.4869	48.4691	53.2891	ROCK;ROCK;ROCK;Autophagy
MCE.AC.02	O18	HYCPK1216	H09	HY-N0280	Corosolic acid	-31.3181	-1.2185	2.20994	-8.08035	-18.6405	3.69326	-3.12698	-3.35471	20.3904	Autophagy
MCE.AC.02	L16	HYCPK1218	F08	HY-15586	L67	-8.57068	12.3296	-0.788261	15.4549	12.0462	3.5841	44.1856	30.1244	78.6337	DNA/RNA Synthesis
MCE.AC.02	A18	HYCPK1216	A09	HY-15827	NSC 405020	0.693636	30.8757	3.85685	23.4629	14.6226	3.5841	4.69281	5.7667	26.9165	MMP
MCE.AC.02	C03	HYCPK1215	B02	HY-N0155	Nobiletin	-15.0415	-4.06857	-7.58701	-0.425282	15.5427	3.52952	-17.9227	-7.27844	-4.28369	Autophagy
MCE.AC.02	B17	HYCPK1217	A09	HY-101486	LF3	-20.9136	15.0558	-5.60228	-5.44722	1.18851	3.20204	3.06134	-3.45662	4.11979	β-catenin
MCE.AC.02	D07	HYCPK1217	B04	HY-10159A	Nilotinib (monohydrochloride monohydrate)	-11.0222	-16.6667	-16.4127	1.31204	-33.2247	3.14746	105.956	97.9999	97.765	Bcr-Abl;Autophagy
MCE.AC.02	B09	HYCPK1217	A05	HY-100529	PD150606	-15.8681	1.30112	-1.80174	-6.07157	-5.43649	2.81998	-0.0328169	15.2448	19.407	Proteasome
MCE.AC.02	F09	HYCPK1217	C05	HY-15994	Citarinostat	5.73913	-2.54027	0.858641	16.5407	4.54702	2.43792	85.3942	83.2732	79.1701	HDAC;HDAC
MCE.AC.02	L18	HYCPK1218	F09	HY-13677A	6-Mercaptopurine hydrate	-17.2079	13.8579	21.2971	14.2877	24.7901	2.27417	36.0845	15.9582	9.66252	Nucleoside Antimetabolite/Analog
MCE.AC.02	E04	HYCPK1216	C02	HY-N1067	Xanthohumol	-13.9012	-9.89261	-10.5008	-7.40171	18.7632	2.05585	60.669	64.6737	71.303	Acyltransferase;COX
MCE.AC.02	B22	HYCPK1218	A11	HY-14394	TBB	-14.2433	-9.76869	-4.46212	-1.15821	-11.0033	1.94669	1.85181	-3.6095	26.5589	Casein Kinase;Casein Kinase
MCE.AC.02	C14	HYCPK1216	B07	HY-B0788	LY2409881	-11.1932	1.59025	-6.61576	-11.2564	5.09911	1.89211	6.74621	17.6908	31.297	IKK
MCE.AC.02	C18	HYCPK1216	B09	HY-10475	AM580	-2.24244	14.6427	5.8838	-2.35262	4.409	1.89211	3.53953	25.5892	23.6534	RAR/RXR;Autophagy
MCE.AC.02	F19	HYCPK1217	C10	HY-10846	Delamanid	-19.1748	7.66212	-5.30668	-0.452427	-7.87486	1.56463	30.4025	29.462	48.6851	Bacterial
MCE.AC.02	F14	HYCPK1218	C07	HY-12418	E7449	-0.0760149	-0.846758	-9.57174	4.89526	16.9229	1.34631	23.4547	15.8563	22.5359	PARP;PARP
MCE.AC.02	J06	HYCPK1218	E03	HY-109061	Lazertinib	-12.818	18.0297	13.1471	3.40225	10.0679	1.18257	6.35241	15.9582	18.4683	EGFR;EGFR
MCE.AC.02	B04	HYCPK1218	A02	HY-13319	JNK-IN-8	-71.283	-0.516316	-2.51962	-26.2136	-0.927807	1.01883	95.9143	97.847	97.6309	JNK
MCE.AC.02	A15	HYCPK1215	A08	HY-100200	SMER28	-6.17621	10.8839	10.0644	14.912	13.1503	0.90967	15.4942	5.56287	24.3239	Autophagy
MCE.AC.02	G04	HYCPK1216	D02	HY-101403	N-(5-Aminopentyl)acetamide	1.89087	1.67286	2.92782	0.986291	10.85	0.85509	-14.6035	7.49926	7.51695	Endogenous Metabolite
MCE.AC.02	A08	HYCPK1216	A04	HY-B1249A	Trichlormethine (hydrochloride)	-7.80103	11.5861	4.40581	5.49247	20.2354	0.85509	17.5195	30.685	23.4746	Others
MCE.AC.02	D11	HYCPK1217	B06	HY-13316	Mitomycin C	-9.93895	-22.532	-22.6625	-10.9578	-11.4174	0.691349	-12.9439	-0.0424646	7.78514	DNA Alkylator/Crosslinker;ADC Cytotoxin;DNA/RNA Synthesis;Autophagy
MCE.AC.02	H13	HYCPK1217	D07	HY-17400	Tegafur	6.59429	-2.29244	3.22342	-10.8492	0.958479	0.636769	3.14573	6.42915	14.1325	Nucleoside Antimetabolite/Analog
MCE.AC.02	B10	HYCPK1218	A05	HY-12060	KRN-633	-13.9582	-0.351095	0.478587	-9.62765	8.73366	0.473028	-19.4698	-10.6926	0.409744	VEGFR
MCE.AC.02	M03	HYCPK1215	G02	HY-15777C	LEE011 (succinate hydrate)	-1.98589	2.04461	-77.9393	29.1092	-3.09014	0.200127	31.6401	20.2387	11.9869	CDK
MCE.AC.02	E08	HYCPK1216	C04	HY-15484	Pifithrin-α (hydrobromide)	-3.89576	-18.9798	-22.6203	8.04416	0.0383391	0.090967	5.50854	-1.11257	3.04701	MDM-2/p53;Aryl Hydrocarbon Receptor
MCE.AC.02	C07	HYCPK1215	B04	HY-14519	Methotrexate	-2.98359	-5.886	-6.74244	8.55992	-10.6353	0.0363868	-6.33365	9.1299	0.499143	Antifolate;ADC Cytotoxin
MCE.AC.02	A12	HYCPK1216	A06	HY-77434	9-Dihydro-13-acetylbaccatin III	16.2292	7.04254	6.89728	-3.51988	10.896	-0.727736	11.5844	1.63914	14.1772	Others
MCE.AC.02	C12	HYCPK1216	B06	HY-15721	FH535	-7.48747	-9.93391	-14.8503	-10.0348	16.7849	-0.946057	16.4225	-1.57119	12.7468	PPAR;β-catenin;Wnt
MCE.AC.02	H19	HYCPK1217	D10	HY-13500	GSK343	0.180535	-8.07518	-4.63103	4.94955	-10.4052	-1.3827	88.9384	77.4131	86.9478	Histone Methyltransferase;Epigenetic Reader Domain;Autophagy
MCE.AC.02	B19	HYCPK1217	A10	HY-100736	ML348	-31.8883	-1.13589	-4.50435	-0.235262	5.51317	-1.49186	-5.29289	7.19351	13.3279	Phospholipase
MCE.AC.02	I11	HYCPK1215	E06	HY-10295	SB 202190	-1.84336	-3.32507	3.09674	0.606253	1.83261	-1.54644	1.68304	19.5762	19.4517	p38 MAPK;Autophagy
MCE.AC.02	E11	HYCPK1215	C06	HY-13515	Sirtinol	-28.8097	-5.886	-3.02636	-2.21689	-4.79239	-1.76476	3.62392	4.18701	33.8896	Autophagy;Sirtuin;Sirtuin
MCE.AC.02	K16	HYCPK1216	F08	HY-15097	Myricetin	-25.56	13.8166	13.4004	13.609	1.41855	-1.76476	14.0878	16.6207	10.8247	Apoptosis
MCE.AC.02	A09	HYCPK1215	A05	HY-10324	D4476	-7.28793	7.12515	3.39234	-2.37977	-9.85316	-1.98308	9.41844	-0.959701	14.937	Autophagy;Casein Kinase;Casein Kinase
MCE.AC.02	D19	HYCPK1217	B10	HY-13336	Imisopasem manganese	-10.4521	12.3296	0.267446	11.7903	-5.34448	-1.98308	-8.61208	13.3084	29.375	Others
MCE.AC.02	E10	HYCPK1216	C05	HY-16664	SJ-172550	1.40628	-12.7427	-30.1369	-3.81849	-1.93996	-2.09224	-9.09027	-3.91524	4.11979	MDM-2/p53
MCE.AC.02	F20	HYCPK1218	C10	HY-12432	Gilteritinib	-21.5407	3.20116	2.33663	16.9479	-17.6283	-2.14682	43.5949	90.662	81.1369	FLT3;TAM Receptor
MCE.AC.02	G14	HYCPK1216	D07	HY-101853	STAT5-IN-1	15.1175	-0.764147	12.2603	-4.22567	4.91508	-2.58346	1.71116	-4.47577	9.21553	STAT;STAT
MCE.AC.02	L15	HYCPK1217	F08	HY-13521	SB-505124	-21.7118	-14.2297	-7.37587	19.7711	2.84476	-2.85636	77.5181	65.3361	76.354	TGF-β Receptor
MCE.AC.02	L14	HYCPK1218	F07	HY-N0111	Coenzyme Q10	-29.8929	11.7513	-4.5888	18.3052	-3.09014	-2.96552	-7.90886	17.1302	8.99203	Endogenous Metabolite
MCE.AC.02	E14	HYCPK1216	C07	HY-N0183	Formononetin	-4.77944	-5.63817	5.20815	-20.133	2.4307	-3.0201	-30.6931	-4.93439	-0.931237	FGFR
MCE.AC.02	E07	HYCPK1215	C04	HY-50868	Bafetinib	15.488	4.39901	-12.7389	12.5775	-10.4973	-3.293	77.715	81.031	84.3552	Bcr-Abl;Autophagy
MCE.AC.02	D09	HYCPK1217	B05	HY-13669	Lomustine	-15.9821	10.0991	-27.8566	-10.1977	0.360388	-4.54835	-14.6598	-2.998	12.3892	DNA Alkylator/Crosslinker;Autophagy
MCE.AC.02	B08	HYCPK1218	A04	HY-13544	Uramustine	-17.1224	3.20116	-8.85386	-8.89472	0.728444	-4.54835	-15.9256	10.5567	-6.07167	DNA Alkylator/Crosslinker
MCE.AC.02	E16	HYCPK1216	C08	HY-N0184	Glycyrrhizic acid	4.0858	-8.2404	-9.90956	-6.28874	10.3899	-4.65751	-12.8033	-6.0045	1.34843	Others
MCE.AC.02	G16	HYCPK1216	D08	HY-15893	DMOG	7.30693	11.834	-17.6796	-6.09872	2.47671	-5.09415	-1.5799	-2.79417	20.6586	HIF/HIF Prolyl-Hydroxylase
MCE.AC.02	F03	HYCPK1217	C02	HY-13696	MSX-122	4.74143	30.917	2.67446	-12.9123	-3.55021	-5.85827	-10.5248	4.13606	17.8872	CXCR;CXCR
MCE.AC.02	D05	HYCPK1217	B03	HY-10585A	Valproic acid (sodium salt)	-3.69623	-5.96861	5.33483	2.58788	-9.07104	-5.91285	-7.6557	-16.8585	20.8821	Autophagy;HDAC;HDAC;Mitophagy
MCE.AC.02	B15	HYCPK1217	A08	HY-10426	XCT790	-12.647	7.24907	15.3852	-1.83685	17.1529	-7.1682	7.4213	6.42915	25.6649	Estrogen Receptor/ERR;Autophagy
MCE.AC.02	D16	HYCPK1218	B08	HY-13701	Nelarabine	-7.88655	-6.21644	-1.80174	-14.351	-6.77069	-7.22278	-11.1999	3.32074	-6.47396	Nucleoside Antimetabolite/Analog
MCE.AC.02	D06	HYCPK1218	B03	HY-19807	Indirubin-3'-monoxime	-8.11459	-8.94259	-8.4738	-8.78614	8.18157	-7.82316	79.0933	81.1839	78.8572	GSK-3;GSK-3;5-Lipoxygenase
MCE.AC.02	C22	HYCPK1216	B11	HY-15483	DY131	4.94097	1.67286	3.64571	-6.47876	-6.8167	-8.58728	23.8204	26.3536	38.0913	Estrogen Receptor/ERR
MCE.AC.02	A07	HYCPK1215	A04	HY-12014	SU11274	-21.5977	1.1772	-3.06859	-5.96299	-11.0493	-8.86018	44.7763	53.1063	59.9046	c-Met/HGFR;Autophagy
MCE.AC.02	G18	HYCPK1216	D09	HY-101496	MT-DADMe-ImmA	1.14973	8.07518	-1.75951	13.2833	-9.39309	-8.91476	-0.370362	0.874772	2.64471	Others
MCE.AC.02	A14	HYCPK1216	A07	HY-13420	Zebularine	-3.35416	4.77076	-4.92663	0.769126	20.3274	-9.40599	13.7221	29.9206	40.4157	Autophagy;DNA Methyltransferase
MCE.AC.02	J20	HYCPK1218	E10	HY-B0245	Busulfan	-7.1169	8.44692	-8.98054	2.34357	-2.35402	-9.40599	7.64633	15.7034	7.33815	DNA Alkylator/Crosslinker
MCE.AC.02	C09	HYCPK1215	B05	HY-10341	Fasudil (Hydrochloride)	-9.1693	13.734	0.140761	-4.22567	-2.99812	-9.67889	-11.003	2.65829	0.990837	PKA;PKA;ROCK;ROCK;ROCK;Autophagy
MCE.AC.02	D04	HYCPK1218	B02	HY-12239	CID755673	-8.39965	-16.6667	-26.2941	3.40225	-8.38094	-9.95179	-1.80493	-15.2788	-9.64762	PKD
MCE.AC.02	A19	HYCPK1215	A10	HY-N0102	Isoliquiritigenin	5.48258	15.3862	2.63223	12.4689	9.6538	-10.1701	27.7584	16.3659	46.2266	Aldose Reductase;Autophagy
MCE.AC.02	D20	HYCPK1218	B10	HY-19312	3-Methyladenine	-11.5068	14.5601	3.39234	6.93119	-1.61791	-10.2793	-15.5318	16.264	23.7875	PI3K;Autophagy;Mitophagy;Endogenous Metabolite
MCE.AC.02	B06	HYCPK1218	A03	HY-13330	AZD4547	-8.31413	-9.19042	0.985326	-1.53825	1.60258	-10.8797	54.3963	65.1832	54.5407	FGFR
MCE.AC.02	G15	HYCPK1215	D08	HY-50895	Gefitinib	-3.15462	14.4775	4.15244	0.769126	-13.9018	-11.3163	87.982	81.2349	79.0807	EGFR;EGFR;Autophagy
MCE.AC.02	F10	HYCPK1218	C05	HY-A0070A	3,3',5-Triiodo-L-thyronine	12.5235	2.99463	-10.8386	-3.35701	9.42376	-12.4079	-3.8302	17.9965	18.0213	Thyroid Hormone Receptor
MCE.AC.02	E09	HYCPK1215	C05	HY-13308	Regorafenib (Hydrochloride)	-4.95047	5.22511	-12.9922	14.4234	2.84476	-13.2266	65.8728	61.0047	69.2915	VEGFR;Raf;PDGFR;Autophagy
MCE.AC.02	H11	HYCPK1217	D06	HY-14734A	Anamorelin (hydrochloride)	-5.94817	-3.5316	-7.1225	18.0338	-20.7108	-14.9186	2.75193	2.14871	0.0074499	GHSR
MCE.AC.02	C06	HYCPK1216	B03	HY-12032	AG14361	-10.7086	-6.6708	-8.05152	-5.71868	6.11126	-16.4468	38.1097	58.1001	60.3963	PARP;PARP
MCE.AC.02	B11	HYCPK1217	A06	HY-N0797	(20S)-Protopanaxadiol	4.19982	5.80339	-14.9347	-23.6348	7.39946	-16.6106	-7.23377	2.55637	-4.41779	P-glycoprotein
MCE.AC.02	D22	HYCPK1218	B11	HY-10012	AZD-5438	-11.7348	2.7881	-16.4549	1.42062	3.62688	-16.8289	68.2919	65.0304	71.2583	CDK
MCE.AC.02	G19	HYCPK1215	D10	HY-B0078	Dacarbazine	-7.31644	8.61214	5.50375	7.01262	-15.0059	-17.211	3.59579	-23.0243	10.9588	Nucleoside Antimetabolite/Analog
MCE.AC.02	K04	HYCPK1216	F02	HY-18696	AMG-337	2.63202	13.5275	-7.79815	1.8821	6.3873	-18.0297	10.3186	7.19351	-0.886538	c-Met/HGFR
MCE.AC.02	G05	HYCPK1215	D03	HY-15854	JWH-133	12.2099	10.3883	8.67087	-5.44722	7.6755	-18.5755	1.96432	-0.297253	8.36624	Autophagy;Cannabinoid Receptor
MCE.AC.02	D08	HYCPK1218	B04	HY-19912	Fruquintinib	-15.5546	-6.21644	-9.99402	-0.289553	-13.1197	-19.0121	-23.5203	9.28277	-2.54042	VEGFR
MCE.AC.02	C16	HYCPK1216	B08	HY-N0001	(-)-Epicatechin	-21.8543	9.43825	-16.5816	-11.555	-4.8384	-19.0667	-7.6557	2.09775	8.76853	COX
MCE.AC.02	C08	HYCPK1216	B04	HY-12757	YHO-13177	-10.11	3.15985	-18.313	-2.92268	-3.27416	-19.1213	16.0287	33.4367	26.8718	BCRP
MCE.AC.02	H03	HYCPK1217	D02	HY-101966	NCT-503	13.3786	-12.9492	6.64391	-4.63286	-17.5823	-19.4487	7.53381	-17.8776	7.20405	Others
MCE.AC.02	C15	HYCPK1215	B08	HY-10201	Sorafenib	-29.2087	-10.0165	5.33483	-22.0875	-13.9938	-19.5579	60.8659	64.8775	74.4766	VEGFR;Raf;FLT3;PDGFR;Autophagy;c-Kit
MCE.AC.02	O19	HYCPK1215	H10	HY-13733	Procarbazine (Hydrochloride)	1.5488	-0.3924	4.44804	7.03977	2.61473	-19.7762	2.35813	5.10425	12.0763	DNA Alkylator/Crosslinker
MCE.AC.02	D15	HYCPK1217	B08	HY-15463	Imatinib	-20.7141	2.33375	-1.50614	-16.4141	-0.651766	-20.0491	1.42988	8.11075	-5.31178	Bcr-Abl;PDGFR;Autophagy;c-Kit
MCE.AC.02	K05	HYCPK1215	F03	HY-10129	Veliparib	-9.82493	5.1012	11.6268	10.6773	14.5305	-30.6377	7.75884	23.2451	-5.62467	PARP;PARP;Autophagy
MCE.AC.02	P13	HYCPK1217	H07	HY-B0313	Hydroxyurea	8.30463	8.07518	8.75532	16.3779	13.6564	-89.1476	10.2623	4.69659	25.7543	DNA/RNA Synthesis;Autophagy
MCE.AC.02	K11	HYCPK1215	F06	HY-10331	Regorafenib	-15.3835	-3.90335	9.51543	11.5188	8.45762	-94.0599	53.6649	60.699	72.3758	VEGFR;Raf;PDGFR;Autophagy
MCE.AC.02	K07	HYCPK1215	F04	HY-13228	YM-201636	-12.4189	14.147	-6.74244	37.9586	19.9594	-98.9175	94.2828	101.975	86.5902	PI3K;Autophagy;PIKfyve
MCE.AC.02	P17	HYCPK1217	H09	HY-11003	GW843682X	5.96717	21.4994	25.9422	36.3571	21.1555	-101.81	76.3648	65.438	64.1064	Polo-like Kinase (PLK)
MCE.AC.02	K09	HYCPK1215	F05	HY-N0112	Dihydromyricetin	-1.30176	4.85337	9.38875	9.23856	18.9472	-108.032	-1.35487	10.4548	-15.0115	mTOR;Autophagy
MCE.AC.02	P15	HYCPK1217	H08	HY-16582A	LDE225	-7.00287	17.2449	22.944	13.9619	14.1625	-114.255	23.9329	30.7359	26.6483	Smo
MCE.AC.02	P09	HYCPK1217	H05	HY-18072	GSK2606414	30.6815	19.1037	23.9575	17.1922	20.4194	-119.221	6.18363	8.67128	34.1131	PERK
MCE.AC.02	P03	HYCPK1217	H02	HY-15290	AIM-100	9.1883	14.8905	13.7805	25.5802	21.7996	-123.424	9.13715	8.31458	40.0581	Ack1
MCE.AC.02	K03	HYCPK1215	F02	HY-10984	Pomalidomide	-8.57068	0.722842	17.3277	11.5731	10.712	-132.43	4.35527	6.1234	26.693	TNF Receptor
MCE.AC.02	K21	HYCPK1215	F11	HY-B0016	Capecitabine	8.30463	13.4036	-10.0362	3.10365	7.90553	-198.854	-0.651649	10.3529	13.1044	Nucleoside Antimetabolite/Analog;DNA/RNA Synthesis
MCE.AC.02	K13	HYCPK1215	F07	HY-A0003B	Lenalidomide (hemihydrate)	-23.4506	14.0231	12.8515	-5.3115	-20.7568	-202.019	57.0685	22.3789	65.7156	TNF Receptor
MCE.AC.02	K17	HYCPK1215	F09	HY-13716	Noscapine	-9.76792	10.8013	10.9512	-3.57418	5.65119	-210.534	20.8668	23.0923	30.403	Autophagy;Sigma Receptor
MCE.AC.02	K15	HYCPK1215	F08	HY-10337	Brivanib	-28.097	12.4122	7.10842	9.21142	-0.00766783	-229.2	20.4449	40.1631	43.5	VEGFR;Autophagy

## Sheet: Plate 3
Plate	Well	96-Well	Position	Cat. No.	Product Name	MeWo, 0.1 uM	MeWo 2.1, 0.1 uM	MeWo 4.11, 0.1 uM	MeWo, 1 uM	MeWo 2.1, 1 uM	MeWo 4.11, 1 uM	MeWo, 10 uM	MeWo 2.1, 10 uM	MeWo 4.11, 10 uM	Target
MCE.AC.03	F19	HYCPK1221	C10	HY-N1937	Pristimerin	71.6128	74.653	95.5747	104.835	99.2257	100.612	106.888	101.56	101.331	Bacterial
MCE.AC.03	A07	HYCPK1219	A04	HY-13925	PD0166285	75.544	87.0127	94.7174	85.9694	92.525	94.169	97.725	100.481	100.946	Wee1
MCE.AC.03	A14	HYCPK1220	A07	HY-N0880	Cinobufotalin	76.1598	88.3818	94.6329	87.5996	92.6418	96.2198	95.7166	97.813	99.2614	Others
MCE.AC.03	C13	HYCPK1219	B07	HY-N0862	Harringtonine	102.037	83.2288	94.0654	102.731	87.0124	91.2458	105.821	95.8026	93.1579	Others
MCE.AC.03	F06	HYCPK1222	C03	HY-18982	Anisomycin	86.4537	82.6013	93.9205	100.448	80.5454	88.3838	106.009	94.3405	94.1928	JNK
MCE.AC.03	L11	HYCPK1221	F06	HY-10215	NVP-AUY922	62.4398	92.0517	93.3168	71.4905	90.3238	92.8222	64.4936	88.1815	91.3401	Autophagy;HSP;HSP
MCE.AC.03	D22	HYCPK1222	B11	HY-112167	GDC-0575	77.6123	85.1683	92.9304	19.6362	-25.5369	38.5981	72.4641	79.4822	81.6276	Checkpoint Kinase (Chk)
MCE.AC.03	D09	HYCPK1221	B05	HY-13002	Torin 2	76.7913	81.3272	92.1938	87.9404	93.0898	92.8681	101.428	98.3247	99.0358	DNA-PK;DNA-PK;mTOR;Autophagy
MCE.AC.03	O06	HYCPK1220	H03	HY-16592	Brefeldin A	86.9431	89.2565	91.8074	90.6673	84.3828	89.7612	94.4301	89.004	91.287	Autophagy;CRISPR/Cas9;Mitophagy
MCE.AC.03	A17	HYCPK1219	A09	HY-111343	ONC212	68.5656	75.4706	90.4068	73.6097	82.0258	87.8788	74.9588	77.1063	83.8434	GHSR
MCE.AC.03	A20	HYCPK1220	A10	HY-19987	BML-284	62.424	75.6988	89.3322	62.1689	69.2671	83.7925	63.9915	86.5915	88.8456	Wnt
MCE.AC.03	G11	HYCPK1219	D06	HY-15584	Taltobulin	78.1807	86.7846	89.0303	77.6407	86.2917	88.0318	69.2006	89.936	86.4175	Microtubule/Tubulin;Microtubule/Tubulin;ADC Cytotoxin
MCE.AC.03	K08	HYCPK1220	F04	HY-14944	Homoharringtonine	102.068	89.922	88.7405	103.886	88.8629	90.7867	105.774	94.2309	96.4485	STAT;STAT
MCE.AC.03	J11	HYCPK1221	E06	HY-12037	Rigosertib (sodium)	70.7918	84.1795	87.9436	69.6084	80.6233	80.7928	67.0197	83.6857	85.2101	Polo-like Kinase (PLK)
MCE.AC.03	G17	HYCPK1219	D09	HY-10115	PI-103	75.2441	75.5467	87.8832	79.1968	82.2401	88.8277	77.4221	84.0877	84.1486	PI3K;mTOR
MCE.AC.03	F15	HYCPK1221	C08	HY-10297	GSK2126458	79.4437	82.5442	87.8591	79.7451	85.3567	85.0015	98.3839	96.5337	97.4834	PI3K;mTOR
MCE.AC.03	F13	HYCPK1221	C07	HY-B0011	Docetaxel	77.0913	76.2883	87.3519	66.5555	79.1624	75.4515	52.4751	60.4569	58.6201	Microtubule/Tubulin;Microtubule/Tubulin
MCE.AC.03	C19	HYCPK1219	B10	HY-18840	BBT594	86.9273	69.3478	86.7965	94.3129	76.1432	79.1552	105.994	98.0871	98.9429	Others
MCE.AC.03	H05	HYCPK1221	D03	HY-15459	Cabazitaxel	70.6971	77.4102	86.398	70.2901	71.0786	73.569	59.3473	66.9449	73.4011	Microtubule/Tubulin;Microtubule/Tubulin;Autophagy
MCE.AC.03	A09	HYCPK1219	A05	HY-15868	HS-173	72.8127	69.576	86.072	76.0402	78.4612	79.5378	98.9645	96.6433	96.475	PI3K
MCE.AC.03	B09	HYCPK1221	A05	HY-103618	THZ531	93.3532	66.3244	85.0699	100.76	67.1634	78.1451	106.323	99.9513	99.2879	CDK
MCE.AC.03	N17	HYCPK1221	G09	HY-15494	AXL1717	68.2025	75.5467	83.4519	69.638	79.7468	82.6293	62.5324	88.5105	86.4042	IGF-1R
MCE.AC.03	D03	HYCPK1221	B02	HY-15482	D-64131	78.9701	75.2995	83.2345	78.8856	77.6625	87.4043	79.4148	91.1057	88.3149	Microtubule/Tubulin;Microtubule/Tubulin
MCE.AC.03	N18	HYCPK1222	G09	HY-13502A	Mitoxantrone (dihydrochloride)	16.2592	85.1873	81.4475	71.1941	86.0385	92.1488	106.605	99.8233	100.442	PKC;PKC;Topoisomerase
MCE.AC.03	N09	HYCPK1221	G05	HY-50877	GSK461364	57.7349	76.8967	79.4793	51.2912	73.7862	79.1858	87.8089	88.5105	88.1291	Polo-like Kinase (PLK)
MCE.AC.03	N08	HYCPK1222	G04	HY-14949	Cevipabulin	63.5292	81.4413	77.3663	66.0368	74.7796	83.5782	60.6496	81.8215	85.2499	Microtubule/Tubulin;Microtubule/Tubulin
MCE.AC.03	B05	HYCPK1221	A03	HY-14711	Reversine	19.2748	51.2645	77.3059	14.2714	52.1451	52.8466	72.9662	91.1971	95.5595	Aurora Kinase;Aurora Kinase
MCE.AC.03	H19	HYCPK1221	D10	HY-11001	PHA-793887	36.705	59.3459	76.3037	44.1629	80.6038	92.2406	95.2146	65.7387	77.05	CDK
MCE.AC.03	C04	HYCPK1220	B02	HY-12558	LY3009120	58.0349	60.2396	73.8285	81.3012	75.1497	79.0787	97.7877	89.9726	90	Raf;Autophagy
MCE.AC.03	M17	HYCPK1219	G09	HY-13246	GDC-0980	61.4451	73.6642	73.0678	76.8256	79.1819	85.4607	76.2611	88.4191	89.5223	PI3K;mTOR
MCE.AC.03	O17	HYCPK1219	H09	HY-17026	Gemcitabine	27.2005	78.7032	72.5486	36.6493	85.6684	81.8488	35.4201	85.5864	92.1495	Nucleoside Antimetabolite/Analog;DNA/RNA Synthesis;Autophagy
MCE.AC.03	B15	HYCPK1221	A08	HY-15666	GZD824	28.3688	33.3143	72.138	70.0678	70.8059	82.3845	106.857	101.304	100.814	Bcr-Abl
MCE.AC.03	C20	HYCPK1220	B10	HY-12212	RTA-408	32.7422	-10.8005	71.8965	97.9586	88.9019	92.9599	107.013	100.902	101.265	Keap1-Nrf2
MCE.AC.03	E19	HYCPK1219	C10	HY-32721	Neratinib	58.9822	58.3191	71.2928	60.6573	47.2754	67.4472	64.776	100.372	100.655	EGFR;EGFR
MCE.AC.03	N21	HYCPK1221	G11	HY-50094	GDC-0941	21.4062	50.4849	70.0491	45.1854	56.0409	69.2531	65.2467	74.9132	85.701	PI3K;Autophagy
MCE.AC.03	C03	HYCPK1219	B02	HY-101566A	BAY-1895344 (hydrochloride)	37.0681	47.6516	69.3005	76.8108	86.9345	88.996	87.5892	91.7088	86.8819	ATM/ATR;ATM/ATR
MCE.AC.03	K12	HYCPK1220	F06	HY-10993	MK-1775	54.1352	69.7661	68.9624	73.9802	72.8318	77.3493	66.3607	83.2836	87.7576	Wee1
MCE.AC.03	E03	HYCPK1219	C02	HY-103020	BAY-1816032	41.7572	39.5893	67.6584	88.6962	97.2389	90.052	94.2889	94.5781	92.6139	Others
MCE.AC.03	H06	HYCPK1222	D03	HY-101667	LTURM34	5.12854	20.0038	67.3444	29.2838	-10.4212	6.93297	2.04754	24.2157	24.5467	DNA-PK;DNA-PK
MCE.AC.03	I09	HYCPK1219	E05	HY-10299	GSK-923295	57.3244	67.8646	66.7528	65.8738	65.3908	69.498	64.9172	58.3734	66.0372	Kinesin;Kinesin
MCE.AC.03	G05	HYCPK1219	D03	HY-N0004	Oridonin	18.1538	36.2046	65.7748	48.5051	67.1049	70.9519	104.362	101.761	101.384	Akt
MCE.AC.03	K13	HYCPK1219	F07	HY-13469	Debio 0932	53.2668	60.5628	65.7627	64.0213	91.1809	93.465	74.1116	92.0378	92.6935	HSP;HSP
MCE.AC.03	L05	HYCPK1221	F03	HY-10446	Pralatrexate	-15.6488	70.2985	65.6661	0.889185	59.3134	60.652	-12.5598	61.0235	68.7837	Antifolate
MCE.AC.03	D08	HYCPK1222	B04	HY-100877	GCN2-IN-1	27.0426	53.5843	63.6979	54.0921	78.3248	78.9715	100	87.944	88.7528	Ser/Thr Protease
MCE.AC.03	H09	HYCPK1221	D05	HY-15466	CH5132799	19.3695	29.6254	63.4082	51.7802	45.2885	50.352	70.9579	78.6598	81.7072	PI3K
MCE.AC.03	A19	HYCPK1219	A10	HY-14571	E7820	5.27064	13.7098	63.2512	18.1542	20.9009	55.9229	8.60595	39.3299	63.7019	Integrin
MCE.AC.03	F08	HYCPK1222	C04	HY-100532	CD437	28.5425	60.772	63.1787	54.4181	88.1032	91.6284	81.627	93.6278	93.755	RAR/RXR
MCE.AC.03	D18	HYCPK1222	B09	HY-N6631	7-Methoxyisoflavone	1.21306	14.0331	62.7199	2.05995	-21.0373	35.7974	1.02769	4.3314	22.3839	AMPK;AMPK
MCE.AC.03	B12	HYCPK1222	A06	HY-101272	GDC-0326	19.4327	24.092	62.1766	26.1569	47.1585	65.0597	39.9859	63.5638	69.5268	PI3K
MCE.AC.03	A12	HYCPK1220	A06	HY-10586	5-Azacytidine	18.4222	9.2413	62.0317	20.3327	51.288	65.5494	37.2715	91.3433	96.4219	Nucleoside Antimetabolite/Analog;Autophagy;DNA Methyltransferase
MCE.AC.03	B04	HYCPK1222	A02	HY-18669	ML346	17.4749	41.5668	61.9351	93.6608	84.2659	89.8225	86.5066	91.7271	94.7368	HSP;HSP
MCE.AC.03	A10	HYCPK1220	A05	HY-B1223	Anethole (trithione)	23.1745	-5.22913	61.8747	16.2425	-2.64914	28.0227	4.15	20.2132	23.3392	Others
MCE.AC.03	G19	HYCPK1219	D10	HY-100996	10074-G5	21.8956	6.88344	61.8505	20.3031	13.2652	41.7202	32.5175	40.2071	31.0747	c-Myc
MCE.AC.03	B08	HYCPK1222	A04	HY-103022	TPX-0005	20.1274	13.7098	61.0174	24.1858	42.5225	48.5155	37.0832	99.2751	99.6196	ROS;Trk Receptor;ALK
MCE.AC.03	G04	HYCPK1220	D02	HY-13326	ASP3026	21.0747	28.8838	60.9812	30.751	5.31775	19.6511	71.6482	97.5023	99.885	ALK
MCE.AC.03	I20	HYCPK1220	E10	HY-15187	ARRY-520	70.9655	52.7477	60.788	73.3874	56.0214	65.1209	70.3303	70.4356	67.019	Kinesin;Kinesin
MCE.AC.03	F12	HYCPK1222	C06	HY-13468	KW-2478	50.0618	21.3539	60.6672	68.9415	75.9679	82.0478	69.9066	90.265	94.3786	HSP;HSP
MCE.AC.03	H20	HYCPK1222	D10	HY-18762	6-Thio-2'-Deoxyguanosine	13.6068	-11.7323	60.0635	40.8136	13.9469	40.4806	82.239	80.2132	76.6387	DNA/RNA Synthesis
MCE.AC.03	E17	HYCPK1219	C09	HY-100220	GSK6853	3.54972	-6.82639	59.9548	21.9036	9.70051	38.0777	17.5335	31.5626	37.0323	Epigenetic Reader Domain
MCE.AC.03	C21	HYCPK1219	B11	HY-19903	ASP-9521	10.6228	-4.12626	59.7013	14.6419	2.39591	28.1145	5.3895	0.511727	23.379	Others
MCE.AC.03	D12	HYCPK1222	B06	HY-112158	NSC139021	29.5214	-0.247195	59.6409	68.7933	75.9094	83.2568	96.3129	94.0847	95.0287	Others
MCE.AC.03	G12	HYCPK1220	D06	HY-12203	PFK-158	19.5432	24.5294	59.1941	95.5281	92.2912	96.0514	107.249	101.797	101.557	Others
MCE.AC.03	E05	HYCPK1219	C03	HY-19548A	BEC (hydrochloride)	25.0059	46.777	59.1217	25.0157	27.4458	27.5176	3.82051	11.9159	21.1499	Others
MCE.AC.03	C16	HYCPK1220	B08	HY-19725	A-1155463	18.3749	-5.30519	59.0493	6.68371	28.1081	22.1457	11.1634	26.5367	2.29544	Bcl-2 Family
MCE.AC.03	H10	HYCPK1222	D05	HY-101413	Iberin	17.2855	21.2968	58.7957	16.776	16.226	14.7842	7.93128	16.4666	3.48961	Apoptosis;Endogenous Metabolite
MCE.AC.03	D19	HYCPK1221	B10	HY-100583	(-)-(S)-Equol	7.63887	13.7859	58.5904	15.3533	13.9859	20.9826	-7.13109	7.58453	32.2822	Estrogen Receptor/ERR;Endogenous Metabolite
MCE.AC.03	B21	HYCPK1221	A11	HY-12287	YH239-EE	-1.86564	15.9156	58.4817	6.04646	-15.8364	44.4597	22.366	46.9327	38.0805	MDM-2/p53
MCE.AC.03	B22	HYCPK1222	A11	HY-N0355	(+)-Catechin hydrate	3.81812	4.71573	58.4335	6.93565	-15.0962	48.1481	-4.24414	22.8998	13.0296	COX
MCE.AC.03	D05	HYCPK1221	B03	HY-N0431	Astragaloside IV	3.88127	21.3919	58.2282	2.96395	24.9525	15.3964	-0.117675	12.519	0.0265369	JNK;ERK;ERK;MMP
MCE.AC.03	B16	HYCPK1222	A08	HY-16273A	L-778123 (hydrochloride)	9.97553	4.44952	58.1799	35.2562	30.8741	60.0245	43.7044	51.2458	54.759	Farnesyl Transferase
MCE.AC.03	A13	HYCPK1219	A07	HY-17617	Nastorazepide	19.8432	6.92147	58.035	10.5961	-8.53178	40.3734	13.6895	15.0411	18.0716	Cholecystokinin Receptor
MCE.AC.03	G21	HYCPK1219	D11	HY-10010	Ko 143	11.2544	22.4187	57.8659	16.3906	14.3365	54.3924	8.30784	5.39141	24.7722	BCRP
MCE.AC.03	B07	HYCPK1221	A04	HY-15758	3,3'-Diindolylmethane	1.14991	7.4729	57.8297	3.06769	3.01924	11.7998	18.8515	20.1949	33.4896	Androgen Receptor
MCE.AC.03	H11	HYCPK1221	D06	HY-12903	PBTZ169	16.2908	9.1082	57.6245	13.6342	6.44753	13.6976	-5.60916	3.69175	7.09863	Others
MCE.AC.03	E21	HYCPK1219	C11	HY-103697A	Gardiquimod trifluoroacetate	12.7227	6.46511	57.2622	15.3088	0.467495	38.1237	24.7039	34.6512	46.3866	Toll-like Receptor (TLR);HIV
MCE.AC.03	D10	HYCPK1222	B05	HY-N2010	Methyl gallate	-1.53409	-3.21354	57.2381	2.88985	-2.35695	23.6455	7.13109	22.9546	19.8894	Bacterial
MCE.AC.03	H04	HYCPK1222	D02	HY-15336	AG 555	16.6066	-3.46073	56.9604	16.1387	14.3755	32.8895	63.7248	67.018	67.218	EGFR;EGFR
MCE.AC.03	G03	HYCPK1219	D02	HY-111374	NMDI14	16.4013	-2.07264	56.7189	17.5762	-4.61651	26.3545	6.45642	-17.3804	8.41221	Others
MCE.AC.03	D16	HYCPK1222	B08	HY-13722	HPPH	20.8536	4.63967	56.6223	5.27583	21.3684	5.52495	16.9687	35.8392	44.3034	Others
MCE.AC.03	F20	HYCPK1222	C10	HY-13426	FG-4592	15.3119	3.95512	56.6102	17.6651	-9.73947	24.3649	37.2401	25.0015	26.8288	HIF/HIF Prolyl-Hydroxylase
MCE.AC.03	G15	HYCPK1219	D08	HY-N0180	18β-Glycyrrhetinic acid	-1.42357	19.9277	56.5015	23.8598	11.0056	38.6593	41.8373	23.2836	58.8058	Endogenous Metabolite
MCE.AC.03	F21	HYCPK1221	C11	HY-10514	BX795	10.2913	0.323255	56.1031	17.1168	-6.03847	28.038	50.0275	87.5784	90.544	PDK-1
MCE.AC.03	P19	HYCPK1221	H10	HY-50878	Crizotinib	71.076	53.7745	56.1031	55.085	57.0343	49.6633	91.6686	96.6799	98.0274	c-Met/HGFR;Autophagy;ALK
MCE.AC.03	A16	HYCPK1220	A08	HY-100034	NSC 663284	4.6549	-6.27496	55.7167	40.6209	32.3935	35.2311	106.825	99.3847	100.164	Phosphatase
MCE.AC.03	A18	HYCPK1220	A09	HY-100370	MRK-016	11.7912	-0.988781	55.7167	16.361	7.69418	43.4343	6.77022	17.088	17.6205	GABA Receptor;GABA Receptor
MCE.AC.03	B10	HYCPK1222	A05	HY-N0523	Gallic acid	10.5123	-31.2607	55.451	19.5473	-9.03823	-0.474441	30.87	66.7073	78.3901	COX;Acetyl-CoA Carboxylase
MCE.AC.03	G13	HYCPK1219	D07	HY-19977	YU238259	12.7543	12.3217	55.3544	21.7554	-0.779158	13.2231	28.0458	12.647	4.31225	DNA-PK;DNA-PK
MCE.AC.03	E20	HYCPK1220	C10	HY-N2148	Cytosporone B	24.7375	10.4202	55.0767	35.3303	22.3229	47.7655	72.6524	80.0305	83.5781	Others
MCE.AC.03	F04	HYCPK1222	C02	HY-19800	ML-098	21.643	-18.0453	54.8594	16.9093	11.4536	5.28007	-7.2723	14.6939	25.0907	Ras
MCE.AC.03	L20	HYCPK1222	F10	HY-N0250	Saikosaponin D	38.7417	30.8043	54.8473	56.6411	54.5021	63.5292	98.0701	101.285	101.185	Estrogen Receptor/ERR;STAT;STAT;NF-κB
MCE.AC.03	P09	HYCPK1221	H05	HY-15764A	A 419259 (trihydrochloride)	21.1378	68.1689	54.7749	29.9655	78.5391	80.4408	106.59	100.39	100.111	Src
MCE.AC.03	H16	HYCPK1222	D08	HY-B1468	8-Azaguanine	7.84412	16.6191	54.5938	24.1562	21.9722	38.4757	16.7961	-2.99726	19.8629	Nucleoside Antimetabolite/Analog
MCE.AC.03	C18	HYCPK1220	B09	HY-101550	HI-TOPK-032	14.3331	1.99658	54.473	10.5368	13.9274	10.7285	15.3683	33.3902	43.5736	TOPK
MCE.AC.03	A08	HYCPK1220	A04	HY-10448	Capsaicin	26.3479	1.84446	54.4368	12.745	-1.94789	37.9706	20.6715	19.1349	40.429	TRP Channel;Autophagy
MCE.AC.03	G22	HYCPK1220	D11	HY-12519	Oltipraz	15.1383	26.0316	54.1349	8.22496	-0.116874	38.9654	7.31937	3.28967	22.782	HIF/HIF Prolyl-Hydroxylase
MCE.AC.03	H18	HYCPK1222	D09	HY-15613	Marinopyrrole A	33.721	37.8019	54.0504	95.8838	94.8819	98.2706	107.406	101.761	101.305	Bcl-2 Family
MCE.AC.03	B03	HYCPK1221	A02	HY-10182	CHIR-99021	1.33937	16.2008	53.9538	9.44018	13.9469	3.13743	36.5341	40.8833	24.2415	GSK-3;GSK-3;Autophagy
MCE.AC.03	A05	HYCPK1219	A03	HY-10550	Tariquidar	12.2648	27.7049	53.9176	4.49039	-0.0584368	15.58	24.3744	11.2763	25.9664	P-glycoprotein
MCE.AC.03	H21	HYCPK1221	D11	HY-14483	AF-353	8.87035	15.3071	53.8572	21.5776	3.99318	30.6856	35.4044	27.9074	33.4631	P2X Receptor
MCE.AC.03	A03	HYCPK1219	A02	HY-B1960	Canthaxanthin	20.8852	10.6104	53.3018	22.5853	25.9265	27.3799	11.336	6.6159	26.0062	Others
MCE.AC.03	A04	HYCPK1220	A02	HY-14649	Retinoic acid	13.7647	28.2563	53.1931	22.1259	24.9915	22.7732	13.4385	20.6336	33.609	RAR/RXR;PPAR;Endogenous Metabolite
MCE.AC.03	H17	HYCPK1221	D09	HY-10528	Tasquinimod	20.7273	25.6513	52.7946	33.878	25.4979	25.727	11.8381	19.0436	-3.87439	HDAC;HDAC
MCE.AC.03	A22	HYCPK1220	A11	HY-10626	T0901317	21.8956	13.5007	52.529	22.4964	12.8951	46.082	57.6057	65.2269	68.0672	FXR;LXR
MCE.AC.03	G08	HYCPK1220	D04	HY-13258	NVP-BHG712	-8.46512	9.2413	52.3841	22.5408	9.68103	24.472	87.8403	87.6698	86.6962	Ephrin Receptor
MCE.AC.03	B18	HYCPK1222	A09	HY-20878	Tyrphostin AG 879	-8.14936	-10.9527	52.3237	57.7526	82.4543	91.5825	98.3212	95.7112	97.2711	EGFR;EGFR;Trk Receptor
MCE.AC.03	B11	HYCPK1221	A06	HY-17013A	Dofequidar (fumarate)	3.0445	6.52215	51.9011	-0.889185	9.93426	26.3545	5.49933	1.27932	33.8744	P-glycoprotein
MCE.AC.03	G20	HYCPK1220	D10	HY-11106	BIBF 1120 (esylate)	11.9175	4.22133	51.2974	28.2909	1.20769	33.3639	98.7448	91.8916	96.6873	VEGFR;PDGFR;FGFR
MCE.AC.03	A11	HYCPK1219	A06	HY-102003	Rucaparib (Camsylate)	31.9843	-32.4777	50.9955	19.0878	17.6674	39.2562	50.1059	55.4127	39.5002	PARP;PARP
MCE.AC.03	G18	HYCPK1220	D09	HY-19313	LLY-507	10.7807	21.1637	50.5971	23.8153	19.1283	40.5418	99.09	95.2543	98.5714	Histone Methyltransferase
MCE.AC.03	G16	HYCPK1220	D08	HY-12013	PD153035 (Hydrochloride)	16.5119	23.8639	50.5971	18.3469	13.6158	37.2819	77.124	73.9446	74.1309	EGFR;EGFR
MCE.AC.03	F22	HYCPK1222	C11	HY-14933	Prinaberel	18.738	-7.7201	50.4763	13.5453	9.19406	17.7227	24.8137	46.9327	50.8846	Estrogen Receptor/ERR
MCE.AC.03	C06	HYCPK1220	B03	HY-50907	ABT-737	5.60219	8.91805	50.2952	7.79519	-7.46043	15.0291	14.3014	15.4615	1.35338	Autophagy;Bcl-2 Family;Mitophagy
MCE.AC.03	C14	HYCPK1220	B07	HY-15716	Kobe0065	16.9066	-6.88344	50.0779	1.97103	-7.05138	28.1145	37.0989	52.58	52.9412	Ras
MCE.AC.03	L21	HYCPK1221	F11	HY-10234	Saracatinib	19.0222	39.266	50.0779	11.9744	52.1646	34.8638	36.2674	78.2211	78.3503	Src;Autophagy
MCE.AC.03	D17	HYCPK1221	B09	HY-10331A	Regorafenib (monohydrate)	12.4385	-15.6494	49.6794	15.131	15.6416	24.5026	78.2223	69.2842	70.5086	VEGFR;Raf;PDGFR;Autophagy
MCE.AC.03	C11	HYCPK1219	B06	HY-16325A	Miriplatin	1.92353	-16.3339	49.6673	7.72109	13.382	16.2687	-11.336	2.65002	-1.53914	DNA Alkylator/Crosslinker
MCE.AC.03	C07	HYCPK1219	B04	HY-111530	GSTO1-IN-1	11.7754	-13.3866	49.4259	24.4674	28.9652	41.1081	93.7083	96.0768	97.8682	Gutathione S-transferase
MCE.AC.03	H08	HYCPK1222	D04	HY-P0108	Angiotensin II 5-valine	1.54461	9.65963	49.281	25.2973	-7.26564	-1.36211	0.870793	13.579	12.7908	Angiotensin Receptor
MCE.AC.03	E07	HYCPK1219	C04	HY-I0678	Regorafénib N-oxyde (M2)	-3.55498	0.0760601	49.0515	11.1296	-6.52544	-1.48454	1.68667	-2.8876	-0.796108	Others;Drug Metabolite
MCE.AC.03	F10	HYCPK1222	C05	HY-101838	dBET1	2.85504	2.05362	48.967	35.849	24.3876	46.6789	51.7063	49.1441	62.8395	Epigenetic Reader Domain;PROTAC
MCE.AC.03	C08	HYCPK1220	B04	HY-101401	3-(Methylthio)propionic acid	-6.04952	-9.98289	48.6289	9.63284	-1.71415	29.2623	-0.478544	22.9363	-2.25564	Fungal
MCE.AC.03	E22	HYCPK1220	C11	HY-19739	JW74	15.8172	6.10382	48.5927	-9.3809	-15.4663	23.2323	10.8339	17.9287	25.4887	Wnt
MCE.AC.03	D21	HYCPK1221	B11	HY-100036	MK-4101	18.138	9.03214	48.3029	11.3519	0.837594	36.1494	-5.26398	20.1767	27.3198	Smo
MCE.AC.03	D15	HYCPK1221	B08	HY-15956	CPI-169 racemate	12.6911	-16.5621	48.2184	-4.40147	15.7974	15.779	-10.1749	-2.32105	13.7594	Epigenetic Reader Domain
MCE.AC.03	B14	HYCPK1222	A07	HY-19624	NVP-ACC789	-9.75976	-12.3598	48.1943	8.86221	21.0957	35.3841	24.0135	44.703	52.4104	VEGFR;PDGFR
MCE.AC.03	G14	HYCPK1220	D07	HY-14602	Tramiprosate	6.04426	18.1593	48.158	7.29132	-0.91551	23.921	-3.61654	17.3622	1.88412	Amyloid-β
MCE.AC.03	A21	HYCPK1219	A11	HY-18690A	Enasidenib (mesylate)	6.73894	1.40711	48.1097	8.09159	-4.85026	29.1399	37.3343	39.604	51.3357	Isocitrate Dehydrogenase (IDH)
MCE.AC.03	D11	HYCPK1221	B06	HY-B1505	Acefylline	0.739415	-3.70793	47.8441	-2.99359	3.03871	27.2727	-0.980623	-2.26622	-6.99248	Adenosine Receptor
MCE.AC.03	F07	HYCPK1221	C04	HY-100006A	MRT68921 (hydrochloride)	2.28666	30.5191	47.7354	15.3681	78.3832	80.7469	99.0115	93.774	93.7682	ULK
MCE.AC.03	B20	HYCPK1222	A10	HY-19695	(-)-p-Bromotetramisole (oxalate)	-12.87	4.50656	47.3973	17.7541	-9.64207	37.1136	9.86114	10.728	36.0106	Phosphatase
MCE.AC.03	E06	HYCPK1220	C03	HY-100155	4-IBP	9.51767	4.31641	47.18	-7.73591	4.90869	26.1861	15.133	16.1011	12.8837	Sigma Receptor
MCE.AC.03	N20	HYCPK1222	G10	HY-13761	Teniposide	1.84459	55.8281	46.9264	31.4327	73.7278	66.7738	83.7923	93.0612	94.6838	Topoisomerase
MCE.AC.03	D13	HYCPK1221	B07	HY-18768	NCT-501	-3.11291	0.912721	46.7815	5.11282	5.16192	27.2727	-0.196125	21.8215	-2.87926	Aldehyde Dehydrogenase (ALDH)
MCE.AC.03	H03	HYCPK1221	D02	HY-10204	OSI-930	14.9804	-0.817646	46.6125	10.3442	-2.84393	8.4022	17.0158	56.0889	56.8421	VEGFR;c-Fms;c-Kit
MCE.AC.03	E13	HYCPK1219	C07	HY-16069	Irbinitinib	2.61821	-9.92584	46.5521	20.1549	21.9138	34.9097	92.359	75.7173	82.2379	EGFR;EGFR
MCE.AC.03	C12	HYCPK1220	B06	HY-14722A	NVP-BSK805 (dihydrochloride)	10.1018	-7.81517	46.4434	13.6194	24.6993	35.124	91.2921	97.7399	98.1734	JAK;JAK;JAK
MCE.AC.03	D06	HYCPK1222	B03	HY-12782T	ORY-1001(trans)	4.84435	5.51436	46.2623	6.10574	6.85659	21.5182	25.9904	22.3881	19.0137	Histone Demethylase
MCE.AC.03	H14	HYCPK1222	D07	HY-103640	WR-1065 dihydrochloride	-1.1236	8.70888	45.888	31.6698	24.4655	64.172	49.8549	98.7633	99.3012	MDM-2/p53
MCE.AC.03	A06	HYCPK1220	A03	HY-A0063	Tipiracil (hydrochloride)	11.1912	9.16524	45.5137	17.2947	17.3947	7.95837	10.3632	12.2814	5.36046	Nucleoside Antimetabolite/Analog
MCE.AC.03	H12	HYCPK1222	D06	HY-100499	Tyrphostin AG 528	11.6649	8.21449	45.405	21.874	3.21402	29.5225	56.429	63.18	60.4511	EGFR;EGFR
MCE.AC.03	B19	HYCPK1221	A10	HY-15615A	TIC10	-17.9854	-8.97509	45.1635	20.8514	-0.584368	57.4686	61.1987	76.9053	78.8545	ERK;ERK;Akt;TNF Receptor
MCE.AC.03	C22	HYCPK1220	B11	HY-107372	Uridine triphosphate	24.3586	-3.51778	44.8738	7.1283	10.129	24.6556	14.5681	13.2501	11.8355	Others
MCE.AC.03	E10	HYCPK1220	C05	HY-15676	RG7388	9.7387	-3.17551	44.8617	3.83832	3.83735	-0.0306091	13.2188	9.11971	26.046	MDM-2/p53
MCE.AC.03	C09	HYCPK1219	B05	HY-111400	SR-4370	-2.52875	-11.1998	44.258	12.2708	6.68128	20.9672	11.0693	20.9808	11.663	HDAC;HDAC
MCE.AC.03	O08	HYCPK1220	H04	HY-12868	PQR309	34.0526	44.7043	44.1493	61.5168	70.2995	76.5228	72.7622	79.1715	84.2548	PI3K;mTOR
MCE.AC.03	L13	HYCPK1221	F07	HY-10422	AZD-8055	36.1682	47.8038	44.101	38.2201	42.055	50.2602	73.2172	74.0542	70.774	mTOR;Autophagy
MCE.AC.03	F18	HYCPK1222	C09	HY-19537	NI-57	21.943	-3.17551	44.0406	19.4139	0.91551	-4.60667	10.3318	16.8504	34.9226	Epigenetic Reader Domain
MCE.AC.03	P04	HYCPK1222	H02	HY-15777	LEE011	7.55993	14.5085	44.0285	22.2889	18.4271	18.7175	20.2636	17.0698	38.6643	CDK
MCE.AC.03	C05	HYCPK1219	B03	HY-14247A	Fadrozole	4.57595	18.4446	43.9319	17.6948	10.9861	23.064	-5.68761	10.9473	3.27731	Aromatase
MCE.AC.03	G06	HYCPK1220	D03	HY-18627A	PFI-2 (hydrochloride)	5.77586	2.30082	43.8957	24.2303	11.7263	-4.53015	30.5719	39.9147	16.1212	Histone Methyltransferase
MCE.AC.03	D07	HYCPK1221	B04	HY-N0256	Hederagenin	-4.21809	-18.0072	43.7629	0.681709	6.95398	26.0024	-1.23166	24.8553	-17.2755	Others
MCE.AC.03	E09	HYCPK1219	C05	HY-N0182	Fisetin	8.75983	9.07017	43.7388	3.5271	5.47358	15.1362	-4.16569	1.62656	13.6533	PPAR;Sirtuin;Sirtuin;TNF Receptor
MCE.AC.03	I08	HYCPK1220	E04	HY-12344A	UNC2025 (hydrochloride)	18.517	29.8916	43.5335	44.9483	61.2807	70.2479	99.6391	99.9513	99.9248	FLT3
MCE.AC.03	E14	HYCPK1220	C07	HY-N0083	Betulin	11.6964	-23.7878	43.4973	-3.17143	3.701	10.3459	-6.44073	6.159	9.64617	Apoptosis
MCE.AC.03	M09	HYCPK1219	G05	HY-13253	AMG 900	15.6593	36.8891	43.292	20.6291	28.9457	45.9443	22.7583	35.7295	51.402	Aurora Kinase;Aurora Kinase
MCE.AC.03	E08	HYCPK1220	C04	HY-12762	QS11	-8.57564	4.27838	43.123	5.29065	8.47334	10.6979	-9.68855	52.5434	54.0823	Others
MCE.AC.03	F17	HYCPK1221	C09	HY-15452	EX-527	12.1859	-19.5284	43.123	16.1387	12.5055	30.5632	14.1602	6.0859	36.674	Sirtuin;Sirtuin
MCE.AC.03	C10	HYCPK1220	B05	HY-15702	HJC0350	7.05471	-3.53679	43.0626	-7.52844	12.6418	35.0627	51.4239	57.3134	47.6073	Others
MCE.AC.03	B13	HYCPK1221	A07	HY-18299	Purvalanol B	-16.8487	-8.63282	42.9056	5.76488	7.38252	29.4919	-10.8182	4.77003	21.4551	CDK
MCE.AC.03	G07	HYCPK1219	D04	HY-101038A	ZK756326 (dihydrochloride)	1.89196	2.31983	42.7607	32.3219	-12.1159	8.08081	5.12277	10.6549	9.0889	CCR;CCR
MCE.AC.03	D20	HYCPK1222	B10	HY-107371	NSC95682	10.2755	20.7644	42.6158	9.84032	-7.85001	39.547	69.4359	92.4764	97.3242	IRE1
MCE.AC.03	A15	HYCPK1219	A08	HY-112060	Saccharin 1-methylimidazole	6.02847	2.41491	42.4468	13.4415	2.37643	29.2011	-0.321644	8.07798	45.2057	DNA/RNA Synthesis
MCE.AC.03	D04	HYCPK1222	B02	HY-15510	Tenovin-6	8.71247	15.7825	42.2415	19.2212	33.0947	34.1445	97.1287	94.7609	88.7395	Autophagy;Sirtuin;Sirtuin;MDM-2/p53;HDAC;HDAC
MCE.AC.03	E11	HYCPK1219	C06	HY-10529	Betulinic acid	-0.934137	-10.2871	42.2174	6.09092	4.01266	9.42761	-1.26304	-19.4639	10.7607	Apoptosis;Topoisomerase;Autophagy;HIV;Mitophagy
MCE.AC.03	H13	HYCPK1221	D07	HY-12068	PI3K-IN-1	14.6488	6.80738	42.1328	19.4583	11.7263	22.0692	0.149055	7.25556	11.1986	PI3K
MCE.AC.03	G10	HYCPK1220	D05	HY-15771	ONO-4059	0.739415	-6.5792	41.6982	14.5234	-6.62284	26.936	-10.8339	31.654	42.3397	Btk
MCE.AC.03	J22	HYCPK1222	E11	HY-10502	Tipifarnib	31.4791	-12.3027	41.5533	35.3451	30.7767	34.7414	71.7738	71.788	80.659	Farnesyl Transferase
MCE.AC.03	H22	HYCPK1222	D11	HY-100583A	(±)-Equol	24.2639	24.9857	41.5412	18.4061	-7.42148	38.9042	17.863	49.2355	33.5427	Estrogen Receptor/ERR;Drug Metabolite
MCE.AC.03	C15	HYCPK1219	B08	HY-112473	NAV-2729	13.2279	9.46948	41.4808	5.43885	7.71366	39.3021	69.7811	69.2659	70.9332	Others
MCE.AC.03	F05	HYCPK1221	C03	HY-10406	SCIO-469	5.96532	-22.0384	40.9133	17.1909	-7.53835	8.95317	-8.49612	-23.7405	9.341	p38 MAPK
MCE.AC.03	B17	HYCPK1221	A09	HY-100233	IQ-1	-17.2118	-23.0842	40.7684	-9.92924	-12.6418	31.6192	12.2303	27.6333	22.0522	JNK
MCE.AC.03	F03	HYCPK1221	C02	HY-N0290	Mangiferin	20.6326	-4.35444	40.4786	14.227	-3.701	-9.96327	-12.1205	-22.1139	8.39894	Keap1-Nrf2;NF-κB
MCE.AC.03	D14	HYCPK1222	B07	HY-108370	N33-TEG-COOH	7.59151	-2.31983	40.2009	2.60828	7.69418	27.3339	-7.31937	18.3856	6.97921	PROTAC Linker
MCE.AC.03	I07	HYCPK1219	E04	HY-15659	Wnt-C59	20.3484	64.8793	39.8266	18.1097	56.6253	37.3431	-4.6207	71.6966	56.6431	Porcupine;Wnt
MCE.AC.03	F16	HYCPK1222	C08	HY-W014325	WS-3	6.86525	-2.60506	39.5247	23.1633	21.0567	39.3633	5.8602	12.2997	7.56303	TRP Channel
MCE.AC.03	E16	HYCPK1220	C08	HY-13941B	1-Naphthyl PP1 (hydrochloride)	4.35492	-16.3909	39.4644	11.3371	3.79839	19.8347	25.3628	56.5093	58.023	Src
MCE.AC.03	O03	HYCPK1219	H02	HY-12058	AZD8330	56.9613	37.0793	38.7278	71.1645	73.6888	60.6214	74.8019	69.4852	71.6364	MEK
MCE.AC.03	J18	HYCPK1222	E09	HY-N0141	Parthenolide	24.9586	44.2289	38.6312	53.1585	76.786	63.4068	101.067	100.591	100.668	Autophagy;NF-κB;Mitophagy
MCE.AC.03	I12	HYCPK1220	E06	HY-14443	XMD8-92	6.75473	15.155	38.6192	8.21014	15.6805	22.8956	36.8636	65.2818	78.5095	ERK;ERK
MCE.AC.03	E12	HYCPK1220	C06	HY-100790	Ciliobrevin A	13.3542	-8.06237	37.291	14.5826	17.6284	10.0092	11.3046	3.45416	10.9332	Hedgehog
MCE.AC.03	F09	HYCPK1221	C05	HY-10249	GSK-690693	0.0605215	-4.60164	36.9529	13.2192	16.8298	38.5675	1.82788	34.5416	28.6068	Akt;Autophagy
MCE.AC.03	K20	HYCPK1220	F10	HY-B0134	Bestatin	-1.73934	2.92831	36.3008	0.103738	5.57098	-2.92317	-19.6674	6.39659	10.2698	Aminopeptidase
MCE.AC.03	F14	HYCPK1222	C07	HY-U00439A	Protein kinase inhibitors 1 hydrochloride	12.5648	-5.89466	35.3107	13.9157	-7.01242	10.7438	6.77022	22.1505	34.1928	DYRK
MCE.AC.03	C17	HYCPK1219	B09	HY-100732	Cambinol	21.0273	-5.79958	35.2987	9.11415	11.6484	29.6755	8.40198	3.25312	12.1937	Sirtuin;Sirtuin
MCE.AC.03	I15	HYCPK1219	E08	HY-18728	STF-31	2.9024	12.4548	35.1779	87.318	47.7039	61.708	96.7836	65.7021	65.8381	Autophagy
MCE.AC.03	E15	HYCPK1219	C08	HY-100502	CID5721353	3.23396	-9.58357	35.1417	21.8443	2.43487	21.0132	-14.8819	20.0853	15.6303	Others
MCE.AC.03	M22	HYCPK1220	G11	HY-14652	Tamibarotene	-21.822	17.6269	34.5742	1.71909	19.1088	-0.627487	-13.9405	4.3314	23.0473	RAR/RXR
MCE.AC.03	L09	HYCPK1221	F05	HY-15768	GM6001	0.613109	27.3246	34.3327	8.23978	9.38885	31.2366	-11.8067	46.2747	40.2698	MMP
MCE.AC.03	H07	HYCPK1221	D04	HY-19831	4EGI-1	5.88638	10.4963	33.9463	18.0208	-12.038	11.708	-3.77344	7.78556	19.0402	Eukaryotic Initiation Factor (eIF)
MCE.AC.03	I14	HYCPK1220	E07	HY-10966	SB-590885	-5.44957	20.8975	33.0287	24.2303	-27.0952	11.4325	107.092	100.792	100.867	Raf
MCE.AC.03	I10	HYCPK1220	E05	HY-18657	TEPP-46	-4.12336	26.7161	32.8596	10.033	4.69442	-10.3153	-14.2386	-15.0594	-18.9739	Pyruvate Kinase
MCE.AC.03	B06	HYCPK1222	A03	HY-101117	EED226	-12.649	12.1696	32.594	3.21589	-7.90845	7.69819	1.13752	17.4901	36.5281	Histone Methyltransferase
MCE.AC.03	K18	HYCPK1220	F09	HY-12990	Spautin-1	-8.27566	-22.4948	32.4612	7.02456	-31.6728	2.03551	4.6207	3.60037	-0.145953	Autophagy
MCE.AC.03	K21	HYCPK1219	F11	HY-13562A	Banoxantrone (dihydrochloride)	2.634	18.0453	31.4952	5.46849	38.6073	43.5874	14.6623	58.9948	44.184	Topoisomerase
MCE.AC.03	F11	HYCPK1221	C06	HY-15420	BML-190	14.8699	-20.4792	31.4348	14.9976	2.90236	24.7781	-21.7541	32.0195	10.8271	Cannabinoid Receptor
MCE.AC.03	J12	HYCPK1222	E06	HY-12866A	LOXO-101 (sulfate)	16.875	10.4583	30.819	3.34926	3.31142	-5.64738	-9.1551	-1.79104	10.8536	Trk Receptor
MCE.AC.03	E18	HYCPK1220	C09	HY-15001	StemRegenin 1	9.42294	-11.371	30.5534	6.04646	-5.76577	16.5901	33.6471	45.8727	63.211	Aryl Hydrocarbon Receptor
MCE.AC.03	E04	HYCPK1220	C02	HY-19816A	Avitinib (maleate)	11.8859	-3.78399	30.4447	42.0733	60.9886	54.5148	101.318	99.604	97.4171	EGFR;EGFR
MCE.AC.03	G09	HYCPK1219	D05	HY-101947	SMI-16a	16.9223	26.0696	28.9354	30.6769	13.2262	-0.581573	25.4727	23.4846	28.5272	Pim
MCE.AC.03	I16	HYCPK1220	E08	HY-15965	GSK2141795	16.354	40.8823	28.5249	13.9454	24.7577	18.3349	38.0246	45.8727	58.567	Akt
MCE.AC.03	N14	HYCPK1222	G07	HY-13064A	Cobimetinib (hemifumarate)	30.3897	16.1247	28.2954	66.8964	64.3389	69.1307	93.5828	97.6485	94.9359	MEK
MCE.AC.03	I11	HYCPK1219	E06	HY-14428	ICG-001	9.26506	30.329	28.1868	31.4327	25.4979	0	57.8881	65.7204	77.8992	Wnt
MCE.AC.03	J16	HYCPK1222	E08	HY-19637	SW044248	5.71271	14.2232	27.9815	8.80293	8.97979	-4.60667	12.2774	6.63418	13.3613	Topoisomerase
MCE.AC.03	K03	HYCPK1219	F02	HY-100708	NSC632839	-7.6915	13.5007	27.583	17.591	32.0234	16.6054	102.699	98.9095	100.124	Deubiquitinase
MCE.AC.03	L18	HYCPK1222	F09	HY-101941	BTK IN-1	2.7761	31.0325	27.4381	18.4061	-25.7317	-19.0695	-26.4925	9.81419	-7.72225	Btk
MCE.AC.03	O05	HYCPK1219	H03	HY-12330	AZD8186	9.62819	-0.627496	27.3174	17.6355	28.3224	30.9152	24.7666	63.308	58.023	PI3K
MCE.AC.03	J08	HYCPK1222	E04	HY-U00447	PK11007	0.644686	18.3495	27.0638	20.5698	10.4212	40.6336	33.4432	54.572	59.2039	MDM-2/p53
MCE.AC.03	P15	HYCPK1221	H08	HY-13016	Cabozantinib	8.30198	16.7522	26.6775	33.7298	49.5739	38.8277	77.6104	92.3667	93.41	c-Met/HGFR;VEGFR;FLT3;TAM Receptor;c-Kit
MCE.AC.03	N10	HYCPK1222	G05	HY-12164	Mocetinostat	7.21259	12.3978	26.5567	32.6924	53.5086	67.6309	82.1134	96.6981	98.9164	Autophagy;HDAC;HDAC
MCE.AC.03	I13	HYCPK1219	E07	HY-15223	MI-3	10.2124	33.0101	25.5787	6.56515	-11.2199	3.24457	-0.870793	15.3153	15.3782	Histone Methyltransferase
MCE.AC.03	P03	HYCPK1221	H02	HY-10228	Motesanib	-0.981501	5.93269	25.2889	-10.1219	3.68152	-9.7337	18.9456	18.4039	32.8793	VEGFR;c-Kit
MCE.AC.03	M20	HYCPK1220	G10	HY-11000	GSK429286A	-18.5064	2.2818	25.1923	0.740988	-12.9535	11.5702	-9.06096	-7.95005	25.2366	ROCK;ROCK;ROCK
MCE.AC.03	J13	HYCPK1221	E07	HY-19824	3PO	16.8908	16.9424	24.8663	20.1549	-11.7068	-1.02541	80.7484	98.7816	98.5714	Others
MCE.AC.03	L14	HYCPK1222	F07	HY-19319	MI-136	10.9544	18.4446	23.0792	27.0016	26.1797	19.7888	105.366	100.975	100.734	Androgen Receptor
MCE.AC.03	J05	HYCPK1221	E03	HY-70061	Aurora A inhibitor I	26.0637	27.838	23.0189	93.7053	95.8948	98.9899	106.872	100.244	100.933	Aurora Kinase;Aurora Kinase
MCE.AC.03	J15	HYCPK1221	E08	HY-14734	Anamorelin	11.9017	19.9848	21.8235	-4.89052	-1.40248	5.54025	-4.6207	9.24764	-6.1831	GHSR
MCE.AC.03	I03	HYCPK1219	E02	HY-13536	AZD-2461	2.34981	21.3729	21.7148	14.7308	-17.2973	20.1561	15.6507	18.6963	6.22291	PARP;PARP
MCE.AC.03	K17	HYCPK1219	F09	HY-100951	Beaucage reagent	-1.01308	2.85225	21.2922	3.86796	-2.76601	8.66238	-11.4145	-21.6022	7.72225	DNA/RNA Synthesis
MCE.AC.03	L10	HYCPK1222	F05	HY-103389	1-Aminobenzotriazole	-2.92345	22.1335	20.9179	9.8996	19.5763	12.3814	-16.8118	2.99726	-5.69217	Cytochrome P450
MCE.AC.03	L22	HYCPK1222	F11	HY-101085	SKL2001	9.65976	-8.44267	20.616	-4.8016	7.73314	-17.9829	7.97835	3.54554	23.9628	β-catenin;Wnt
MCE.AC.03	H15	HYCPK1221	D08	HY-13679	Mesna	-0.965713	21.3158	20.447	16.9983	9.75895	35.124	-0.713893	-5.26348	-5.53295	Others
MCE.AC.03	K19	HYCPK1219	F10	HY-15832	GSK 2830371	5.39694	3.06142	20.121	-2.71202	-10.3433	-4.40771	-18.726	-25.696	-20.4202	Phosphatase
MCE.AC.03	I17	HYCPK1219	E09	HY-18954	NMS-P118	19.559	1.99658	20.0244	-9.05487	16.635	-8.27977	6.72315	2.06518	12.7377	PARP;PARP
MCE.AC.03	J09	HYCPK1221	E05	HY-100875	Bisantrene	5.00224	25.309	19.3241	5.20173	-26.1992	-9.65718	39.3269	83.1557	75.4312	Topoisomerase
MCE.AC.03	M21	HYCPK1219	G11	HY-12220A	MM-102 (trifluoroacetate)	-15.0962	16.0106	18.8773	-2.4008	3.95422	10.0704	24.3744	37.6485	59.9337	Histone Methyltransferase
MCE.AC.03	J14	HYCPK1222	E07	HY-77195	Poloxime	6.04426	27.5338	18.5634	6.32804	12.6224	13.0242	36.1105	75.2787	80.5794	Polo-like Kinase (PLK)
MCE.AC.03	P14	HYCPK1222	H07	HY-90006	5-Fluorouracil	-14.9857	0.703556	18.3823	17.517	29.8612	28.7879	29.5207	52.4155	61.0349	Nucleoside Antimetabolite/Analog
MCE.AC.03	J03	HYCPK1221	E02	HY-13296	PYR-41	10.2913	26.564	18.2977	18.8507	14.5897	12.917	25.3471	22.845	41.0792	E1/E2/E3 Enzyme
MCE.AC.03	P16	HYCPK1222	H08	HY-50856	Ruxolitinib	-10.486	-21.1827	18.0804	6.63925	-0.798636	-31.5427	-21.4874	38.7633	47.7001	JAK;JAK;JAK;Autophagy;Mitophagy
MCE.AC.03	J19	HYCPK1221	E10	HY-13737	R1530	-4.37597	7.94828	17.7906	9.8996	7.79158	-28.0073	74.9588	47.8648	54.2282	VEGFR
MCE.AC.03	L19	HYCPK1221	F10	HY-10550A	Tariquidar (methanesulfonate, hydrate)	9.62819	-0.893706	17.7665	12.0188	53.8787	27.3186	106.574	99.3847	97.709	P-glycoprotein
MCE.AC.03	P05	HYCPK1221	H03	HY-18030A	CEP-28122 (mesylate salt)	5.08118	2.73816	17.3801	23.4449	26.394	36.0422	84.4826	93.5364	100.137	ALK
MCE.AC.03	I18	HYCPK1220	E09	HY-B0793	AZ-5104	19.1327	10.078	16.233	50.6243	28.8873	30.2265	106.982	97.8678	98.8103	EGFR;EGFR
MCE.AC.03	P07	HYCPK1221	H04	HY-15656A	LDK378 (dihydrochloride)	21.1852	20.3461	15.1825	67.9338	32.0039	52.9232	106.857	101.614	101.464	IGF-1R;Insulin Receptor;ALK
MCE.AC.03	O04	HYCPK1220	H02	HY-16910	WIKI4	-21.222	3.49876	15.1584	-10.9666	-0.759679	-9.33578	0.149055	6.81694	18.7749	β-catenin
MCE.AC.03	K04	HYCPK1220	F02	HY-17574	Thio-TEPA	-15.5856	-7.14965	15.1101	-3.64566	2.55174	-15.3505	-8.19801	7.71246	26.4573	DNA Alkylator/Crosslinker
MCE.AC.03	J06	HYCPK1222	E03	HY-N0799	Protodioscin	5.91795	39.1139	14.8686	104.613	100.453	100.122	106.731	101.011	100.907	Others
MCE.AC.03	N04	HYCPK1222	G02	HY-B0711	Carglumic Acid	-20.7799	-2.09165	14.772	-8.59546	-23.55	3.81084	-4.88742	6.46969	22.4635	Others
MCE.AC.03	P20	HYCPK1222	H10	HY-11107	PHA-665752	2.91819	12.3217	14.6754	8.56582	-18.7387	4.0251	106.637	101.413	100.442	c-Met/HGFR;Autophagy
MCE.AC.03	N16	HYCPK1222	G08	HY-15136	Lonafarnib	-8.27566	-4.79179	14.6633	8.19532	3.42829	14.0037	44.8498	46.7865	72.207	Autophagy;Farnesyl Transferase
MCE.AC.03	N03	HYCPK1221	G02	HY-19351	MN-64	-22.1535	-8.02434	13.963	-1.0522	10.4602	10.6979	9.75131	32.714	39.5931	PARP;PARP
MCE.AC.03	L16	HYCPK1222	F08	HY-N6596	7-Hydroxy-4H-chromen-4-one	-13.8015	18.958	13.8543	1.46716	10.3628	4.19345	-20.5303	0.932074	9.35427	Src
MCE.AC.03	K11	HYCPK1219	F06	HY-N0362	Columbianadin	3.86548	-6.31299	13.5524	1.11148	-6.89554	15.3964	-15.3997	6.0859	18.8545	Apoptosis
MCE.AC.03	M13	HYCPK1219	G07	HY-18749	SC79	-17.4486	-17.6269	13.2264	-18.7914	-23.55	-19.4215	-11.1477	-0.27414	3.11809	Akt
MCE.AC.03	I21	HYCPK1219	E11	HY-14798	Palifosfamide	2.82346	17.2656	13.1298	1.76355	3.50621	-12.764	-12.3715	18.9156	10.0575	DNA Alkylator/Crosslinker;Drug Metabolite
MCE.AC.03	M07	HYCPK1219	G04	HY-12063	PHT-427	-11.6701	-16.9804	12.6952	-20.1845	11.2004	-0.795837	17.5178	9.48523	40.9863	Akt
MCE.AC.03	L12	HYCPK1222	F06	HY-101068	TOFA	0.092098	8.89903	12.3329	7.18758	7.6747	0.918274	-8.11956	9.22936	24.2415	Acetyl-CoA Carboxylase
MCE.AC.03	K05	HYCPK1219	F03	HY-16702A	Pifithrin-β (hydrobromide)	-5.98637	7.70108	11.5601	4.00133	0.993426	19.4521	13.6895	18.4587	25.157	MDM-2/p53
MCE.AC.03	I19	HYCPK1219	E10	HY-100541	INH6	2.85504	32.3826	11.4273	12.6264	22.5566	21.809	14.0974	35.8574	33.6754	Others
MCE.AC.03	K15	HYCPK1219	F08	HY-17545	LGK974	1.0236	15.5163	11.1979	-2.14886	14.5702	5.46373	-9.39044	-20.4508	-17.8195	Porcupine
MCE.AC.03	O21	HYCPK1219	H11	HY-50898	Lapatinib	-8.63879	-6.14185	10.9443	0.059279	-17.609	-14.9373	-8.55888	-11.6601	3.23751	EGFR;EGFR;Autophagy
MCE.AC.03	J07	HYCPK1221	E04	HY-13285	Ki16425	15.9908	13.0063	10.7632	22.4667	2.53226	-15.1056	-1.38856	7.69418	15.5772	LPL Receptor
MCE.AC.03	K16	HYCPK1220	F08	HY-10371	Pim1/AKK1-IN-1	-17.2592	4.8108	10.3527	-8.04713	-5.16192	-4.0251	31.0112	50.9534	58.7262	Pim
MCE.AC.03	N19	HYCPK1221	G10	HY-10981	Lenvatinib	-24.7744	-1.80643	9.79727	-19.1916	-12.2523	-25.4056	2.62807	-2.52208	-1.0084	VEGFR
MCE.AC.03	P18	HYCPK1222	H09	HY-10440	Vismodegib	-4.17072	4.65868	8.01024	1.71909	-4.96713	-0.16835	-17.7689	5.37313	16.3467	Hedgehog;Autophagy
MCE.AC.03	L08	HYCPK1222	F04	HY-100020	BAY-1436032	-8.97034	19.1671	7.59971	0.414953	-5.57098	-6.84114	-12.701	-8.22419	-0.318443	Isocitrate Dehydrogenase (IDH)
MCE.AC.03	K14	HYCPK1220	F07	HY-13915	NSC348884	-11.1965	17.9502	7.57556	2.14886	-4.61651	6.85644	63.9131	85.1112	91.3534	Apoptosis
MCE.AC.03	M18	HYCPK1220	G09	HY-15473	MLN120B	-21.1115	6.54117	7.47896	4.63858	-9.01875	-17.4166	76.5278	79.0984	83.6311	IKK
MCE.AC.03	J20	HYCPK1222	E10	HY-N0561	Lathyrol	4.71805	-1.93953	7.06843	13.0117	14.5118	12.6722	13.7523	8.42522	36.4617	Others
MCE.AC.03	I04	HYCPK1220	E02	HY-18682	Centrinone	6.61264	-1.67332	6.62167	30.3509	18.3102	42.011	70.5656	89.3147	88.3282	Polo-like Kinase (PLK)
MCE.AC.03	K22	HYCPK1220	F11	HY-103705	iCRT3	7.11786	1.54022	6.45263	0.637249	16.148	-1.14784	-6.29952	13.8349	26.4706	Wnt
MCE.AC.03	L15	HYCPK1221	F08	HY-13782A	Tenofovir (Disoproxil)	-7.1547	8.91805	6.30773	2.2526	8.27855	-17.9522	-0.211815	9.86902	19.1729	HBV;Reverse Transcriptase;HIV
MCE.AC.03	P11	HYCPK1221	H06	HY-10461	PF-573228	7.41784	-2.18673	6.24736	3.42336	-11.8627	-2.28038	36.5027	84.6543	91.1411	FAK
MCE.AC.03	M16	HYCPK1220	G08	HY-B0789	SU6656	-9.38084	-15.174	5.25725	0.815087	7.402	25.7729	24.0763	38.6902	57.1738	Src
MCE.AC.03	I06	HYCPK1220	E03	HY-12702	10058-F4	-12.0648	14.0901	5.05198	15.9312	5.47358	-10.101	-6.26814	0.493451	4.33879	c-Myc
MCE.AC.03	O18	HYCPK1220	H09	HY-B1370	Hydroxychloroquine sulfate	-20.2905	-6.73132	4.42411	-6.2243	-7.98636	-1.94368	-24.7666	-1.66311	17.7267	Toll-like Receptor (TLR);Parasite
MCE.AC.03	P08	HYCPK1222	H04	HY-N0007	Bisdemethoxycurcumin	-4.28124	-1.67332	3.54267	-6.83191	15.5052	-3.44353	14.4426	52.3972	59.7612	Apoptosis;Autophagy
MCE.AC.03	J10	HYCPK1222	E05	HY-107986	GNE-6776	5.7285	29.4733	3.30117	1.37824	15.9143	-6.62687	-20.5931	-12.2449	5.44007	Deubiquitinase
MCE.AC.03	L03	HYCPK1221	F02	HY-15144	Trichostatin A	-2.07089	9.56456	3.09591	44.0147	31.0105	38.4451	96.6737	97.1733	98.2397	HDAC;HDAC
MCE.AC.03	M04	HYCPK1220	G02	HY-13647	HMN-176	-24.1902	-19.7756	2.98724	40.695	9.05771	28.1451	56.5231	73.049	85.8337	Others
MCE.AC.03	N06	HYCPK1222	G03	HY-101177	Naltrindole (hydrochloride)	-6.52317	-0.03803	2.97516	-5.58705	5.00609	18.8705	56.476	95.3092	78.2707	Opioid Receptor;Opioid Receptor
MCE.AC.03	K10	HYCPK1220	F05	HY-50896	Erlotinib	-3.79181	18.4826	2.1541	-1.00774	0.155832	-6.07591	37.3186	52.2327	56.0593	EGFR;EGFR;Autophagy
MCE.AC.03	O22	HYCPK1220	H11	HY-B1169	Timonacic	-9.33347	-24.2442	2.1058	-13.7231	6.11639	-20.2173	-15.9959	5.40969	-7.73552	Others
MCE.AC.03	N22	HYCPK1222	G11	HY-13627	Estramustine (phosphate sodium)	-20.1642	-10.0019	1.99713	-10.8036	-31.9455	-18.1971	-10.677	-14.3466	10.3759	Microtubule/Tubulin;Microtubule/Tubulin
MCE.AC.03	O09	HYCPK1219	H05	HY-12015	BSI-201	-15.554	-36.0905	1.53829	-5.40921	-16.4402	0.612182	-10.1436	11.6966	24.268	PARP;PARP
MCE.AC.03	K07	HYCPK1219	F04	HY-15667	P005091	-13.3595	9.07017	0.934568	9.18825	19.9659	21.5947	93.2847	99.8233	96.2893	Deubiquitinase
MCE.AC.03	J04	HYCPK1222	E02	HY-15754	CGP37157	-3.22343	-11.9604	0.862121	18.7322	8.72656	12.764	36.9263	92.586	86.9084	Na+/Ca2+ Exchanger
MCE.AC.03	O19	HYCPK1219	H10	HY-12529	Ro-3306	-17.8749	-1.12189	0.75345	10.2997	21.9528	20.4928	47.47	64.039	81.2295	CDK
MCE.AC.03	M12	HYCPK1220	G06	HY-18179	AZD2932	-21.2852	-6.7123	0.705152	-8.87703	-38.1203	-3.85675	-22.1464	-21.6753	-3.38346	VEGFR;FLT3;PDGFR;c-Kit
MCE.AC.03	N11	HYCPK1221	G06	HY-18012	AVL-292	-8.70194	-11.3139	0.439513	13.7231	45.2106	30.15	64.4779	81.0722	82.3176	Btk
MCE.AC.03	O16	HYCPK1220	H08	HY-16586	PFI-1	-9.33347	-15.0789	0.222171	-9.6773	-1.22717	-5.60147	-20.2008	13.5242	32.3618	Epigenetic Reader Domain
MCE.AC.03	L04	HYCPK1222	F02	HY-103714A	X-396 hydrochloride	-10.9912	12.1886	-0.115915	33.5964	60.3847	60.0398	105.162	101.103	101.225	c-Met/HGFR;ALK
MCE.AC.03	P06	HYCPK1222	H03	HY-B0199	Mycophenolate Mofetil	1.30779	5.83761	-0.393629	27.0164	10.207	21.4264	57.8254	62.0104	75.5241	Others
MCE.AC.03	K09	HYCPK1219	F05	HY-N0100	Naringenin	-5.29169	21.6961	-0.441928	-6.25394	-27.7964	7.91246	-10.6143	1.95553	3.22424	PPAR
MCE.AC.03	O11	HYCPK1219	H06	HY-12624	ON123300	-8.25987	-7.0926	-0.695493	13.0562	17.1804	9.22865	18.0827	47.1885	51.5215	CDK
MCE.AC.03	M06	HYCPK1220	G03	HY-13966	2-Deoxy-D-glucose	-38.9522	-4.86785	-1.00943	1.64499	-5.35671	5.83104	-16.6078	-11.7697	17.249	Hexokinase
MCE.AC.03	K06	HYCPK1220	F03	HY-B0664	Ciprofibrate	-0.0342078	7.51093	-1.7822	10.9073	-1.71415	4.88215	-10.0651	-0.475175	26.0327	PPAR
MCE.AC.03	P17	HYCPK1221	H09	HY-15857	CW-069	6.75473	4.69671	-1.90294	9.63284	-5.70733	5.83104	-14.1288	7.56625	25.0509	Kinesin;Kinesin
MCE.AC.03	P13	HYCPK1221	H07	HY-15738	GNF-5	-14.6383	-22.761	-2.05991	5.60187	11.3173	16.1463	-5.8602	5.7021	24.4272	Bcr-Abl
MCE.AC.03	L17	HYCPK1221	F09	HY-13734	PX-12	5.68113	25.9745	-2.83268	16.7908	40.7305	30.4255	106.402	100.865	100.124	Others
MCE.AC.03	P12	HYCPK1222	H06	HY-N1428	Citric acid	-9.33347	-5.55239	-2.92928	-7.54326	-20.2191	-22.8344	-18.2553	1.06001	0.51747	Apoptosis;Endogenous Metabolite
MCE.AC.03	J21	HYCPK1221	E11	HY-N0054	Osthole	8.36513	-12.9112	-2.95343	2.78611	6.87607	6.76462	12.3088	24.965	46.5856	Histamine Receptor;Histamine Receptor
MCE.AC.03	I22	HYCPK1220	E11	HY-15200	CEP-32496	9.20191	1.73037	-3.23114	15.9461	-15.6221	-24.1965	70.6598	56.0158	64.1663	Raf
MCE.AC.03	M11	HYCPK1219	G06	HY-15797	UNC2250	-14.1805	-25.8034	-3.30359	7.54326	-12.447	17.8604	4.99725	10.2345	34.7103	TAM Receptor
MCE.AC.03	L06	HYCPK1222	F03	HY-111445	CeMMEC1	-9.04929	19.8517	-4.16088	6.60961	-1.44144	5.55556	-0.855103	4.38623	8.38567	Epigenetic Reader Domain;DNA/RNA Synthesis
MCE.AC.03	O12	HYCPK1220	H06	HY-A0061	Trifluorothymidine	-14.7173	-11.371	-5.82717	-6.16502	26.9394	11.2029	-3.91465	60.2559	49.0535	Thymidylate Synthase;Nucleoside Antimetabolite/Analog
MCE.AC.03	N13	HYCPK1221	G07	HY-10527	Telatinib	-18.7748	-5.30519	-7.33648	-23.0892	-2.06477	-1.43863	51.5494	64.8066	79.6639	VEGFR;PDGFR;c-Kit
MCE.AC.03	M14	HYCPK1220	G07	HY-100453	HO-3867	-18.4906	10.4202	-7.61419	1.43752	1.61675	26.4922	97.4896	95.1264	95.0155	STAT;STAT
MCE.AC.03	L07	HYCPK1221	F04	HY-10977	Tivozanib	-19.6432	17.0565	-7.77116	4.00133	-18.3686	-24.0282	30.8386	35.8757	48.1911	VEGFR
MCE.AC.03	O14	HYCPK1220	H07	HY-18936	Alda-1	-7.77044	-17.8171	-7.89191	-10.7295	25.0499	1.69881	-30.0855	5.48279	7.94781	Aldehyde Dehydrogenase (ALDH)
MCE.AC.03	O15	HYCPK1219	H08	HY-A0004	Decitabine	-0.176302	-4.69671	-8.37489	6.49105	33.9713	23.3242	0.321644	45.6716	50.9376	DNA Methyltransferase
MCE.AC.03	M19	HYCPK1219	G10	HY-12016	KU-55933	-21.8062	-8.4807	-8.77335	-14.9531	-4.24641	-8.61647	10.9281	35.565	34.8563	Autophagy;ATM/ATR;ATM/ATR
MCE.AC.03	N12	HYCPK1222	G06	HY-10585	Valproic acid	-19.4222	5.40027	-8.85787	-16.1239	-5.16192	18.1512	-31.7173	5.08072	7.56303	Autophagy;HDAC;HDAC;Mitophagy
MCE.AC.03	P10	HYCPK1222	H05	HY-13632	Exemestane	-8.32303	2.47195	-9.37708	13.2785	-6.21378	0.0765228	19.181	17.7825	26.2052	Aromatase
MCE.AC.03	P21	HYCPK1221	H11	HY-17600	Acalabrutinib	1.11833	3.38467	-10.3189	4.16435	0.798636	0.918274	-1.85926	10.0883	1.95046	Btk
MCE.AC.03	M05	HYCPK1219	G03	HY-10961	CYT387	-20.9694	4.39247	-12.0335	-10.2997	4.01266	23.5231	26.0532	67.2556	75.7497	JAK;JAK;JAK;Autophagy
MCE.AC.03	M10	HYCPK1220	G05	HY-14248	Letrozole	-23.0377	-14.0331	-12.2991	-14.0491	-17.5116	-6.30548	-7.09971	16.9235	22.4768	Autophagy;Aromatase
MCE.AC.03	M03	HYCPK1219	G02	HY-10942	NVP-BEP800	-16.0119	-10.2301	-12.4199	32.2478	26.3745	40.8938	53.8401	77.6546	90.5971	HSP;HSP
MCE.AC.03	O07	HYCPK1219	H04	HY-78349	A 77-01	-14.1647	-5.53337	-12.6976	-15.1754	-31.7701	4.0251	-11.5714	-14.9497	-10.4954	TGF-β Receptor
MCE.AC.03	J17	HYCPK1221	E09	HY-18633	Apoptosis Activator 2	5.17591	33.7517	-15.7886	5.17209	-9.31093	24.1353	33.6158	76.7591	72.3131	Apoptosis
MCE.AC.03	N07	HYCPK1221	G04	HY-13233A	Talabostat (mesylate)	-20.2431	-1.48317	-19.6887	-11.2186	4.94765	-16.9421	-15.3683	-6.36004	43.295	Dipeptidyl Peptidase
MCE.AC.03	I05	HYCPK1219	E03	HY-100369A	DMCM (hydrochloride)	6.1232	28.5415	-19.7974	4.34219	9.68103	-16.3453	-14.5211	3.10691	58.368	GABA Receptor;GABA Receptor
MCE.AC.03	P22	HYCPK1222	H11	HY-17364	Temozolomide	-3.83917	-8.82297	-20.7513	10.5517	-10.1485	4.23936	-9.71993	7.5	21.6	DNA Alkylator/Crosslinker;Autophagy
MCE.AC.03	O20	HYCPK1220	H10	HY-100202	TPEN	-14.4015	4.16429	-21.1256	0.859546	-7.38252	0.612182	-28.5322	15.2787	11.1986	Autophagy
MCE.AC.03	N05	HYCPK1221	G03	HY-19347	WDR5-0103	-12.428	-13.1964	-22.2002	-3.09733	-11.0251	6.06061	-8.13525	0.27414	21.3092	Histone Methyltransferase
MCE.AC.03	M15	HYCPK1219	G08	HY-18700	BRD73954	-31.4212	-4.88686	-24.4702	-8.4769	-6.17482	22.1304	-9.95528	-33.7009	-5.01548	HDAC;HDAC
MCE.AC.03	O10	HYCPK1220	H05	HY-19327	ACY-738	-3.91811	-17.76	-27.8511	2.60828	-23.1799	-19.7735	60.1789	67.1094	72.1141	HDAC;HDAC
MCE.AC.03	N15	HYCPK1221	G08	HY-15335	Nutlin (3b)	-36.8524	-6.08481	-28.0201	-7.85447	-6.42805	17.4931	-6.4878	-5.88486	15.8824	MDM-2/p53
MCE.AC.03	M08	HYCPK1220	G04	HY-15658	GSK2801	-20.48	-7.94828	-34.3593	-9.98851	1.96737	2.95378	-19.6988	-8.18763	8.55816	Epigenetic Reader Domain
MCE.AC.03	O13	HYCPK1219	H07	HY-12331	KRCA-0008	-21.001	-15.25	-39.2615	0.192657	-4.65547	10.1316	39.7976	62.9059	71.8753	Ack1;ALK

## Sheet: Plate 4
Plate	Well	96-well Plate	Well	Cat. No.	Product Name	MeWo, 0.1 uM	MeWo 2.1, 0.1 uM	MeWo 4.11, 0.1 uM	MeWo, 1 uM	MeWo 2.1, 1 uM	MeWo 4.11, 1 uM	MeWo, 10 uM	MeWo 2.1, 10 uM	MeWo 4.11, 10 uM	Target
MCE.AC.04	F19	HYCPK1225	C10	HY-12040	Elesclomol	106.671	102.565	101.843	105.604	100.964	102.115	100.825	98.33	100.666	Apoptosis
MCE.AC.04	D06	HYCPK1226	B03	HY-13522	CUDC-907	105.421	100.802	100.651	105.05	101.229	101.831	103.495	99.6599	99.7047	PI3K;HDAC;HDAC
MCE.AC.04	G03	HYCPK1223	D02	HY-17029	Epothilone B	70.2407	81.1911	85.8666	65.7716	80.3825	77.0688	64.5678	65.7558	75.9636	Microtubule/Tubulin;Microtubule/Tubulin
MCE.AC.04	J03	HYCPK1225	E02	HY-18634	NSC319726	88.6028	83.1578	84.6162	98.6053	94.1209	99.274	95.3473	77.9255	85.8594	MDM-2/p53
MCE.AC.04	A12	HYCPK1224	A06	HY-13281	PIK-75	105.009	79.7069	84.1749	104.099	88.1623	83.8235	102.956	93.3928	97.0618	DNA-PK;DNA-PK;PI3K
MCE.AC.04	M20	HYCPK1224	G10	HY-16191	ELR510444	62.3167	80.6531	83.0569	63.8836	83.6359	80.9985	60.4039	78.5996	79.7928	Microtubule/Tubulin;Microtubule/Tubulin
MCE.AC.04	A15	HYCPK1223	A08	HY-10943	GNF-7	76.6652	88.6312	82.9098	71.9181	90.2664	95.7389	78.0693	97.8928	99.3893	Bcr-Abl
MCE.AC.04	D10	HYCPK1226	B05	HY-12137	Volasertib	65.2276	82.4899	81.8359	63.9546	80.5416	75.5695	94.1577	95.4333	95.7403	Polo-like Kinase (PLK)
MCE.AC.04	L12	HYCPK1226	F06	HY-13328	INK-128	69.9173	74.2706	78.4966	80.1372	79.6929	79.8937	85.4426	94.2673	94.1936	mTOR;Autophagy
MCE.AC.04	O22	HYCPK1224	H11	HY-16585	VS-5584	62.0962	67.2758	76.9225	74.8708	80.7892	76.8952	69.4649	84.1198	84.1325	PI3K;mTOR
MCE.AC.04	M11	HYCPK1223	G06	HY-10115A	PI-103 (Hydrochloride)	58.5678	78.9461	76.5547	73.1531	84.7852	84.7388	77.4191	86.0873	82.2254	PI3K;mTOR
MCE.AC.04	N09	HYCPK1225	G05	HY-N2146	Combretastatin A4	63.2282	81.0798	74.6718	68.2132	81.1428	74.7961	57.6511	70.5289	83.0664	Microtubule/Tubulin;Microtubule/Tubulin
MCE.AC.04	M07	HYCPK1223	G04	HY-10992	AZD-7762	51.9522	79.4657	72.0974	65.4735	86.3765	86.1276	76.1326	99.9514	99.975	Checkpoint Kinase (Chk)
MCE.AC.04	B10	HYCPK1226	A05	HY-16701	BV6	10.1268	83.195	69.626	24.8749	86.8893	81.614	102.043	99.6781	100.921	IAP
MCE.AC.04	O10	HYCPK1224	H05	HY-12808	STF-118804	91.9253	48.1098	69.523	96.5896	52.7996	67.9625	94.5173	60.017	68.8157	Nampt
MCE.AC.04	F22	HYCPK1226	C11	HY-15846	CPI-203	41.5877	69.0756	67.4782	41.6254	71.4711	70.8191	36.8593	67.031	67.269	Epigenetic Reader Domain
MCE.AC.04	O03	HYCPK1223	H02	HY-16294	LY2090314	33.0168	70.3372	66.2572	64.5508	91.2742	78.1419	64.2911	76.5227	69.5815	GSK-3;GSK-3
MCE.AC.04	I20	HYCPK1224	E10	HY-16291	APTO-253	71.8873	57.6279	65.8747	83.5441	90.6377	90.0573	83.0632	83.6643	81.3395	KLF;G-quadruplex
MCE.AC.04	P19	HYCPK1225	H10	HY-102028	KY1220	66.7859	35.1037	64.0506	69.0791	32.0947	30.9853	65.8958	26.2404	14.8463	β-catenin;Wnt
MCE.AC.04	G13	HYCPK1223	D07	HY-32718	Pelitinib	51.8934	69.762	63.1238	58.1203	64.8406	68.799	104.56	100.006	101.041	Src;EGFR;EGFR
MCE.AC.04	A20	HYCPK1224	A10	HY-19474	Maytansinol	73.9455	58.3144	61.285	71.4639	74.194	69.8248	69.9905	85.9051	84.0725	Microtubule/Tubulin;Microtubule/Tubulin;ADC Cytotoxin
MCE.AC.04	P13	HYCPK1225	H07	HY-17435	4'-Demethylepipodophyllotoxin	73.328	57.4053	58.6076	61.4988	71.2236	69.4776	45.7819	75.5936	81.3395	Microtubule/Tubulin;Microtubule/Tubulin
MCE.AC.04	H05	HYCPK1225	D03	HY-15700	PluriSln 1	62.3314	69.1683	56.5628	44.2515	55.5578	54.4689	22.0713	35.7503	36.2449	Stearoyl-CoA Desaturase (SCD)
MCE.AC.04	D09	HYCPK1225	B05	HY-70013	Abiraterone	59.9939	62.7487	55.6066	54.9406	59.0941	59.9769	52.8647	53.422	55.3759	Cytochrome P450
MCE.AC.04	C03	HYCPK1223	B02	HY-19625	MCB-613	30.253	65.1236	55.1065	103.332	96.7908	97.0803	100.161	100.352	100.666	Src
MCE.AC.04	F20	HYCPK1226	C10	HY-13449	TAK-733	65.9038	61.0232	54.9005	74.9559	76.5456	77.7474	76.0773	76.6867	70.873	MEK
MCE.AC.04	H04	HYCPK1226	D02	HY-14720	LY2603618	0.159265	34.9923	54.0767	53.7198	83.9011	86.9641	92.8435	93.739	96.1458	Autophagy;Checkpoint Kinase (Chk)
MCE.AC.04	F18	HYCPK1226	C09	HY-15620	Methylproamine	29.9296	54.548	52.3114	44.7625	77.748	63.3542	104.464	102.065	101.687	Others
MCE.AC.04	E07	HYCPK1223	C04	HY-15187A	ARRY-520 (R enantiomer)	71.8432	59.2606	50.958	76.3045	61.4811	63.2753	74.2928	64.5169	71.0081	Kinesin;Kinesin
MCE.AC.04	D05	HYCPK1225	B03	HY-15142	Doxorubicin (hydrochloride)	30.9881	67.0532	48.6337	72.486	94.8105	94.0502	101.116	75.7394	77.1348	Topoisomerase;ADC Cytotoxin;Autophagy;Mitophagy
MCE.AC.04	D03	HYCPK1225	B02	HY-12635	SP2509	56.3626	30.3725	46.2653	95.6669	82.186	88.9526	84.8754	82.2068	80.6037	Histone Demethylase
MCE.AC.04	E08	HYCPK1224	C04	HY-12513	LY3023414	42.6168	30.7992	46.1035	68.3977	65.7954	66.0687	78.0693	85.8323	83.4268	DNA-PK;DNA-PK;PI3K;mTOR
MCE.AC.04	A11	HYCPK1223	A06	HY-10207	Dovitinib (lactate)	32.9286	43.5271	45.927	53.0242	63.2316	48.7874	101.42	95.579	95.6052	FGFR
MCE.AC.04	M21	HYCPK1223	G11	HY-10223	CUDC-101	29.7825	10.019	45.6327	85.5314	69.0664	74.9382	102.651	100.298	100.11	EGFR;EGFR;HDAC;HDAC
MCE.AC.04	D15	HYCPK1225	B08	HY-15743	OTX-015	31.7231	57.2383	45.3827	39.4677	70.0389	66.9209	43.2504	80.9316	81.835	Epigenetic Reader Domain
MCE.AC.04	D18	HYCPK1226	B09	HY-12034	WYE-354	38.177	50.6703	45.2944	66.5523	65.0881	71.1821	72.1209	75.3203	77.4202	mTOR;Autophagy
MCE.AC.04	I07	HYCPK1223	E04	HY-16662	Oncrasin-1	2.11455	69.391	38.9541	-2.69238	61.6049	40.6597	10.7832	68.033	42.6269	Ras
MCE.AC.04	B16	HYCPK1226	A08	HY-15457	Triciribine	-3.47198	19.4814	38.0714	15.4918	34.7469	35.7041	10.3959	55.9543	52.3125	Akt;DNA/RNA Synthesis;HIV
MCE.AC.04	H14	HYCPK1226	D07	HY-13423	Tenovin-1	-5.36845	-2.63463	37.0564	25.244	74.5123	69.4303	47.6495	66.7395	72.6449	Autophagy;Sirtuin;Sirtuin;MDM-2/p53
MCE.AC.04	G22	HYCPK1224	D11	HY-18998	LMK-235	27.3127	22.7469	36.3503	56.9279	55.0274	70.8506	98.5014	98.1842	98.7737	HDAC;HDAC
MCE.AC.04	M19	HYCPK1223	G10	HY-10127	AZD1152	4.37856	27.8863	33.1433	4.56142	27.4621	25.2091	26.5119	20.3923	30.7038	Aurora Kinase;Aurora Kinase
MCE.AC.04	K09	HYCPK1223	F05	HY-50686	Tivantinib	20.0061	31.059	32.7167	68.3835	64.1156	56.5837	-4.76564	-5.22257	-9.70568	c-Met/HGFR
MCE.AC.04	L11	HYCPK1225	F06	HY-100430	CCF642	20.6089	25.8268	31.7458	89.4209	88.6574	96.9541	98.8195	98.3846	100.891	Others
MCE.AC.04	P17	HYCPK1225	H09	HY-13523	PAC-1	4.01103	0.575166	30.7602	15.4066	16.6588	15.3611	92.304	97.8381	97.8426	Caspase;Autophagy
MCE.AC.04	D22	HYCPK1226	B11	HY-19340	TMS	45.807	45.2155	30.6572	68.199	69.5438	66.1003	59.8783	68.033	73.4258	Cytochrome P450
MCE.AC.04	I15	HYCPK1223	E08	HY-10254	PD0325901	54.1427	37.2373	30.6572	60.8032	50.9784	51.9123	72.1624	82.3708	65.5421	Autophagy;MEK
MCE.AC.04	I18	HYCPK1224	E09	HY-15241	NVP-LCQ195	21.8438	1.28021	30.5101	39.6664	66.3435	65.8635	98.695	60.4907	66.3079	CDK
MCE.AC.04	F16	HYCPK1226	C08	HY-10126	AZD1152-HQPA	10.5384	36.4952	30.4071	17.0107	22.4583	45.5679	31.3259	29.5379	44.2036	Aurora Kinase;Aurora Kinase
MCE.AC.04	H03	HYCPK1225	D02	HY-19817	PRT4165	-6.86799	9.23976	30.2159	7.21595	18.7452	24.3727	23.095	47.829	48.2281	E1/E2/E3 Enzyme
MCE.AC.04	H09	HYCPK1225	D05	HY-12354	SB-3CT	-10.1464	20.9843	28.2594	18.1179	38.3008	46.3254	67.0025	98.7308	98.9689	MMP
MCE.AC.04	G05	HYCPK1223	D03	HY-70063	NVP-BKM120	17.9038	28.8882	28.2594	81.2587	84.6791	79.5781	82.745	84.7027	88.3372	PI3K
MCE.AC.04	O19	HYCPK1223	H10	HY-13287	SGI-1776	5.98101	-22.0789	28.1122	17.5501	19.1696	5.4027	103.841	98.8583	99.8849	Pim;Autophagy
MCE.AC.04	P16	HYCPK1226	H08	HY-10580	BIO	-17.0855	33.2297	28.0534	59.114	80.6124	69.304	103.675	101.646	101.447	GSK-3;GSK-3;CDK
MCE.AC.04	H12	HYCPK1226	D06	HY-16962	CC-115	12.1409	33.2297	27.7003	41.5118	56.5303	66.3054	0.352754	10.4087	26.5892	DNA-PK;DNA-PK;mTOR
MCE.AC.04	J06	HYCPK1226	E03	HY-15424	5-Iodotubercidin	22.6083	25.8082	27.4944	78.7177	79.0034	87.7058	100.272	66.5574	73.9814	Adenosine Kinase;Adenosine Kinase
MCE.AC.04	N04	HYCPK1226	G02	HY-13011	CH5424802	31.385	34.2131	27.4797	27.0752	43.9058	32.453	56.7381	46.1347	53.5439	ALK
MCE.AC.04	E04	HYCPK1224	C02	HY-15727A	Afuresertib (hydrochloride)	3.717	4.54567	26.6706	19.1258	25.8354	28.0499	64.8583	75.1564	71.1433	Akt
MCE.AC.04	G21	HYCPK1223	D11	HY-16961	Sitravatinib	9.70046	43.2673	26.0969	23.0437	58.5814	63.1648	104.671	101.664	101.296	c-Kit
MCE.AC.04	I05	HYCPK1223	E03	HY-15604	AZD1208	10.4208	22.7469	25.8468	10.8216	6.84564	8.13299	19.9825	15.2365	2.71298	Pim
MCE.AC.04	E13	HYCPK1223	C07	HY-12046	PIK-93	17.2864	23.2664	25.7732	33.6902	56.2474	52.7645	80.338	87.8545	88.202	PI3K;PI4K
MCE.AC.04	C04	HYCPK1224	B02	HY-15719	NU 7026	0.85023	11.1137	25.3466	16.4429	18.7275	11.8891	16.8146	25.2566	30.1482	DNA-PK;DNA-PK
MCE.AC.04	A05	HYCPK1223	A03	HY-15456	NVP-BVU972	3.6876	8.60893	24.8023	4.24913	0.586432	-0.310379	17.3541	7.94923	-7.12284	c-Met/HGFR
MCE.AC.04	P14	HYCPK1226	H07	HY-10071	Y-27632	-8.88208	-2.54186	23.5813	0.85645	13.7944	2.35678	-12.1804	20.7567	17.0387	ROCK;ROCK;ROCK
MCE.AC.04	G14	HYCPK1224	D07	HY-18738	Pyrrolidinedithiocarbamate (ammonium)	-0.546401	-8.31207	23.346	102.651	100.309	101.783	104.132	102.101	100.471	NF-κB
MCE.AC.04	P12	HYCPK1226	H06	HY-N2302	Fucoxanthin	-1.78132	18.0342	22.8605	1.52363	11.5312	8.78005	25.8064	48.667	52.1023	Others
MCE.AC.04	P09	HYCPK1225	H05	HY-19387	Didox	7.02481	-1.89248	22.3603	9.00455	-0.59822	-1.17839	6.64699	-5.18613	8.47933	DNA/RNA Synthesis
MCE.AC.04	O13	HYCPK1223	H07	HY-10407	SU 5402	-18.6144	6.79067	22.3015	-10.3862	4.01662	-9.1483	9.63503	-10.1961	1.85704	VEGFR;PDGFR;FGFR
MCE.AC.04	H13	HYCPK1225	D07	HY-B1081A	Oxidopamine (hydrobromide)	-7.47075	-10.7612	21.8013	3.55356	16.2168	25.0986	-4.59964	-1.32386	14.0204	Dopamine Receptor;Dopamine Receptor;Autophagy;Mitophagy
MCE.AC.04	O15	HYCPK1223	H08	HY-12059	AT7867	-18.291	-1.41008	21.463	-5.78695	32.3599	35.8462	79.5357	82.6805	80.4084	PKA;PKA;Akt;Ribosomal S6 Kinase (RSK)
MCE.AC.04	G15	HYCPK1223	D08	HY-10336	Brivanib (alaninate)	-7.94119	10.8168	21.463	8.82002	20.867	29.9279	69.7139	82.3526	77.9608	VEGFR;Autophagy
MCE.AC.04	O14	HYCPK1224	H07	HY-78695	JQ-1 (carboxylic acid)	-12.7044	-7.47716	21.36	-4.25386	5.05982	-5.80251	4.76564	12.9593	16.6183	Epigenetic Reader Domain
MCE.AC.04	E03	HYCPK1223	C02	HY-15727	Afuresertib	-0.031853	12.3011	21.3453	11.9004	23.307	21.6897	84.3912	80.6401	88.9228	Akt
MCE.AC.04	G19	HYCPK1223	D10	HY-15777B	LEE011 (succinate)	6.56907	25.567	21.3159	30.6808	28.859	46.9409	33.5946	33.4366	36.5152	CDK
MCE.AC.04	G20	HYCPK1224	D10	HY-100218A	RSL3 (1S,3R-)	1.46769	22.2645	21.007	24.9175	43.8528	52.7329	83.409	95.2693	97.5573	Others
MCE.AC.04	N16	HYCPK1226	G08	HY-10325	CL-387785	-13.6012	-5.64034	20.9922	43.0591	18.922	34.7099	81.2095	71.8224	68.215	EGFR;EGFR
MCE.AC.04	B03	HYCPK1225	A02	HY-15217	CHR-6494	8.11271	16.8097	20.6833	92.7852	94.0325	91.4462	101.946	75.8122	87.9317	Haspin Kinase
MCE.AC.04	B17	HYCPK1225	A09	HY-N0751	Scutellarin	2.27626	3.17269	20.2126	-10.3578	-2.94984	7.69109	2.84278	-17.2648	-1.64181	Akt;STAT;STAT
MCE.AC.04	P20	HYCPK1226	H10	HY-12493A	LY-2584702 (tosylate salt)	-2.79571	-17.2921	20.1684	-7.24907	17.9672	3.76138	24.672	56.7013	54.7002	Ribosomal S6 Kinase (RSK)
MCE.AC.04	N19	HYCPK1225	G10	HY-15683	IDO5L	-18.1734	-2.93149	20.1243	-8.14337	-3.92232	-32.0638	-1.1136	-1.7611	-16.9136	Indoleamine 2,3-Dioxygenase (IDO)
MCE.AC.04	I03	HYCPK1223	E02	HY-N0893	Tetrahydrocurcumin	-0.825727	10.4643	19.9919	-2.56462	-8.28962	11.6524	11.7377	5.18006	2.95325	Autophagy;Cytochrome P450;Endogenous Metabolite
MCE.AC.04	P15	HYCPK1225	H08	HY-N0088	Apocynin	5.17243	-4.11893	19.786	-13.9634	23.7844	-0.878531	3.81113	-10.1051	1.22635	Autophagy
MCE.AC.04	P18	HYCPK1226	H09	HY-15573	EI1	5.11363	7.79257	19.7712	8.03927	5.39577	6.55479	6.63316	-2.14368	1.69186	Histone Methyltransferase;Epigenetic Reader Domain
MCE.AC.04	A03	HYCPK1223	A02	HY-12344	UNC2025	25.725	23.8601	19.5947	13.4619	25.6233	1.22047	21.3935	10.7731	5.17569	FLT3
MCE.AC.04	A06	HYCPK1224	A03	HY-10045	AEE788	12.2879	7.75546	19.0946	23.9948	32.7665	30.5276	97.9895	91.5528	95.485	EGFR;EGFR
MCE.AC.04	N18	HYCPK1226	G09	HY-101980	AZD4635	-12.6015	20.1308	18.8445	-0.463713	17.7374	0.825925	2.45544	29.1553	1.75193	Adenosine Receptor
MCE.AC.04	M22	HYCPK1224	G11	HY-13968	JW 55	-20.1433	-4.06327	18.6679	-7.80269	20.7786	-11.5314	-4.98697	-21.5461	-13.4148	PARP;PARP
MCE.AC.04	A17	HYCPK1223	A09	HY-16712	LDN-214117	8.28913	4.17459	18.1678	2.30437	16.5174	22.3841	57.2499	66.2841	80.7388	TGF-β Receptor
MCE.AC.04	I09	HYCPK1223	E05	HY-15490	PF-670462	-11.2931	-7.6998	18.0795	-4.02673	1.04615	-15.1928	19.2078	15.3641	11.1823	Casein Kinase;Casein Kinase
MCE.AC.04	B04	HYCPK1226	A02	HY-13324	Bardoxolone (methyl)	21.0793	6.08563	17.7853	76.4464	74.2117	78.8837	103.91	100.844	100.846	Autophagy;Keap1-Nrf2
MCE.AC.04	O21	HYCPK1223	H11	HY-100037	NT157	-4.44227	-11.6703	17.7412	1.15455	21.3974	0.510285	50.2778	59.7619	71.5037	Insulin Receptor
MCE.AC.04	B18	HYCPK1226	A09	HY-100483	A-804598	-8.23522	4.87963	17.3881	3.90844	4.7946	-2.26735	-1.21043	0.261128	10.7168	P2X Receptor
MCE.AC.04	C22	HYCPK1224	B11	HY-13689	Go 6983	7.33354	12.6165	16.8732	17.394	41.5542	37.5506	103.26	98.3118	98.5935	PKC;PKC
MCE.AC.04	H18	HYCPK1226	D09	HY-11007	GNF-2	-30.2873	8.86869	16.785	-5.97149	10.8593	28.1761	24.2294	46.6995	51.2013	Bcr-Abl
MCE.AC.04	K05	HYCPK1223	F03	HY-16914	MC1568	-19.3789	10.186	16.7555	8.67806	10.5057	2.95649	31.7548	5.99988	21.5437	HDAC;HDAC
MCE.AC.04	H11	HYCPK1225	D06	HY-N0560	Oroxylin A	-7.29433	3.50666	16.5643	2.88638	10.046	25.6984	-4.47513	-4.73067	15.3118	Autophagy;HIF/HIF Prolyl-Hydroxylase
MCE.AC.04	N21	HYCPK1225	G11	HY-15468	IOX2	-12.5868	1.20599	16.476	-8.64021	30.7155	29.849	17.8936	15.6191	-12.1534	HIF/HIF Prolyl-Hydroxylase
MCE.AC.04	N14	HYCPK1226	G07	HY-13266	BS-181	-21.687	-3.65509	15.6228	-13.4524	-3.83391	-9.02204	51.426	72.3143	50.2102	CDK
MCE.AC.04	N10	HYCPK1226	G05	HY-107454	OSS_128167	-13.5424	16.9581	15.4463	3.95103	11.3367	-3.98758	-4.87631	-0.321856	-7.90369	Sirtuin;Sirtuin
MCE.AC.04	L10	HYCPK1226	F05	HY-17044A	Duvelisib (R enantiomer)	-7.38254	9.49951	15.4463	15.9744	13.7944	12.9149	10.4235	15.7284	11.5127	PI3K
MCE.AC.04	F04	HYCPK1226	C02	HY-12134	Poloxin	-2.29587	3.07992	15.4022	12.2269	1.09919	22.321	24.7412	40.3959	26.8295	Polo-like Kinase (PLK)
MCE.AC.04	J22	HYCPK1226	E11	HY-12062	PD318088	46.0129	15.7707	15.2845	58.5746	43.9765	35.3727	83.7825	80.7494	79.0269	MEK
MCE.AC.04	E05	HYCPK1223	C03	HY-15644	AG 18	10.8031	25.2702	14.9755	7.74117	35.3127	37.7558	11.7101	14.3985	19.126	EGFR;EGFR
MCE.AC.04	E14	HYCPK1224	C07	HY-15682	TTNPB	-13.7188	23.1551	14.6078	-2.09617	38.8489	29.8964	0.906094	15.4916	4.30474	RAR/RXR
MCE.AC.04	H19	HYCPK1225	D10	HY-50864	GDC-0879	-15.6594	5.95575	14.0782	-1.79807	33.1909	18.8805	23.5654	11.4471	9.33527	Raf
MCE.AC.04	M15	HYCPK1223	G08	HY-12277	AZ191	-21.6723	5.60323	13.9752	-8.34211	-6.45076	-7.06507	64.222	86.397	80.7388	DYRK
MCE.AC.04	M04	HYCPK1224	G02	HY-15838	ID-8	-20.5991	-10.3159	13.7987	-2.35169	-3.97536	-18.6175	1.29343	-4.8582	-2.46771	DYRK
MCE.AC.04	J18	HYCPK1226	E09	HY-15648B	GSK-J4	-10.2052	5.77021	13.5633	14.7395	42.7742	42.8692	88.3476	94.4859	91.6558	Histone Demethylase
MCE.AC.04	A10	HYCPK1224	A05	HY-12071A	LDN193189 (Hydrochloride)	17.2276	14.1194	13.5045	51.704	68.1293	69.2882	105.072	102.356	101.852	TGF-β Receptor
MCE.AC.04	I21	HYCPK1223	E11	HY-13223	Crenolanib	-11.4842	-10.2417	13.4898	-13.5518	21.9279	38.3082	48.8391	84.2291	85.1236	PDGFR;Autophagy
MCE.AC.04	I04	HYCPK1224	E02	HY-19994	ML264	-1.94303	8.44195	13.4603	-2.13876	-5.58437	11.2894	0.159085	-0.285419	-4.75023	KLF
MCE.AC.04	D04	HYCPK1226	B02	HY-15610	GDC-0623	-3.47198	4.61988	13.3574	16.6416	12.9811	-5.29749	-3.88029	-16.4997	-7.7235	MEK
MCE.AC.04	K19	HYCPK1223	F10	HY-13942	1-NM-PP1	-5.04502	-9.77782	13.225	-0.463713	16.1814	-1.76232	65.0797	74.1179	64.7162	CDK
MCE.AC.04	H07	HYCPK1225	D04	HY-13767	Tirapazamine	-4.14824	-4.86108	12.7542	0.586739	16.7649	36.3512	15.1684	14.5078	26.6944	Others
MCE.AC.04	N13	HYCPK1225	G07	HY-16510	UNC-926	-15.1302	-12.1713	12.7395	-11.1102	24.7922	-2.12531	-7.15883	30.7221	21.4236	Others
MCE.AC.04	J20	HYCPK1226	E10	HY-12042	AS703026	46.6597	23.1922	12.5777	60.8458	44.949	45.7731	75.2196	72.4601	62.4787	MEK
MCE.AC.04	N20	HYCPK1226	G10	HY-11012	TDZD-8	-31.434	-9.10988	12.3717	4.19235	46.0806	44.6683	103.938	100.115	100.501	GSK-3;GSK-3
MCE.AC.04	O11	HYCPK1223	H06	HY-18750	AZD3759	0.42389	-9.22121	12.3129	-9.17963	9.69234	-13.0622	-2.81512	-2.3623	10.6868	EGFR;EGFR
MCE.AC.04	J07	HYCPK1225	E04	HY-N0519	Calycosin	-18.5556	3.04281	12.1217	-6.28379	1.01079	4.77142	6.43949	-2.43517	-11.1773	Others
MCE.AC.04	L05	HYCPK1225	F03	HY-N0035	Arctigenin	-3.11914	-12.7279	12.1217	5.15763	-5.00088	9.15882	2.96728	-7.29945	-10.6968	MMP;Autophagy
MCE.AC.04	H17	HYCPK1225	D09	HY-D0067	7ACC1	-17.6441	-3.89628	12.1069	-5.77276	20.4249	15.3927	-11.1705	-1.26921	21.0482	Monocarboxylate Transporter
MCE.AC.04	E20	HYCPK1224	C10	HY-16652	RVX-208	0.541501	2.43054	12.0922	-2.05359	15.8278	3.60356	4.95931	4.63351	35.9445	Epigenetic Reader Domain
MCE.AC.04	A16	HYCPK1224	A08	HY-10820A	Pemetrexed (disodium)	10.3032	-7.47716	11.7833	7.58502	9.21495	14.3353	13.4946	-5.27722	7.17289	Antifolate;Autophagy
MCE.AC.04	L09	HYCPK1225	F05	HY-15127	Isotretinoin	0.570904	1.61418	11.695	3.69551	18.2501	18.0441	20.0378	21.2303	2.29252	RAR/RXR;Endogenous Metabolite
MCE.AC.04	O18	HYCPK1224	H09	HY-N0187	4-Methylumbelliferone	-5.03032	-1.28021	11.6068	-22.6652	-5.14234	-1.24152	-9.38602	-22.457	-13.1895	Others
MCE.AC.04	A04	HYCPK1224	A02	HY-12274	ML347	5.01072	12.5052	11.4891	7.37209	13.7414	3.95076	-11.0184	3.61329	-11.6578	TGF-β Receptor
MCE.AC.04	I16	HYCPK1224	E08	HY-18707	K-Ras(G12C) inhibitor 12	-17.7176	8.47906	11.1507	-1.52836	23.3601	12.3152	8.07184	-6.1517	12.4587	Ras
MCE.AC.04	H10	HYCPK1226	D05	HY-13668	Lomeguatrib	-6.38285	0.872026	10.7094	-11.6638	27.5329	19.5276	1.1551	4.77926	17.5793	DNA Methyltransferase
MCE.AC.04	L15	HYCPK1225	F08	HY-14927	Lificiguat	-5.60368	-0.166984	10.4888	3.18448	28.0103	9.58493	75.7591	80.1664	94.1486	Guanylate Cyclase
MCE.AC.04	D19	HYCPK1225	B10	HY-15343	CEP-33779	8.39204	18.2569	10.4741	17.834	54.4262	59.4087	99.9677	100.443	99.5695	JAK;JAK;JAK
MCE.AC.04	C06	HYCPK1224	B03	HY-16962A	CC-115 (hydrochloride)	-5.36845	0.44529	10.1945	15.5628	27.9218	26.1402	3.34079	3.2307	11.6478	DNA-PK;DNA-PK;mTOR
MCE.AC.04	A22	HYCPK1224	A11	HY-50845	BMS-708163	7.70107	14.3235	9.82678	7.656	20.7432	16.5448	10.4374	4.88857	0.79087	γ-secretase;γ-secretase;Notch
MCE.AC.04	G16	HYCPK1224	D08	HY-N0099	Astragaloside A	-9.52894	11.5404	9.73852	0.104099	21.6096	24.8461	-13.3701	13.7791	24.9074	Others
MCE.AC.04	M06	HYCPK1224	G03	HY-15508	JANEX-1	-3.36907	13.1732	9.66496	-6.43994	-3.10898	11.7944	2.92578	23.4347	44.4139	JAK;JAK;JAK
MCE.AC.04	M05	HYCPK1223	G03	HY-101426	RG14620	-13.9247	1.66984	9.65025	-10.443	5.13055	-6.63896	43.4579	35.6774	44.0835	EGFR;EGFR
MCE.AC.04	J17	HYCPK1225	E09	HY-16660	INH1	-24.7008	6.47525	9.62083	-4.86426	17.4014	8.00673	-3.65896	-0.248983	5.64121	Others
MCE.AC.04	G08	HYCPK1224	D04	HY-13012	RepSox	-12.8662	-5.36203	9.41488	-2.74916	9.65698	30.5276	0.767759	-24.7343	-13.7902	TGF-β Receptor
MCE.AC.04	K22	HYCPK1224	F11	HY-12583	A-366	-1.86953	-39.2783	9.34133	-11.3941	5.73171	-13.6462	-2.22028	-13.8945	-0.0500551	Histone Methyltransferase
MCE.AC.04	M09	HYCPK1223	G05	HY-13805	PP2	2.96723	-5.08372	9.34133	-1.38641	39.9806	25.146	26.9822	63.2599	53.2286	Src
MCE.AC.04	N06	HYCPK1226	G03	HY-B2147	2-Aminobenzenesulfonamide	11.5087	4.41579	8.97356	13.0502	12.0793	10.8633	0.781592	8.04032	10.3264	Carbonic Anhydrase
MCE.AC.04	F03	HYCPK1225	C02	HY-19992	3-Bromopyruvic acid	-19.864	15.3254	8.94414	-0.634057	18.9397	8.66958	-3.75579	-7.66381	-13.4598	Hexokinase
MCE.AC.04	B12	HYCPK1226	A06	HY-12059A	AT7867 (dihydrochloride)	-9.55835	41.3748	8.9	5.98095	48.167	41.8118	102.679	100.134	100.576	PKA;PKA;Akt;Ribosomal S6 Kinase (RSK)
MCE.AC.04	G17	HYCPK1223	D09	HY-13011A	CH5424802 (Hydrochloride)	0.600306	11.0395	7.81141	43.5843	58.7759	64.8851	103.744	99.8785	100.02	ALK
MCE.AC.04	H08	HYCPK1226	D04	HY-15520	CGK733	-1.28147	21.0214	7.54661	-8.44147	22.2638	25.5563	88.4583	97.3644	99.0139	ATM/ATR;ATM/ATR
MCE.AC.04	D16	HYCPK1226	B08	HY-12076	BMS 777607	7.08361	-8.73881	7.51719	13.5187	28.7706	29.8806	21.2137	60.6364	58.1239	c-Met/HGFR;TAM Receptor
MCE.AC.04	J16	HYCPK1226	E08	HY-10128	ZM-447439	-13.2484	7.75546	7.48777	7.79795	34.7292	25.9193	77.2531	71.7313	59.4754	Aurora Kinase;Aurora Kinase
MCE.AC.04	N17	HYCPK1225	G09	HY-16665	iCRT 14	-12.5868	-18.0342	6.88463	4.20654	21.6096	2.40412	15.1823	31.8151	16.4231	Wnt
MCE.AC.04	O16	HYCPK1224	H08	HY-15663	IPA-3	-21.1283	-15.0842	6.86992	-9.63388	13.7414	-13.804	-5.01464	-15.607	0.205226	PAK;PAK
MCE.AC.04	B19	HYCPK1225	A10	HY-N0191	Andrographolide	1.67351	-13.1546	6.48744	2.00627	26.5957	14.7614	80.0752	77.1057	88.9378	NF-κB
MCE.AC.04	P11	HYCPK1225	H06	HY-16271	Kevetrin (hydrochloride)	-2.81041	-3.61798	6.23736	1.2965	5.32504	7.17029	-5.11147	4.34202	-0.0800881	MDM-2/p53
MCE.AC.04	A09	HYCPK1223	A05	HY-10208	Pazopanib	-0.605207	4.84253	6.17851	-0.0804401	21.7157	23.9308	62.396	62.9319	62.1333	VEGFR;PDGFR;Autophagy;FGFR;c-Kit
MCE.AC.04	L21	HYCPK1225	F11	HY-18729A	L-NAME (hydrochloride)	8.15681	2.4862	6.04612	9.13231	14.7669	2.53038	-6.20432	0.370438	8.49434	NO Synthase
MCE.AC.04	K03	HYCPK1223	F02	HY-50946	Imatinib (Mesylate)	51.1436	16.3644	5.78132	12.0991	7.46449	4.97659	50.6652	-2.50805	31.3345	Bcr-Abl;PDGFR;Autophagy;c-Kit
MCE.AC.04	G09	HYCPK1223	D05	HY-15593	EPZ-5676	-3.7513	-7.12463	5.73719	1.41007	15.6333	14.0828	4.6273	-18.4308	1.43658	Histone Methyltransferase
MCE.AC.04	A14	HYCPK1224	A07	HY-15192	GSK 650394	9.83277	8.88724	5.69306	12.9508	21.2736	9.56915	-0.269753	20.6109	15.432	SGK
MCE.AC.04	L22	HYCPK1226	F11	HY-N2022	Castanospermine	3.07014	-8.14509	5.61951	-4.38162	-5.99104	3.58777	-4.26763	-9.75891	-14.6461	Others
MCE.AC.04	C14	HYCPK1224	B07	HY-15648	GSK-J1	-0.311179	2.28211	5.59008	-2.66399	-0.59822	0.178863	6.95133	-0.321856	29.1721	Histone Demethylase
MCE.AC.04	P03	HYCPK1225	H02	HY-15067	DNQX	-6.55926	-16.4201	5.53124	-17.2142	2.07167	4.25062	-12.8997	-4.73067	0.250275	iGluR;iGluR
MCE.AC.04	N22	HYCPK1226	G11	HY-103173	NECA	-23.9216	-5.88153	5.51653	-12.7001	5.78476	-26.5243	-11.2674	20.4834	7.41315	Adenosine Receptor
MCE.AC.04	G04	HYCPK1224	D02	HY-15002	AST 487	-28.7583	-8.34918	5.41356	39.0844	52.11	53.5536	101.088	77.9438	77.4802	VEGFR;Bcr-Abl;FLT3;c-Kit
MCE.AC.04	H15	HYCPK1225	D08	HY-13982	JSH-23	-10.1758	-3.56232	5.38413	4.9305	21.3444	17.0814	9.41369	5.25293	16.4231	NF-κB
MCE.AC.04	D11	HYCPK1225	B06	HY-12335	UNC0379	-6.19173	11.8002	5.00165	11.9572	40.5287	3.90341	35.3653	77.3243	79.8078	Histone Methyltransferase
MCE.AC.04	F14	HYCPK1226	C07	HY-14581	Palomid 529	-20.1874	-9.74071	4.98694	1.04099	12.486	15.9293	31.6718	49.0861	59.4904	mTOR
MCE.AC.04	F10	HYCPK1226	C05	HY-16956	CC-223	-5.45666	20.3906	4.91339	16.7268	23.0771	28.3497	-4.35063	21.7951	9.78576	mTOR
MCE.AC.04	G11	HYCPK1223	D06	HY-16661	Skp2 Inhibitor C1	11.7292	12.3568	4.72215	18.2031	47.2476	43.2479	58.5087	92.2815	87.9167	E1/E2/E3 Enzyme
MCE.AC.04	F21	HYCPK1225	C11	HY-19980	PRIMA-1Met	-15.042	2.18934	4.67802	17.7205	32.3422	25.5879	104.547	100.298	100.786	Autophagy;MDM-2/p53
MCE.AC.04	K18	HYCPK1224	F09	HY-100573	Necrosulfonamide	-6.22113	12.0228	4.17785	18.7851	38.5837	35.3096	77.8341	87.9274	89.4334	Mixed Lineage Kinase
MCE.AC.04	B15	HYCPK1225	A08	HY-13819	MK-8745	5.58407	4.47145	4.14843	22.7598	41.8371	3.72981	42.2406	39.4668	41.801	Aurora Kinase;Aurora Kinase
MCE.AC.04	D21	HYCPK1225	B11	HY-13470	GSK126	5.95161	-3.76641	4.08959	2.50311	19.1342	17.2234	65.2318	42.9283	29.127	Histone Methyltransferase;Epigenetic Reader Domain
MCE.AC.04	L16	HYCPK1226	F08	HY-12017A	PF-04217903 (methanesulfonate)	-26.7296	-12.7464	4.04546	1.41007	-1.42925	-27.5185	-1.74994	8.13141	13.1795	c-Met/HGFR
MCE.AC.04	A21	HYCPK1223	A11	HY-18009	LFM-A13	13.5081	4.54567	3.91306	13.1212	-2.82607	1.67815	15.9293	3.08496	8.65953	Btk;Polo-like Kinase (PLK);JAK;JAK;JAK
MCE.AC.04	F11	HYCPK1225	C06	HY-102015	6-Biopterin	-4.86861	-19.8896	3.88364	0.899036	-3.1797	5.37114	-2.22028	-1.65179	10.5366	NO Synthase;Endogenous Metabolite
MCE.AC.04	F17	HYCPK1225	C09	HY-100872	KRIBB11	-5.19204	5.06517	3.81008	11.7301	22.087	31.08	83.077	91.8443	92.0162	HSP;HSP
MCE.AC.04	H21	HYCPK1225	D11	HY-N0898	Catechin	-10.7051	6.62368	3.75124	10.9493	26.0123	31.6166	7.2695	16.1657	6.82751	COX
MCE.AC.04	O20	HYCPK1224	H10	HY-19350	BML-210	-8.77917	-21.9862	3.66298	-8.3563	6.27984	-8.43811	-5.74782	-14.1131	-3.74412	HDAC;HDAC
MCE.AC.04	P22	HYCPK1226	H11	HY-15588	L189	-7.52956	-13.6184	3.4	0.317028	1.7	4.2	3.4	1.3	16.6	DNA/RNA Synthesis
MCE.AC.04	E18	HYCPK1224	C09	HY-15542B	FRAX486	-21.8781	-27.3482	3.2805	9.68593	28.7882	46.5464	51.592	61.0737	61.7279	PAK;PAK
MCE.AC.04	L04	HYCPK1226	F02	HY-10501A	SU14813 (maleate)	-1.22266	-12.0043	3.2805	17.8624	31.1752	38.6712	65.5362	74.2455	75.4079	VEGFR;PDGFR;c-Kit
MCE.AC.04	J09	HYCPK1225	E05	HY-B2230	Hinokitiol	-8.98499	-6.30827	3.0157	8.49352	12.3446	7.77	26.332	25.8031	24.0965	DNA Methyltransferase;Keap1-Nrf2
MCE.AC.04	B05	HYCPK1225	A03	HY-14617	Paradol	-0.575804	1.33587	2.97157	0.217661	9.3564	11.4946	46.1969	49.2318	56.1868	COX
MCE.AC.04	I11	HYCPK1223	E06	HY-15723A	NSC 23766 (trihydrochloride)	-1.6343	11.0209	2.63322	0.600935	16.9948	1.82019	17.4371	17.277	9.15507	Ras
MCE.AC.04	C13	HYCPK1223	B07	HY-12026	WZ4002	-5.16263	14.676	2.38314	23.5264	49.334	34.5836	102.887	99.3684	98.4283	EGFR;EGFR
MCE.AC.04	D17	HYCPK1225	B09	HY-14590	Kaempferol	-6.29464	-15.4553	2.13306	-2.12456	4.35257	0.841707	-27.8814	-25.5177	-24.2266	Estrogen Receptor/ERR;Autophagy;Mitophagy
MCE.AC.04	J14	HYCPK1226	E07	HY-14440	MP7	-9.79357	7.56992	2.00066	8.01088	26.3128	27.2292	36.1538	42.0174	39.7738	PDK-1
MCE.AC.04	K20	HYCPK1224	F10	HY-13242	LY2940680	-5.50077	-13.2474	1.86827	0.771278	-8.76702	-0.483981	-1.47327	7.07476	-12.754	Smo
MCE.AC.04	D14	HYCPK1226	B07	HY-13343	ZM 336372	-11.3666	11.3363	1.78	-5.23334	22.3522	24.0412	-2.82895	5.78126	11.3475	Raf
MCE.AC.04	J08	HYCPK1226	E04	HY-15528	kb NB 142-70	-17.056	-3.45099	1.66231	1.77914	25.7824	37.4717	97.2287	64.3347	65.8875	PKD
MCE.AC.04	M16	HYCPK1224	G08	HY-13979	DDR1-IN-1	-8.92619	-6.92054	1.3681	-12.2884	4.10503	-5.39218	-2.37244	-14.4228	-36.1047	Discoidin Domain Receptor
MCE.AC.04	G06	HYCPK1224	D03	HY-15763	Erastin	-7.47075	16.587	1.3681	14.7678	42.8449	30.3067	44.7721	77.1604	84.6882	Ferroptosis
MCE.AC.04	E19	HYCPK1223	C10	HY-15713	NMS-873	9.96508	6.01141	1.29455	47.7293	19.5232	33.9208	104.394	101.391	100.846	p97
MCE.AC.04	P10	HYCPK1226	H05	HY-104064	1A-116	-0.149464	23.5632	1.20628	10.3673	18.6922	13.0728	31.7963	33.9649	40.8249	Ras
MCE.AC.04	A18	HYCPK1224	A09	HY-13909	RGFP966	7.93629	9.4253	1.02975	11.5739	24.5624	13.0728	17.5478	27.1877	22.2795	HDAC;HDAC
MCE.AC.04	H06	HYCPK1226	D03	HY-11005	BX-912	5.37825	17.9415	0.750248	18.8845	39.6976	51.8018	77.7235	95.1236	95.0796	PDK-1
MCE.AC.04	H16	HYCPK1226	D08	HY-16768	Fevipiprant	-22.3338	9.68505	0.514876	0.941622	4.08735	21.5635	-4.73797	17.5685	6.57223	CRTH2 (GPR44);CRTH2 (GPR44);Prostaglandin Receptor
MCE.AC.04	L17	HYCPK1225	F09	HY-16339	N3PT	4.86371	-0.723596	0.514876	1.08357	21.6273	0.904835	2.69061	0.807676	-14.8563	Others
MCE.AC.04	K11	HYCPK1223	F06	HY-10260	Vandetanib	-6.75038	28.1089	0.441322	15.9603	16.6765	15.156	92.9956	86.3424	82.1954	VEGFR;Autophagy
MCE.AC.04	C08	HYCPK1224	B04	HY-B0021	Doxifluridine	-4.66279	-16.6241	0.39719	-5.84373	6.73955	-3.30896	2.31711	-1.50604	16.5282	Nucleoside Antimetabolite/Analog
MCE.AC.04	L18	HYCPK1226	F09	HY-103664	Fmoc-1,6-diaminohexane	-6.61807	-0.222645	0.353058	8.2664	24.2618	-0.831185	6.24582	38.5377	35.3138	Others
MCE.AC.04	M14	HYCPK1224	G07	HY-12682	Glutaminase C-IN-1	-5.79479	-3.11703	0.353058	-0.619862	6.89869	5.81304	8.86035	0.497966	11.3925	Others
MCE.AC.04	B06	HYCPK1226	A03	HY-13690	Mitotane	6.56907	-16.9952	0.161818	-1.74129	0.232805	-3.98758	58.1629	53.6406	62.9442	Others
MCE.AC.04	P06	HYCPK1226	H03	HY-13831	BPTU	-5.8683	-2.57897	0.0441322	4.41947	13.2109	-2.78815	71.5399	74.7191	74.9875	P2Y Receptor
MCE.AC.04	I08	HYCPK1224	E04	HY-15654	Sodium phenylbutyrate	0.467994	-3.45099	-0.132397	-9.03768	3.43313	33.6683	-11.5302	-1.57892	-19.6766	HDAC;HDAC
MCE.AC.04	B11	HYCPK1225	A06	HY-14589	Chrysin	-4.42757	-12.6908	-0.19124	-10.1023	-4.55885	-8.37498	8.77735	14.5442	14.4709	Estrogen Receptor/ERR
MCE.AC.04	E16	HYCPK1224	C08	HY-15194	ASC-J9	-5.22144	-9.12844	-0.20595	-16.1779	15.2973	29.2335	5.66481	10.1719	32.4457	Androgen Receptor
MCE.AC.04	L03	HYCPK1225	F02	HY-B2102	Oxyphenisatine	1.04135	-1.26165	-0.308926	5.21441	1.16992	-11.8628	11.5994	-14.8054	12.699	Others
MCE.AC.04	J12	HYCPK1226	E06	HY-50855	CX-4945	-13.5571	0.630827	-0.39719	1.63719	13.8475	-0.152559	58.4811	68.5614	68.9959	Autophagy;Casein Kinase;Casein Kinase
MCE.AC.04	K07	HYCPK1223	F04	HY-15196	TAK-285	-6.45636	12.2455	-0.426612	13.2064	30.3796	32.8476	103.136	99.5142	100.906	EGFR;EGFR
MCE.AC.04	N15	HYCPK1225	G08	HY-12875	BQU57	-20.3933	-0.779257	-0.647273	-23.6021	-1.34084	-31.18	-3.88029	-14.4046	-19.8719	Ras
MCE.AC.04	G12	HYCPK1224	D06	HY-12861	CB-5083	-8.26462	0.983348	-0.647273	37.7358	40.3519	48.5349	104.353	100.717	101.281	p97
MCE.AC.04	C21	HYCPK1223	B11	HY-12768	BLZ945	11.3029	-8.29352	-0.750248	8.33738	25.1459	4.62939	3.03645	8.09498	5.86645	c-Fms
MCE.AC.04	C20	HYCPK1224	B10	HY-13814	PR-619	7.09832	-9.81493	-0.809091	9.94144	20.6018	10.1846	63.2675	88.0367	86.5502	Deubiquitinase
MCE.AC.04	I10	HYCPK1224	E05	HY-18777	KC7F2	-20.0404	10.1303	-1.25041	-2.70657	12.6982	17.76	26.9407	97.6195	97.4972	HIF/HIF Prolyl-Hydroxylase
MCE.AC.04	B14	HYCPK1226	A07	HY-100352	BI-9564	-0.546401	-9.35108	-1.3681	4.46206	20.5841	-6.781	49.0605	61.0372	53.0784	Epigenetic Reader Domain
MCE.AC.04	J04	HYCPK1226	E02	HY-10253	AG1024	8.30383	2.56042	-1.3681	-14.5738	3.53922	5.18176	0.961428	6.78326	-2.40765	IGF-1R;Autophagy
MCE.AC.04	G10	HYCPK1224	D05	HY-13959	MS436	-0.222971	-0.408182	-1.6476	-1.01733	16.04	34.1733	41.7702	70.7111	78.2911	Epigenetic Reader Domain
MCE.AC.04	J11	HYCPK1225	E06	HY-N0170	Indole-3-carbinol	-19.4524	-4.9724	-1.78	6.06613	15.3857	4.96081	3.09179	7.63952	3.94434	NF-κB;Aryl Hydrocarbon Receptor
MCE.AC.04	B21	HYCPK1225	A11	HY-18962	AMI-1	6.59847	-3.04281	-1.89769	-6.96516	10.3996	5.82882	-2.19261	3.79547	-7.19792	Histone Methyltransferase
MCE.AC.04	P21	HYCPK1225	H11	HY-13307	JK184	4.58438	0.0556612	-2.00066	2.02046	17.1008	3.58777	59.9059	65.7922	67.5393	Hedgehog
MCE.AC.04	M12	HYCPK1224	G06	HY-16704	ESI-09	-14.2628	-9.48096	-2.14777	1.16875	11.1599	-26.0982	25.502	20.5927	22.2044	Others
MCE.AC.04	N07	HYCPK1225	G04	HY-100110	KNK437	-16.2622	-7.88534	-2.50083	-5.60241	11.0715	22.463	-0.214419	4.81569	-28.8668	HSP;HSP
MCE.AC.04	M13	HYCPK1223	G07	HY-13461A	PHA-767491 (hydrochloride)	-5.60368	2.20789	-2.64793	38.616	37.3107	17.8547	97.533	72.5876	77.3751	CDK
MCE.AC.04	C10	HYCPK1224	B05	HY-15245	GSK2636771	12.2291	8.33063	-2.97157	5.27119	12.3092	21.4688	16.7731	-1.0688	13.9754	PI3K
MCE.AC.04	K06	HYCPK1224	F03	HY-17543	ML-323	-10.3375	3.85918	-3.26579	-1.48578	10.6295	-29.8385	3.90796	5.56264	7.57834	Deubiquitinase
MCE.AC.04	B20	HYCPK1226	A10	HY-12038	Ki8751	-22.3779	-11.6517	-3.36876	-2.9195	21.2206	3.1301	48.272	79.5288	66.1578	VEGFR
MCE.AC.04	M03	HYCPK1223	G02	HY-10458	PF-562271 (besylate)	-10.1317	15.0842	-3.81008	12.2411	29.6016	28.0025	98.446	70.4743	70.7979	Pyk2;FAK
MCE.AC.04	A13	HYCPK1223	A07	HY-78263	MNS	16.1544	24.8249	-4.07488	5.71124	22.9534	23.4257	14.8918	9.80749	9.33527	Src;Syk
MCE.AC.04	M08	HYCPK1224	G04	HY-15695	Puromycin aminonucleoside	-10.1464	-9.35108	-4.39851	-15.8372	-14.7433	-12.6046	7.73984	21.0117	15.8675	MDM-2/p53
MCE.AC.04	K12	HYCPK1224	F06	HY-B0182	Carmofur	-8.20582	24.4724	-4.41322	10.2963	27.6213	13.2621	27.0237	50.835	50.3003	Nucleoside Antimetabolite/Analog
MCE.AC.04	C16	HYCPK1224	B08	HY-16989	SR9009	-15.6153	-21.4296	-4.6486	3.39741	22.1754	-6.5127	40.539	72.624	72.9603	Autophagy
MCE.AC.04	G07	HYCPK1223	D04	HY-13946	BML-277	-1.86953	7.68125	-4.66331	21.4396	9.72771	28.1919	58.5087	48.995	69.1611	Checkpoint Kinase (Chk)
MCE.AC.04	E22	HYCPK1224	C11	HY-14478	UPF 1069	13.8168	-18.7578	-5.03108	6.23647	12.3622	9.50602	-30.0118	-10.0322	0.460507	PARP;PARP
MCE.AC.04	E11	HYCPK1223	C06	HY-15599	SSR128129E	-14.8214	19.6113	-5.0605	-2.09617	7.78275	4.42422	6.81299	-18.2486	4.78526	FGFR
MCE.AC.04	N11	HYCPK1225	G06	HY-15176A	Pyridostatin (hydrochloride)	-20.2021	-11.5775	-5.14876	-5.17655	20.4249	-0.894313	7.54617	-7.71847	14.9064	G-quadruplex
MCE.AC.04	P05	HYCPK1225	H03	HY-13495	ML281	-11.7047	0.129876	-5.22232	10.6796	-12.9221	-2.03062	44.7583	21.0846	51.862	Others
MCE.AC.04	F15	HYCPK1225	C08	HY-16509	UNBS5162	-1.35498	4.63843	-5.25174	32.0151	60.5086	55.0213	68.8562	74.7009	86.1147	CXCR;CXCR;Autophagy
MCE.AC.04	A08	HYCPK1224	A04	HY-15513	TC-DAPK 6	1.32067	7.6998	-5.45769	6.06613	6.72187	12.5046	-7.94734	-7.42698	-2.07729	DAPK
MCE.AC.04	I19	HYCPK1223	E10	HY-18711A	SCR-1481B1	-23.26	5.696	-6.0167	-5.90051	18.9928	4.04545	51.0387	62.2578	60.4365	c-Met/HGFR;VEGFR
MCE.AC.04	K21	HYCPK1223	F11	HY-15665	XMD17-109	-8.45574	9.92625	-6.04612	22.3623	62.1176	43.2795	101.987	97.9292	98.6986	ERK;ERK
MCE.AC.04	D07	HYCPK1225	B04	HY-16578	GW9662	-11.4254	-10.2973	-6.10496	2.11983	-4.16986	11.9838	17.9213	17.6778	9.20012	PPAR
MCE.AC.04	G18	HYCPK1224	D09	HY-70003	Carboxypeptidase G2 (CPG2) Inhibitor	-14.6156	23.1922	-6.34033	8.99036	32.5721	30.8591	4.55814	30.1573	38.9028	Carboxypeptidase
MCE.AC.04	O05	HYCPK1223	H03	HY-12823	BLU9931	-9.96998	8.47906	-6.4286	6.61974	0.993104	9.01678	65.6192	75.1746	86.7154	FGFR
MCE.AC.04	E12	HYCPK1224	C06	HY-18966	PF-04418948	-17.6588	-1.03901	-6.67868	-1.4006	-6.66293	15.1402	15.7771	-5.6598	5.25078	Prostaglandin Receptor
MCE.AC.04	N08	HYCPK1226	G04	HY-10202	Tandutinib	-19.9522	-0.389628	-6.75223	0.0189271	13.2817	-10.111	28.7667	31.7969	18.9609	FLT3
MCE.AC.04	P08	HYCPK1226	H04	HY-13203	NVP-TAE 226	10.4943	17.5333	-6.82579	21.0706	23.696	23.5993	60.4731	85.2675	82.1504	Pyk2;FAK
MCE.AC.04	H20	HYCPK1226	D10	HY-50751	Linifanib	-15.9534	-2.31922	-7.06116	9.1749	9.3564	22.6524	93.0786	78.0713	87.1208	VEGFR;FLT3;PDGFR;Autophagy
MCE.AC.04	P07	HYCPK1225	H04	HY-15475	UK-5099	-10.3081	2.41199	-7.19356	-2.33749	19.0812	-0.689147	1.8191	-8.62938	-3.53389	Monocarboxylate Transporter
MCE.AC.04	I22	HYCPK1224	E11	HY-13211	(E)-2-Decenoic acid	-2.91332	-14.7873	-7.26711	0.572544	-3.12666	15.0139	-13.3977	0.370438	14.6511	Others
MCE.AC.04	N03	HYCPK1225	G02	HY-N0678	Icaritin	2.01164	1.98525	-7.32595	-2.33749	14.5547	9.28508	16.1091	6.60108	6.16678	Autophagy
MCE.AC.04	L06	HYCPK1226	F03	HY-17353	BIBR 1532	-6.50046	11.1137	-8.04678	-0.264979	9.03813	-6.26019	-4.0048	-9.15771	-26.5842	Telomerase
MCE.AC.04	F13	HYCPK1225	C07	HY-101270	STK16-IN-1	3.18775	2.67174	-8.04678	-4.28225	2.77892	17.5548	14.5459	33.7463	26.9046	Others
MCE.AC.04	F06	HYCPK1226	C03	HY-100410	FCCP	47.8946	22.0604	-8.09091	27.6146	44.7899	20.6639	84.6264	93.7572	95.0946	Mitochondrial Metabolism
MCE.AC.04	L14	HYCPK1226	F07	HY-N0149	Salicin	-14.1893	3.59942	-8.26744	-9.70486	-9.20905	-4.1454	-5.37431	-13.8945	56.1868	COX
MCE.AC.04	M18	HYCPK1224	G09	HY-N0382	Galangin	-33.1982	-23.8787	-8.341	-28.0452	-17.8376	4.25062	-22.2788	-17.0827	-5.33587	Autophagy;Cytochrome P450
MCE.AC.04	K04	HYCPK1224	F02	HY-16379	Pacritinib	-2.89862	-4.93529	-8.47339	34.982	41.1475	35.8462	104.021	99.5688	99.8548	FLT3;JAK;JAK;JAK
MCE.AC.04	O17	HYCPK1223	H09	HY-10322	BIBX 1382	-0.928637	-2.07802	-8.98827	8.2664	19.0104	15.3611	59.1313	38.3919	30.5536	EGFR;EGFR
MCE.AC.04	L20	HYCPK1226	F10	HY-10339	KW-2449	-11.2637	-19.4258	-9.00298	-12.9414	25.9239	13.2148	1.6531	56.9563	66.7584	Bcr-Abl;FLT3;Aurora Kinase;Aurora Kinase;FGFR
MCE.AC.04	I06	HYCPK1224	E03	HY-13227	SD-208	-7.60306	-12.3939	-9.1648	4.26332	15.5802	6.75996	2.04044	1.39066	13.1044	TGF-β Receptor
MCE.AC.04	D20	HYCPK1226	B10	HY-19715	SGC707	20.8735	13.0433	-9.1648	15.7473	15.2797	32.1848	31.6718	26.8962	47.7776	Histone Methyltransferase
MCE.AC.04	C05	HYCPK1223	B03	HY-18314	GW 441756	-11.9694	1.87393	-9.17951	-7.64654	4.67083	-5.09232	5.02847	8.38647	37.1609	Trk Receptor
MCE.AC.04	E10	HYCPK1224	C05	HY-13425	Deguelin	-2.07534	-13.3772	-9.28248	5.2286	5.272	19.3382	8.43151	19.3903	3.50886	Akt
MCE.AC.04	A07	HYCPK1223	A04	HY-16749	Pexidartinib	14.2432	-16.6427	-9.41488	1.79334	17.1892	-0.168341	26.5672	21.5947	29.983	c-Fms;c-Kit
MCE.AC.04	N12	HYCPK1226	G06	HY-18299A	Purvalanol A	-24.4655	6.80922	-9.65025	-11.6212	20.3012	-11.7523	68.1645	80.221	83.0363	CDK;Autophagy
MCE.AC.04	E09	HYCPK1223	C05	HY-B0181	Altretamine	-5.00092	-8.14509	-9.70909	-22.7219	17.1892	21.6424	-5.29131	11.9208	15.0415	DNA Alkylator/Crosslinker
MCE.AC.04	J10	HYCPK1226	E05	HY-10321	PD173074	-11.0726	-0.259752	-9.72381	-5.19075	5.50186	-8.10669	47.5941	50.1791	61.863	VEGFR;FGFR
MCE.AC.04	O08	HYCPK1224	H04	HY-100236	Madrasin	-20.6138	1.98525	-9.76794	-17.9381	-7.90063	-9.92162	29.3063	66.3023	50.871	DNA/RNA Synthesis
MCE.AC.04	C15	HYCPK1223	B08	HY-12050	CP-673451	-15.1155	12.8577	-9.79736	-10.7695	18.5684	10.232	5.51265	64.3894	63.3497	PDGFR
MCE.AC.04	J13	HYCPK1225	E07	HY-12022	INO-1001	-10.7345	-13.5813	-9.9886	-6.87999	11.319	2.75133	-9.01252	-1.65179	-2.66293	PARP;PARP
MCE.AC.04	J05	HYCPK1225	E03	HY-13815	KY02111	-19.2466	8.1822	-10.1651	-11.4793	9.97525	14.2564	8.68052	27.9347	12.8642	Wnt
MCE.AC.04	B13	HYCPK1225	A07	HY-12814	TH588	5.98101	12.5238	-10.3858	0.927427	9.9222	4.96081	63.0185	47.5557	68.3802	DNA/RNA Synthesis
MCE.AC.04	K10	HYCPK1224	F05	HY-15164	Icotinib (Hydrochloride)	-10.2934	25.5485	-10.5917	3.69551	3.50386	-4.72934	4.15696	12.0301	19.2161	EGFR;EGFR
MCE.AC.04	L07	HYCPK1225	F04	HY-13595	Chrysophanol	-6.80919	-14.6389	-10.6359	-6.80901	6.61578	-19.7538	2.28944	4.59707	7.41315	EGFR;EGFR
MCE.AC.04	F07	HYCPK1225	C04	HY-103096	R162	-17.9675	-13.4144	-10.7094	7.78376	11.5312	14.9982	-1.55627	1.00808	11.2274	Others
MCE.AC.04	B07	HYCPK1225	A04	HY-15154	NG 52	-5.75069	3.61798	-10.783	-13.7931	5.66099	0.0210427	25.7372	34.056	42.0112	CDK
MCE.AC.04	C19	HYCPK1223	B10	HY-N0164	Matrine	-2.72221	0.371075	-11.1949	2.92896	-1.05794	-20.1168	-11.9037	-12.6738	1.2714	Opioid Receptor;Opioid Receptor;Autophagy;Mitophagy
MCE.AC.04	F12	HYCPK1226	C06	HY-19944	Dimethylenastron	45.9541	-9.51807	-11.4008	61.4136	60.933	63.9224	71.5537	54.8066	63.2896	Kinesin;Kinesin
MCE.AC.04	N05	HYCPK1225	G03	HY-32364	3-arylisoquinolinamine derivative	-17.4383	-4.26736	-11.5038	-10.8121	8.03029	-1.93593	-3.43762	-22.9854	-14.6311	Others
MCE.AC.04	C07	HYCPK1223	B04	HY-12018	Vatalanib (dihydrochloride)	-10.6757	16.8468	-11.5332	-2.49364	-0.279955	13.7987	0.504922	-2.89063	13.9754	VEGFR
MCE.AC.04	M17	HYCPK1223	G09	HY-10497	BMS-794833	-25.1418	-23.1922	-11.9598	-7.53297	-11.49	-5.12389	66.8088	72.6787	65.0015	c-Met/HGFR;VEGFR
MCE.AC.04	K17	HYCPK1223	F09	HY-13943	CNX-774	-12.0135	2.15223	-12.6807	-13.566	16.1991	31.3641	58.8408	69.8002	71.6388	Btk
MCE.AC.04	E06	HYCPK1224	C03	HY-15892	CK-636	7.74518	-8.77592	-13.0926	-5.80115	7.8358	16.892	-5.89998	0.406874	-3.84923	Arp2/3 Complex
MCE.AC.04	A19	HYCPK1223	A10	HY-15511	Tyrphostin A9	8.21562	1.46575	-13.5486	38.8431	43.4991	21.0584	76.9903	88.565	90.7698	VEGFR
MCE.AC.04	H22	HYCPK1226	D11	HY-70006	TOK-001	-8.17642	-2.91294	-13.8575	-4.38162	12.4683	30.0384	17.866	50.5071	84.0725	Cytochrome P450
MCE.AC.04	I17	HYCPK1223	E09	HY-N0836	Jervine	-26.9354	-2.39343	-13.9605	-10.5566	16.9063	4.81877	1.58393	12.2305	17.3541	Hedgehog;Smo
MCE.AC.04	K16	HYCPK1224	F08	HY-15730	Poziotinib	-26.509	-15.548	-13.9899	-3.2318	23.254	7.75422	34.2171	47.9019	60.2413	EGFR;EGFR
MCE.AC.04	B09	HYCPK1225	A05	HY-15860	FLI-06	-3.06034	-7.4586	-14.4901	1.3249	13.1049	3.9192	61.6628	75.2839	79.8228	Notch
MCE.AC.04	C17	HYCPK1223	B09	HY-10799	EG00229	1.86462	-6.51236	-14.5784	6.81848	2.47834	24.641	-0.283587	1.11739	12.3085	VEGFR
MCE.AC.04	I12	HYCPK1224	E06	HY-13804	PP1	-14.1452	15.4553	-15.2845	9.81369	33.8097	26.7242	44.2603	63.187	56.1418	Src
MCE.AC.04	P04	HYCPK1226	H02	HY-B0412	Estriol	-9.57305	4.65699	-16.4172	-14.2757	16.8533	-13.0149	-4.2538	9.53422	0.355391	Estrogen Receptor/ERR;Endogenous Metabolite
MCE.AC.04	E17	HYCPK1223	C09	HY-10330	Toceranib	-7.86769	-27.4224	-16.4172	4.3343	-3.97536	21.4056	34.065	46.0254	45.9756	VEGFR;PDGFR
MCE.AC.04	C11	HYCPK1223	B06	HY-15968	GS-9973	-4.03063	-6.67935	-17.3587	6.26486	34.6054	32.6582	44.4124	69.0897	78.9819	Syk
MCE.AC.04	L19	HYCPK1225	F10	HY-100235	EPZ015866	0.820827	-21.0028	-17.6823	4.26332	8.47233	-4.03493	11.8484	-1.0688	3.38873	Histone Methyltransferase
MCE.AC.04	D13	HYCPK1225	B07	HY-10583	Y-27632 (dihydrochloride)	-0.516998	32.0794	-17.7117	-4.09771	12.9457	6.39697	-8.90185	20.0826	-8.62449	ROCK;ROCK;ROCK
MCE.AC.04	K14	HYCPK1224	F07	HY-18082	AGI-5198	-19.7758	8.55327	-18.0942	-10.2017	14.1657	-6.07081	6.63316	0.97164	15.3269	Isocitrate Dehydrogenase (IDH)
MCE.AC.04	E21	HYCPK1223	C11	HY-10209	Masitinib	-1.66371	11.392	-18.1825	-6.42574	21.5212	3.87185	51.5367	37.6996	19.9519	PDGFR;c-Kit
MCE.AC.04	O04	HYCPK1224	H02	HY-18630A	Ro 48-8071 (fumarate)	-16.615	-28.9438	-18.4473	-6.51091	-5.95568	-12.7939	100.023	88.0549	85.0335	Others
MCE.AC.04	O06	HYCPK1224	H03	HY-15273	UNC0638	-5.97121	-12.5609	-19.1828	-11.8909	-7.29946	4.01389	95.6932	20.5745	19.7567	Histone Methyltransferase;Autophagy
MCE.AC.04	C18	HYCPK1224	B09	HY-12302	Kenpaullone	-7.58836	3.67364	-19.5212	-5.73017	8.64914	11.6839	6.02449	-13.9309	5.43097	GSK-3;GSK-3;CDK
MCE.AC.04	I13	HYCPK1223	E07	HY-10206	Amuvatinib	-14.9243	-13.0062	-20.0655	-8.31372	-0.668946	16.0556	15.2791	-4.27522	17.1889	FLT3;PDGFR;c-Kit
MCE.AC.04	F05	HYCPK1225	C03	HY-N0202	Atractylenolide II	-3.47198	-20.205	-20.2714	-1.03153	10.9654	27.1661	17.8383	-1.41495	14.3808	Others
MCE.AC.04	C09	HYCPK1223	B05	HY-18951	ONO-4059 (analog)	3.67289	-6.23406	-20.3891	4.37689	10.7179	-7.60166	0.25592	-22.3295	2.66793	Btk
MCE.AC.04	L08	HYCPK1226	F04	HY-19533	SCH 58261	-2.72221	-0.14843	-20.8451	-3.57248	7.16391	-5.97612	7.726	-9.55851	-11.0722	Adenosine Receptor
MCE.AC.04	K15	HYCPK1223	F08	HY-13532	AS-252424	-6.20643	-10.4829	-21.463	8.73484	6.40361	-10.9948	0.477255	0.115382	-6.97267	PI3K
MCE.AC.04	K13	HYCPK1223	F07	HY-15729	CO-1686	-11.4548	-11.0766	-21.5512	8.5503	7.76507	-22.4683	55.6452	55.2074	47.8376	EGFR;EGFR
MCE.AC.04	F09	HYCPK1225	C05	HY-N0119	Naringin Dihydrochalcone	-1.42848	2.85728	-22.2721	-6.35476	-0.350681	18.0756	0.159085	-12.2184	4.9955	NF-κB
MCE.AC.04	F08	HYCPK1226	C04	HY-14658	Thalidomide	-2.41348	13.2288	-22.6104	-10.9398	7.87116	18.8016	-2.55228	-1.92506	-9.21013	Others
MCE.AC.04	L13	HYCPK1225	F07	HY-16667	HLM006474	0.74732	-10.1303	-23.1841	-7.33424	14.4663	-9.3219	21.3935	12.941	16.6934	Others
MCE.AC.04	I14	HYCPK1224	E07	HY-100237	SZL P1-41	-25.5681	7.90389	-23.4489	3.28385	12.7335	-12.3994	-8.48685	20.9024	3.38873	E1/E2/E3 Enzyme
MCE.AC.04	B22	HYCPK1226	A11	HY-101053	Src Inhibitor 1	7.45115	4.65699	-24.3757	13.249	16.4466	24.4358	101.144	98.494	94.7642	Src
MCE.AC.04	E15	HYCPK1223	C08	HY-11062	Icilin	-29.5228	-12.6908	-24.464	-4.06932	6.22679	10.8001	-5.23598	0.643712	2.71298	TRP Channel
MCE.AC.04	C12	HYCPK1224	B06	HY-15880	CCT007093	6.34855	5.12083	-27.4503	-2.6214	20.5664	15.6452	5.88615	-0.959495	13.9003	Others
MCE.AC.04	O12	HYCPK1224	H06	HY-13202	T0070907	-3.25145	5.17649	-27.6709	-2.33749	-4.93016	-29.223	3.11945	15.0179	19.3663	PPAR;RAD51
MCE.AC.04	M10	HYCPK1224	G05	HY-15945	DBeQ	-16.1005	3.7293	-28.5977	-1.15928	27.8334	2.87758	104.228	101.664	101.326	p97
MCE.AC.04	J21	HYCPK1225	E11	HY-B0166A	L-Ascorbic acid sodium salt	-3.64839	3.2098	-29.7157	-25.4333	13.9359	5.78147	5.99682	8.25894	5.01051	Others
MCE.AC.04	J15	HYCPK1225	E08	HY-19330	DASA-58	-15.336	-9.51807	-29.9952	-11.9335	18.2855	8.32237	-1.5701	-1.83397	-0.860947	Pyruvate Kinase
MCE.AC.04	B08	HYCPK1226	A04	HY-11006	KU-57788	-17.1149	-25.029	-30.9808	-0.605666	-6.6983	2.92493	1.97127	-4.4574	3.59896	DNA-PK;DNA-PK;CRISPR/Cas9
MCE.AC.04	J19	HYCPK1225	E10	HY-N0136	Taxifolin	-7.17672	-9.62939	-31.8046	-8.02981	-8.28962	17.397	-9.33069	-5.58693	-3.08339	Autophagy;Tyrosinase
MCE.AC.04	D12	HYCPK1226	B06	HY-19797A	ML241 (hydrochloride)	4.14334	1.09467	-32.5402	4.40528	2.19544	13.9881	0.463422	-2.61736	-6.46211	p97
MCE.AC.04	O09	HYCPK1223	H05	HY-18629	SU9516	-38.5495	-19.4629	-32.8785	-13.0975	-12.6746	-15.5716	83.0494	69.782	75.6782	CDK;Autophagy
MCE.AC.04	K08	HYCPK1224	F04	HY-12364A	C75 (trans)	-14.9096	4.49	-32.9962	-2.9337	-11.3662	-11.5945	2.37244	-4.00194	0.610672	Fatty Acid Synthase (FAS)
MCE.AC.04	D08	HYCPK1226	B04	HY-18360	TMP269	-3.07504	-8.01521	-38.5569	-13.2963	2.69052	-4.31901	8.48685	3.75903	6.13675	HDAC;HDAC
MCE.AC.04	O07	HYCPK1223	H04	HY-13024	DCC-2036	-14.8949	-27.2925	-49.3251	-3.41634	0.922379	-20.1168	54.331	77.0329	75.2578	Src;Bcr-Abl;FLT3

## Sheet: Plate 5
Plate	Well	96-well	Well	Cat. No.	Product Name	MeWo, 0.1 uM	MeWo 2.1, 0.1 uM	MeWo 4.11, 0.1 uM	MeWo, 1 uM	MeWo 2.1, 1 uM	MeWo 4.11, 1 uM	MeWo, 10 uM	MeWo 2.1, 10 uM	MeWo 4.11, 10 uM	Target
MCE.AC.05	D10	HYCPK1230	B05	HY-10257	BAY 11-7085	60.1548	92.2133	89.9071	101.222	99.5218	100.386	106.767	101.608	101.689	NF-κB
MCE.AC.05	P21	HYCPK1229	H11	HY-101120	666-15	17.8914	24.9795	28.6061	31.0878	34.9748	29.7353	106.432	101.42	101.535	Epigenetic Reader Domain
MCE.AC.05	A22	HYCPK1228	A11	HY-12204	PFK-015	22.6454	10.4859	16.1973	44.8127	94.6057	97.5859	83.2252	100.875	101.507	Others
MCE.AC.05	G12	HYCPK1228	D06	HY-10261A	Afatinib (dimaleate)	30.3946	28.97	45.9185	57.5959	64.6225	70.1028	106.928	101.045	101.507	EGFR;EGFR;Autophagy
MCE.AC.05	K03	HYCPK1227	F02	HY-N0863	Methyl protodioscin	-1.63274	-0.725545	4.5461	105.045	99.9748	100.357	105.922	100.909	101.493	Apoptosis
MCE.AC.05	C22	HYCPK1228	B11	HY-14715B	CCT241533 (hydrochloride)	-10.1651	-7.86007	15.4539	2.48831	52.0721	46.8765	105.882	101.113	101.395	Checkpoint Kinase (Chk)
MCE.AC.05	F03	HYCPK1229	C02	HY-16975	SH-4-54	1.22513	7.46275	-17.7412	76.2098	-8.64933	-5.93277	105.802	100.329	101.255	STAT;STAT
MCE.AC.05	I21	HYCPK1227	E11	HY-10367A	Canertinib (dihydrochloride)	5.37452	25.8605	10.7219	36.5584	39.1527	54.5758	105.828	100.261	101.199	EGFR;EGFR
MCE.AC.05	C17	HYCPK1227	B09	HY-15842	SF1670	18.6883	8.37832	60.4146	43.1369	85.6124	90.5723	106.204	101.062	101.073	PTEN;Phosphatase
MCE.AC.05	A04	HYCPK1228	A02	HY-15897	LDN-212854	21.4088	12.507	25.2895	37.4032	48.9346	44.7481	106.579	100.824	100.891	TGF-β Receptor
MCE.AC.05	M19	HYCPK1227	G10	HY-16297	LY2835219	29.9137	39.1622	40.1144	72.0134	73.4983	61.9893	106.164	99.8693	100.863	CDK
MCE.AC.05	G18	HYCPK1228	D09	HY-13904	Flumatinib	-7.95301	-2.17664	19.9714	13.7758	15.495	25.4785	99.1923	100.551	100.835	Bcr-Abl;PDGFR;c-Kit
MCE.AC.05	H12	HYCPK1230	D06	HY-13905	Flumatinib (mesylate)	15.0885	-14.7182	9.43531	6.28311	-3.48154	-3.00448	105.359	100.108	100.835	Bcr-Abl;PDGFR;c-Kit
MCE.AC.05	F12	HYCPK1230	C06	HY-50698	BI 2536	57.3656	76.7178	80.8863	57.5267	76.1493	75.0595	101.243	99.4773	100.681	Polo-like Kinase (PLK);Epigenetic Reader Domain
MCE.AC.05	H07	HYCPK1229	D04	HY-13264	WP1130	-1.11063	15.4956	39.4139	63.025	88.5654	83.5301	94.7949	100.023	100.555	Deubiquitinase;Bcr-Abl;Autophagy
MCE.AC.05	B10	HYCPK1230	A05	HY-10192	NVP-TAE 684	24.1292	63.9862	37.6698	32.4312	71.854	45.1909	102.785	99.6819	100.485	ALK
MCE.AC.05	F16	HYCPK1230	C08	HY-13962	SGI-1027	2.83267	38.4712	45.0608	93.4387	98.5487	94.2577	106.137	100.79	100.471	DNA Methyltransferase
MCE.AC.05	F06	HYCPK1230	C03	HY-10409	TG-101348	-14.3832	1.69294	22.0443	42.0982	64.9581	63.3892	86.0405	99.6307	100.443	JAK;JAK;JAK
MCE.AC.05	K21	HYCPK1227	F11	HY-13464	ALK-IN-1	12.478	32.0276	26.7191	16.6011	47.3238	32.735	71.6688	99.3921	100.429	ALK
MCE.AC.05	D03	HYCPK1229	B02	HY-A0293	Pyrvinium pamoate	10.733	17.534	30.5075	10.4518	14.0688	10.6799	103.067	98.1139	100.429	Wnt
MCE.AC.05	M13	HYCPK1227	G07	HY-13272	Dacomitinib	6.62484	21.5936	-15.0107	38.5112	56.25	58.2754	105.761	100.006	100.275	EGFR;EGFR
MCE.AC.05	J09	HYCPK1229	E05	HY-19745A	N-deacetylated BMS-202	-0.643477	-2.52213	6.54753	-5.82146	2.54195	4.88049	105.922	100.398	100.219	Others
MCE.AC.05	J21	HYCPK1229	E11	HY-100738	Ubiquitin Isopeptidase Inhibitor I, G5	88.9533	88.6029	90.6791	75.2957	94.7567	98.143	95.9479	98.6763	100.121	Apoptosis
MCE.AC.05	L07	HYCPK1229	F04	HY-14909	Bardoxolone	8.90563	18.2768	24.7462	47.7904	40.646	50.0619	101.297	100.074	100.093	Keap1-Nrf2
MCE.AC.05	H22	HYCPK1230	D11	HY-15464A	AT-101 (acetic acid)	-4.86157	1.27834	17.5697	12.6401	18.5822	2.40929	102.718	100.21	99.9953	Autophagy;Bcl-2 Family
MCE.AC.05	E03	HYCPK1227	C02	HY-18602	FIIN-2	13.481	4.56057	2.20157	39.079	48.4815	44.8338	106.7	100.721	99.9673	FGFR
MCE.AC.05	A06	HYCPK1228	A03	HY-12964	SGI-7079	61.7211	69.1168	70.9221	68.0662	89.3205	89.1439	106.351	100.278	99.7574	TAM Receptor
MCE.AC.05	H14	HYCPK1230	D07	HY-10579	Pluripotin	73.6197	92.1961	96.2545	79.4368	94.6225	98.7144	94.7949	98.5741	99.7154	Ribosomal S6 Kinase (RSK)
MCE.AC.05	E10	HYCPK1228	C05	HY-50905	Dovitinib	18.6883	45.3639	37.6841	45.159	54.052	61.1894	104.85	95.7108	99.3934	VEGFR;FLT3;PDGFR;FGFR;c-Kit
MCE.AC.05	I15	HYCPK1227	E08	HY-15323	PRT062607 (Hydrochloride)	6.92711	2.88491	6.64761	22.9026	18.4312	10.7228	106.043	98.4718	99.1694	Syk
MCE.AC.05	B13	HYCPK1229	A07	HY-19980A	PRIMA-1	6.28134	-4.52602	-0.45747	4.8566	3.17953	8.9801	101.565	99.0513	99.0714	Autophagy;MDM-2/p53
MCE.AC.05	D14	HYCPK1230	B07	HY-10452	MLN9708	95.8506	97.9486	98.7848	98.1199	98.0117	97.5002	100.198	99.5285	98.7215	Proteasome;Autophagy
MCE.AC.05	C19	HYCPK1227	B10	HY-16071	AT13148	-4.03719	20.5744	34.396	2.9038	39.4211	29.8638	105.681	98.7956	98.7215	PKA;PKA;ROCK;ROCK;ROCK;Akt;Ribosomal S6 Kinase (RSK)
MCE.AC.05	L03	HYCPK1229	F02	HY-N0328	alpha-Mangostin	10.101	12.6107	9.97856	31.3509	41.6023	47.2622	97.6103	98.2332	98.3295	Others
MCE.AC.05	I12	HYCPK1228	E06	HY-14751	Rolapitant	-3.13037	20.2807	8.16297	31.8357	50.2936	26.807	101.967	100.721	97.7696	Neurokinin Receptor;Neurokinin Receptor
MCE.AC.05	P15	HYCPK1229	H08	HY-N0622	Morusin	-2.84183	14.8219	0	43.4139	2.79362	28.7925	31.57	101.437	96.5238	STAT;STAT;NF-κB
MCE.AC.05	N03	HYCPK1229	G02	HY-13034	LY2784544	13.8107	18.2077	13.8099	39.1067	54.1023	39.2058	89.3385	94.4156	96.2998	VEGFR;FLT3;JAK;JAK;JAK;FGFR
MCE.AC.05	B18	HYCPK1230	A09	HY-18609	PD158780	5.96533	-5.54524	-12.1372	9.34387	8.69966	2.02362	95.3446	93.7679	96.2298	EGFR;EGFR
MCE.AC.05	H21	HYCPK1229	D11	HY-15969	Sal003	-1.75639	4.68149	23.5311	7.84812	15.7802	35.1062	92.0332	98.1139	96.1178	Phosphatase
MCE.AC.05	K18	HYCPK1228	F09	HY-13491	GNF-5837	2.61284	-9.74304	9.02073	-7.85735	3.29698	7.72307	73.9211	88.7232	95.1379	Trk Receptor
MCE.AC.05	K08	HYCPK1228	F04	HY-10372	PP121	45.3159	61.464	65.2609	63.0942	76.6862	81.7874	90.3306	92.6601	94.284	Src;VEGFR;PDGFR;mTOR
MCE.AC.05	G15	HYCPK1227	D08	HY-18708	Erdafitinib	-2.15485	8.55107	35.411	34.7164	53.9178	53.1759	92.5292	93.4271	94.0601	FGFR
MCE.AC.05	H15	HYCPK1229	D08	HY-10969	Obatoclax	4.68754	24.824	15.0822	68.6064	89.6728	87.8726	85.893	92.7965	94.0321	Autophagy;Bcl-2 Family
MCE.AC.05	I19	HYCPK1227	E10	HY-12963	TP-0903	98.8596	66.5429	72.9235	97.8983	68.5151	68.6316	102.879	87.462	93.5001	TAM Receptor
MCE.AC.05	G17	HYCPK1227	D09	HY-B0028	Fludarabine (phosphate)	-6.24928	88.5856	88.0915	10.5903	91.1493	93.1435	13.2568	92.9669	93.2342	Nucleoside Antimetabolite/Analog
MCE.AC.05	O03	HYCPK1227	H02	HY-15190	NVP-HSP990	68.1788	89.5876	92.1229	61.9309	88.6661	90.2866	68.9339	90.5979	92.5482	HSP;HSP
MCE.AC.05	G06	HYCPK1228	D03	HY-13897	CNX-2006	8.76823	6.11531	23.4024	22.598	24.6896	40.5485	102.437	89.9503	91.9043	EGFR;EGFR
MCE.AC.05	O14	HYCPK1228	H07	HY-103667	2-HBA	-2.33346	0.967394	18.2559	1.1726	27.5419	-4.61861	90.7596	86.4394	90.3085	Caspase
MCE.AC.05	G16	HYCPK1228	D08	HY-13304	LY2874455	27.5917	46.0203	59.7856	34.1485	69.8406	75.588	99.8358	86.3713	90.1265	FGFR
MCE.AC.05	E11	HYCPK1227	C06	HY-15230	Geldanamycin	-15.2213	-6.96178	5.28949	-5.72451	-20.2097	-7.13265	72.5	89.439	89.6226	HSP;HSP
MCE.AC.05	F19	HYCPK1229	C10	HY-14463	AT13387	72.4793	86.9272	89.9786	72.4012	84.052	90.9294	67.1642	86.5246	89.0347	HSP;HSP
MCE.AC.05	M03	HYCPK1227	G02	HY-12763	GNE-317	69.9924	75.2321	72.2516	78.4119	78.5822	83.4444	79.7931	89.1663	88.9647	PI3K;mTOR
MCE.AC.05	D11	HYCPK1229	B06	HY-12024	Alvespimycin (hydrochloride)	69.2368	91.0041	94.0529	69.4928	89.9077	91.4294	77.514	86.1156	88.9087	HSP;HSP
MCE.AC.05	P05	HYCPK1229	H03	HY-14177	B-Raf inhibitor 1	9.24912	4.52602	14.3388	22.2102	-2.30705	-13.6463	96.3233	87.2745	88.5727	Raf
MCE.AC.05	G20	HYCPK1228	D10	HY-13842	BX517	-10.3025	-16.8948	13.1951	-0.0877142	5.81376	7.85163	52.2964	83.6785	88.2508	PDK-1
MCE.AC.05	I07	HYCPK1227	E04	HY-13864	PF-4989216	20.502	72.4336	51.2509	47.735	78.3138	70.5171	72.7011	95.7279	87.9288	PI3K
MCE.AC.05	G05	HYCPK1227	D03	HY-A0065	Palbociclib (isethionate)	26.5474	31.3366	36.3402	25.8803	19.8574	36.706	69.5505	71.4245	86.431	CDK
MCE.AC.05	M10	HYCPK1228	G05	HY-15160	TAK-960	65.6507	73.781	75.6112	58.1222	76.8708	77.1307	78.5329	83.9171	86.053	Polo-like Kinase (PLK)
MCE.AC.05	I16	HYCPK1228	E08	HY-12276	MI 2	-10.0552	17.1021	5.17513	11.3521	15.797	17.0793	86.6706	89.9332	85.9551	MALT1
MCE.AC.05	E09	HYCPK1227	C05	HY-12036	GSK1059615	21.8072	10.5204	29.5354	50.4357	54.2534	60.5895	80.1283	78.3951	85.1712	PI3K;mTOR
MCE.AC.05	O05	HYCPK1227	H03	HY-N0003	Honokiol	-10.6872	-0.241848	2.08721	1.69889	15.2265	6.19465	74.3098	86.4565	85.0732	ERK;ERK;Akt;Autophagy
MCE.AC.05	J13	HYCPK1229	E07	HY-15552	Podophyllotoxin	64.1256	84.4224	80.0572	71.6117	83.6997	79.0306	68.2635	84.309	85.0032	Microtubule/Tubulin;Microtubule/Tubulin
MCE.AC.05	E21	HYCPK1227	C11	HY-13757	Tamoxifen (Citrate)	1.54114	11.0732	7.20515	4.37186	7.52517	-29.2163	74.3501	68.2716	84.7792	Estrogen Receptor/ERR;Autophagy
MCE.AC.05	D21	HYCPK1229	B11	HY-100493	BP-1-102	16.6548	13.0425	26.9335	8.94224	10.1091	-1.86173	101.739	76.4011	84.7792	STAT;STAT
MCE.AC.05	B04	HYCPK1230	A02	HY-15557	AZ20	21.1752	26.5688	36.1544	52.7486	76.2668	73.5025	74.9936	79.5711	83.3654	ATM/ATR;ATM/ATR
MCE.AC.05	M12	HYCPK1228	G06	HY-14691	Refametinib	47.583	23.4766	26.5761	65.1994	50.0419	53.133	84.3379	86.252	83.1834	MEK
MCE.AC.05	C06	HYCPK1228	B03	HY-12053A	Vinorelbine (ditartrate)	72.5893	74.0229	75.3824	70.0883	77.3406	68.5744	77.1788	87.8881	83.0154	Microtubule/Tubulin;Microtubule/Tubulin;Autophagy
MCE.AC.05	M11	HYCPK1227	G06	HY-13629	Etoposide	9.26286	41.097	43.7312	21.49	51.0822	48.6906	59.9515	87.3768	82.9874	Topoisomerase;Autophagy;Mitophagy
MCE.AC.05	P07	HYCPK1229	H04	HY-13994	Mps1-IN-2	-3.63874	3.21313	12.3231	14.8837	24.3708	21.5646	59.0935	73.8617	82.4555	Polo-like Kinase (PLK);Mps1;Mps1
MCE.AC.05	E14	HYCPK1228	C07	HY-N0233	Bavachin	-25.1826	-6.63356	-4.68906	-11.8183	-29.8909	-2.6188	81.737	85.5361	81.6576	Estrogen Receptor/ERR
MCE.AC.05	M07	HYCPK1227	G04	HY-15900	SAR245409	11.6811	34.688	25.7613	48.8291	45.1258	42.5912	77.1788	81.7696	81.4476	PI3K;mTOR
MCE.AC.05	L04	HYCPK1230	F02	HY-10181A	Dasatinib (hydrochloride)	18.4135	70.0151	67.4911	19.3987	65.0587	72.7883	53.5432	74.3389	81.3216	Src;Bcr-Abl;Autophagy
MCE.AC.05	H17	HYCPK1229	D09	HY-15739	Ansamitocin P-3	64.6614	88.3783	88.8206	69.2158	88.2299	86.8727	69.5237	84.1557	81.1676	Microtubule/Tubulin;Microtubule/Tubulin;ADC Cytotoxin
MCE.AC.05	P22	HYCPK1230	H11	HY-10340B	KX2-391 (Mesylate)	65.7469	79.309	79.9	65	83	83	67	84	81	Src;Microtubule/Tubulin;Microtubule/Tubulin
MCE.AC.05	L15	HYCPK1229	F08	HY-10498	Lexibulin	63.6447	84.4742	89.8785	65.5456	78.9513	78.3449	64.2952	82.9456	80.9157	Microtubule/Tubulin;Microtubule/Tubulin
MCE.AC.05	L20	HYCPK1230	F10	HY-13555	β-Lapachone	-6.62026	9.10387	12.3517	-4.92123	-9.89094	-2.91877	56.5865	77.3044	80.8877	Topoisomerase;Autophagy
MCE.AC.05	C09	HYCPK1227	B05	HY-12045	HMN-214	1.82967	0.362773	8.09149	65.2963	73.6158	65.2319	74.3233	80.5766	79.9498	Polo-like Kinase (PLK)
MCE.AC.05	P11	HYCPK1229	H06	HY-17439	Salinomycin (sodium salt)	6.21265	23.7875	12.9235	51.516	61.1493	46.7051	83.5067	63.5506	79.8658	Bacterial
MCE.AC.05	E04	HYCPK1228	C02	HY-15881	TCS JNK 5a	57.0084	69.3932	71.0222	58.1915	73.2634	64.7605	63.4238	82.6729	79.7958	JNK
MCE.AC.05	G03	HYCPK1227	D02	HY-10519	BMS-345541 (free base)	38.5972	50.149	36.1115	22.1686	26.2836	35.1776	92.1136	84.7692	78.8019	IKK
MCE.AC.05	D20	HYCPK1230	B10	HY-13896	PD168393	0.387002	21.7836	22.0157	14.8837	34.5218	25.2928	80.0344	82.2639	78.634	EGFR;EGFR;Autophagy
MCE.AC.05	L17	HYCPK1229	F09	HY-103036	BET bromodomain inhibitor	30.793	67.5103	67.0622	44.5911	72.4245	75.0738	53.1142	77.56	78.158	Epigenetic Reader Domain
MCE.AC.05	M06	HYCPK1228	G03	HY-13898	GDC-0032	34.0631	44.6038	48.4918	36.7523	58.146	63.0607	64.9923	77.0487	76.9542	PI3K
MCE.AC.05	G21	HYCPK1227	D11	HY-15828	NMS-1286937	69.6352	82.6603	83.817	69.7836	79.4547	78.6163	60.957	71.9528	76.9122	Polo-like Kinase (PLK)
MCE.AC.05	F15	HYCPK1229	C08	HY-15888	PTC-209	-4.75165	-16.4111	1.24375	7.87582	7.69295	-16.0318	39.3994	59.6819	76.6322	Autophagy
MCE.AC.05	K13	HYCPK1227	F07	HY-12774	IC261	54.3979	59.4947	48.2202	66.9029	69.2701	61.6751	60.528	81.4629	76.6322	Casein Kinase;Casein Kinase
MCE.AC.05	A08	HYCPK1228	A04	HY-14178	VX-11e	41.7024	17.5858	25.461	55.6431	44.656	53.6758	77.0314	73.214	75.8903	ERK;ERK
MCE.AC.05	E12	HYCPK1228	C06	HY-100895	SAR-20347	1.19765	14.7009	13.7527	35.575	42.1225	46.3765	40.3647	85.8259	75.5543	JAK;JAK;JAK
MCE.AC.05	F18	HYCPK1230	C09	HY-13624A	Epirubicin (hydrochloride)	67.9452	84.7679	83.3024	86.3062	90.1594	86.8441	103.657	71.0666	74.4625	Topoisomerase
MCE.AC.05	N08	HYCPK1230	G04	HY-15339	CVT-313	2.17317	13.5262	1.91565	7.47418	-2.08893	-4.73288	81.6298	74.0662	74.0985	CDK
MCE.AC.05	B05	HYCPK1229	A03	HY-12846	CCT196969	2.00829	-12.7489	-37.6269	16.3379	-24.1527	-25.9023	101.19	69.3623	73.5806	Raf
MCE.AC.05	L12	HYCPK1230	F06	HY-18305	BMS-5	1.41748	15.7029	25.3038	8.62369	22.1728	19.0077	77.2325	82.0935	73.5106	LIM Kinase (LIMK)
MCE.AC.05	D04	HYCPK1230	B02	HY-12289	Defactinib	9.92237	24.0466	-3.53109	18.1107	35.797	25.1071	97.731	73.4526	73.4546	FAK
MCE.AC.05	A07	HYCPK1227	A04	HY-17449	Fosbretabulin (disodium)	69.3879	82.1248	73.8956	66.2658	82.0889	81.9731	67.0435	79.8438	73.2026	Microtubule/Tubulin;Microtubule/Tubulin
MCE.AC.05	N06	HYCPK1230	G03	HY-13561	AZM475271	18.7021	22.371	26.8192	26.4482	52.307	45.2338	88.6548	67.1638	73.1046	Src
MCE.AC.05	P14	HYCPK1230	H07	HY-10005	Flavopiridol	69.8688	65.9728	63.3881	101.125	70.2265	69.8457	101.458	69.8054	73.0766	CDK;Autophagy
MCE.AC.05	F07	HYCPK1229	C04	HY-101920	Autophinib	18.6608	57.5599	39.6569	40.0346	50.9144	31.2066	72.6877	71.3052	72.7687	Autophagy
MCE.AC.05	P10	HYCPK1230	H05	HY-50295	CI-1040	39.6414	18.9851	14.3245	42.9292	33.4144	13.8225	89.2044	71.1348	72.7407	MEK
MCE.AC.05	H11	HYCPK1229	D06	HY-17537	APY29	63.9744	30.2483	51.1794	91.8322	65.2265	75.0024	97.3422	63.0393	72.4047	IRE1
MCE.AC.05	L19	HYCPK1229	F10	HY-13945	NVP 231	7.06451	0.863744	6.96212	36.8631	33.901	35.7918	68.5048	82.4343	71.9428	Others
MCE.AC.05	E07	HYCPK1227	C04	HY-15186A	GDC-0068 (dihydrochloride)	71.7649	60.704	61.6011	75.0049	57.844	62.7893	78.3452	69.243	71.4248	Akt
MCE.AC.05	K10	HYCPK1228	F05	HY-12285	MLN1117	9.86741	3.83502	16.4403	15.5624	25.8809	22.0646	59.8577	70.4701	71.2709	PI3K
MCE.AC.05	P03	HYCPK1229	H02	HY-10459	PF-562271	15.2122	16.0829	15.0393	16.795	24.4547	21.4218	99.3263	68.6295	71.0049	Pyk2;FAK
MCE.AC.05	K15	HYCPK1227	F08	HY-50767A	Palbociclib (hydrochloride)	14.3328	21.7836	27.9199	22.8473	37.6426	9.96572	75.6505	80.0483	69.2551	CDK
MCE.AC.05	A10	HYCPK1228	A05	HY-10205	Cediranib	17.5067	16.9812	14.639	14.6206	22.2903	0.652319	95.6664	77.8157	69.0731	VEGFR;PDGFR;Autophagy
MCE.AC.05	P06	HYCPK1230	H03	HY-16026	ACY-1215	10.5681	-0.829195	3.91708	19.7588	7.25671	-1.63318	72.3659	73.0266	68.7652	HDAC;HDAC
MCE.AC.05	N04	HYCPK1230	G02	HY-12869	AZD-8835	18.3448	6.30533	26.4046	33.4007	41.9379	44.0768	34.5194	66.1923	68.6532	PI3K
MCE.AC.05	D12	HYCPK1230	B06	HY-13638	GDC-0152	-1.05567	85.3034	75.1394	-3.17618	85.7634	74.0739	-1.90595	82.2468	68.3032	IAP
MCE.AC.05	K14	HYCPK1228	F07	HY-18935A	CBL0137 hydrochloride	47.844	88.6374	84.8606	103.438	69.3205	75.7595	102.303	70.9303	67.9253	MDM-2/p53;NF-κB
MCE.AC.05	F20	HYCPK1230	C10	HY-12874	CASIN	2.51666	7.79097	-6.01858	-2.15131	-2.69295	-17.4888	63.2093	73.0606	67.6173	Ras
MCE.AC.05	D07	HYCPK1229	B04	HY-15278	Epothilone D	82.6879	83.7487	78.4846	70.6146	78.3809	77.745	58.5975	73.8276	67.6033	Microtubule/Tubulin;Microtubule/Tubulin
MCE.AC.05	B22	HYCPK1230	A11	HY-15755	RKI-1447	-6.46912	18.1905	13.5382	-10.8627	32.4245	26.0785	34.9618	67.5557	66.8614	ROCK;ROCK;ROCK
MCE.AC.05	L10	HYCPK1230	F05	HY-10355	AKT inhibitor VIII	0.153427	11.5223	8.24875	1.92048	23.5654	-1.4332	59.9783	56.2562	65.1536	Akt
MCE.AC.05	I09	HYCPK1227	E05	HY-107145A	Ningetinib	10.0185	33.9279	10.8077	19.8003	36.0319	13.5797	42.389	63.3291	65.0836	c-Met/HGFR;VEGFR;TAM Receptor
MCE.AC.05	G13	HYCPK1227	D07	HY-13727A	Pixantrone (dimaleate)	-4.75165	0.0172749	9.89278	-4.31185	-0.293624	12.2084	61.7212	66.0048	64.8736	Topoisomerase
MCE.AC.05	E15	HYCPK1227	C08	HY-13605	Cytarabine	14.5527	50.7363	42.1015	15.964	62.5252	55.8899	26.6096	69.4987	64.2857	Nucleoside Antimetabolite/Analog;Autophagy
MCE.AC.05	H05	HYCPK1229	D03	HY-12300B	CFI-400945 (fumarate)	7.4767	39.7322	40.3717	11.2136	21.9715	41.577	45.9954	77.935	64.0477	Polo-like Kinase (PLK)
MCE.AC.05	K17	HYCPK1227	F09	HY-B0015	Paclitaxel	78.6622	85.3552	80.3431	81.1264	81.6862	76.6594	46.907	76.776	63.5858	Microtubule/Tubulin;Microtubule/Tubulin;ADC Cytotoxin
MCE.AC.05	E05	HYCPK1227	C03	HY-18937	WEHI-345	8.75449	4.90607	12.5089	-3.19003	24.0856	2.96638	70.1404	62.8348	63.3058	RIP kinase
MCE.AC.05	K07	HYCPK1227	F04	HY-10197	Wortmannin	-0.794614	6.77176	7.66262	2.36367	24.6393	0.0095229	55.6614	79.3836	62.6059	DNA-PK;DNA-PK;PI3K;ATM/ATR;ATM/ATR
MCE.AC.05	J12	HYCPK1230	E06	HY-100016	AZD0156	-6.62026	7.16908	7.7198	13.9558	29.0185	33.8206	63.531	66.5672	62.172	ATM/ATR;ATM/ATR
MCE.AC.05	O11	HYCPK1227	H06	HY-12033	2-Methoxyestradiol	3.91811	14.5973	13.1665	64.1468	65.1762	61.3894	59.6432	62.3917	61.752	Microtubule/Tubulin;Microtubule/Tubulin;Autophagy;HIF/HIF Prolyl-Hydroxylase;Endogenous Metabolite
MCE.AC.05	C05	HYCPK1227	B03	HY-13001	Quizartinib	-5.47986	-7.79097	1.34382	3.16695	0.411074	-5.53281	49.9235	62.2554	61.71	FLT3;Autophagy
MCE.AC.05	E18	HYCPK1228	C09	HY-15244	BYL-719	10.0048	32.0104	35.025	8.596	19.1527	27.9212	47.9527	62.528	61.556	PI3K
MCE.AC.05	F09	HYCPK1229	C05	HY-16582	LDE225 (Diphosphate)	3.40974	-1.43382	-15.7541	-8.67448	11.8037	-2.63308	28.1245	30.6576	60.9961	Smo
MCE.AC.05	P16	HYCPK1230	H08	HY-50934	CI-994	5.18217	5.97711	25.6183	12.6816	16.6023	-3.79012	39.7211	58.2673	60.6462	HDAC;HDAC
MCE.AC.05	M21	HYCPK1227	G11	HY-10999	Trametinib	77.6317	70.827	64.6033	74.2986	71.4681	64.3605	78.5195	69.2089	59.7923	MEK
MCE.AC.05	B03	HYCPK1229	A02	HY-16965	TH287	-0.698436	0.259123	-9.23517	26.282	35.2097	19.4505	67.0435	58.6082	59.5543	DNA/RNA Synthesis
MCE.AC.05	G07	HYCPK1227	D04	HY-15816	VRT752271	25.4345	16.6703	26.0758	43.871	36.5185	40.2914	59.3616	60.4829	59.3163	ERK;ERK
MCE.AC.05	P08	HYCPK1230	H04	HY-50943	AT7519 (Hydrochloride)	31.7411	56.3161	42.7734	98.203	70.495	67.0031	102.812	61.1476	59.0644	CDK
MCE.AC.05	B07	HYCPK1229	A04	HY-10079	GMX1778	96.1804	42.0643	55.5826	94.7545	57.7601	72.5026	96.645	44.5988	57.0206	Nampt
MCE.AC.05	A12	HYCPK1228	A06	HY-10492	Dinaciclib	98.8459	65.0399	67.6197	98.7431	64.052	56.947	98.6292	61.9997	56.4887	CDK
MCE.AC.05	I04	HYCPK1228	E02	HY-N0193	Artesunate	-14.4931	-15.3055	-11.2509	8.3467	5.99832	-6.33273	29.2909	39.1621	56.3627	STAT;STAT
MCE.AC.05	D09	HYCPK1229	B05	HY-14710	AZ3146	45.4396	41.4943	61.5583	44.8681	42.995	51.3761	50.9156	58.3695	56.1247	Mps1;Mps1
MCE.AC.05	A20	HYCPK1228	A10	HY-N0274	Caffeic acid phenethyl ester	30.5182	9.38026	22.8449	21.8224	28.4312	-7.67546	61.1447	59.1706	56.0267	NF-κB
MCE.AC.05	J11	HYCPK1229	E06	HY-101296	PD-166866	-1.04193	9.84669	-5.03217	-8.71603	21.0654	6.80888	29.0764	59.9205	55.7188	FGFR
MCE.AC.05	H16	HYCPK1230	D08	HY-15640	Capsazepine	-1.77013	-2.91946	13.6526	-5.9738	26.5017	16.4222	41.7857	48.6721	55.2008	TRP Channel
MCE.AC.05	H18	HYCPK1230	D09	HY-17565	Bleomycin (sulfate)	17.8227	43.1354	50.7219	22.7642	56.7534	55.2043	25.8454	55.4552	55.0189	Bacterial;DNA/RNA Synthesis
MCE.AC.05	F10	HYCPK1230	C05	HY-10231	PX-478	-23.369	-4.35327	-11.4653	3.49934	21.6862	-3.1616	89.6334	81.8208	54.8789	Autophagy;HIF/HIF Prolyl-Hydroxylase
MCE.AC.05	N17	HYCPK1229	G09	HY-101091	Importazole	0.304564	-10.6586	-4.73195	-1.12644	-5.89765	10.6657	46.4512	48.1096	53.577	Others
MCE.AC.05	O06	HYCPK1228	H03	HY-50706	Selumetinib	37.2919	7.53185	-12.6662	49.9786	4.62248	14.0796	64.3891	54.3644	48.6356	MEK
MCE.AC.05	C21	HYCPK1227	B11	HY-15514	LY2801653	2.57162	19.9007	15.0393	8.63754	18.297	3.35206	32.2671	56.7505	47.6418	c-Met/HGFR
MCE.AC.05	K11	HYCPK1227	F06	HY-15240	c-Kit-IN-1	-12.0749	2.40121	11.451	0.203128	9.95805	-4.97572	42.3354	57.4663	47.6278	c-Met/HGFR;c-Kit
MCE.AC.05	D17	HYCPK1229	B09	HY-18346	Mozavaptan	0.208386	8.89657	17.1837	17.3213	17.995	-14.2034	67.6334	62.2894	45.71	Vasopressin Receptor
MCE.AC.05	J19	HYCPK1229	E10	HY-15417	ML-7 (hydrochloride)	-8.24154	9.03477	-10.6076	5.74297	5.81376	4.15199	35.4043	48.1608	45.472	Myosin
MCE.AC.05	N19	HYCPK1229	G10	HY-15307	SLx-2119	-17.5846	-4.62967	9.42102	5.60448	-15.4614	-1.94743	41.9466	58.5741	45.458	ROCK;ROCK;ROCK
MCE.AC.05	H19	HYCPK1229	D10	HY-13991	CCG-1423	-5.67222	-7.46275	32.4518	7.72347	16.0319	25.4928	49.7224	51.6376	45.346	Ras
MCE.AC.05	C08	HYCPK1228	B04	HY-103456	PHTPP	6.88589	-8.17102	14.7105	15.6039	10.8641	6.56604	50.7145	36.1966	44.1422	Estrogen Receptor/ERR
MCE.AC.05	O07	HYCPK1227	H04	HY-15558A	Hoechst 33258 (trihydrochloride)	-11.4154	-7.80825	-24.7462	-7.80195	-18.0453	-34.5015	36.9058	56.0517	44.1282	Others
MCE.AC.05	C13	HYCPK1227	B07	HY-12292	IM-12	-4.95775	10.5377	0.31451	-2.4006	8.11242	9.72288	36.946	23.9426	44.0722	GSK-3;GSK-3
MCE.AC.05	F04	HYCPK1230	C02	HY-100208	HC-067047	2.42048	9.58756	-1.64403	0.189278	14.8406	-14.6034	29.6261	17.739	43.4283	TRP Channel
MCE.AC.05	F05	HYCPK1229	C03	HY-18986	SAR405838	0.139687	5.28612	3.95997	0.355473	2.03859	-25.3166	13.6456	40.8323	43.2743	MDM-2/p53
MCE.AC.05	F13	HYCPK1229	C07	HY-12408A	6H05 (trifluoroacetate)	-1.01445	10.0194	-0.77198	-4.2149	3.17953	7.16598	10.9106	36.9465	43.2043	Ras
MCE.AC.05	C07	HYCPK1227	B04	HY-12056	BIX02189	3.03877	11.4705	-15.8971	3.22234	0.696309	-20.9171	51.6663	47.3257	40.6706	ERK;ERK;MEK
MCE.AC.05	K22	HYCPK1228	F11	HY-103682	PF-06726304	5.27834	-6.04621	12.1801	-1.02949	-15.7299	-5.04714	10.79	15.7108	40.3347	Epigenetic Reader Domain
MCE.AC.05	H20	HYCPK1230	D10	HY-10180	MLN8054	14.9511	19.2269	20.5289	36.7246	43.4648	37.9202	33.7285	39.145	40.2647	Aurora Kinase;Aurora Kinase
MCE.AC.05	M08	HYCPK1228	G04	HY-16526	XL-147	-8.03545	4.35327	11.0793	-0.433955	0.276846	5.56614	24.0892	44.309	39.6907	PI3K
MCE.AC.05	F14	HYCPK1230	C07	HY-100395	F16	-0.835833	3.95595	-0.100071	7.12794	6.92114	-15.3033	40.7669	45.8088	39.6067	Others
MCE.AC.05	K12	HYCPK1228	F06	HY-17575	Melphalan	-0.657217	17.2058	-12.9664	7.29413	5.42785	9.29435	20.1611	64.9652	38.9488	DNA Alkylator/Crosslinker
MCE.AC.05	N14	HYCPK1230	G07	HY-12057	Vemurafenib	-33.1104	8.87929	-14.2244	-15.2807	7.64262	-4.63289	14.0612	36.9294	38.7109	Raf;Autophagy
MCE.AC.05	A21	HYCPK1227	A11	HY-18683	Centrinone-B	20.0623	6.89268	13.767	3.91482	1.38423	13.4225	31.0874	41.3947	38.6269	Polo-like Kinase (PLK)
MCE.AC.05	M16	HYCPK1228	G08	HY-100579	Ferrostatin-1	-10.2888	-27.1216	-4.84632	2.18362	11.6191	0.138082	22.6145	41.9401	38.5429	Ferroptosis
MCE.AC.05	I05	HYCPK1227	E03	HY-12041	SP600125	-5.98823	12.7661	6.19014	4.7181	3.95134	-9.8324	24.478	32.2767	37.801	JNK;Autophagy
MCE.AC.05	M22	HYCPK1228	G11	HY-A0005	Clofarabine	21.8622	70.5334	56.3259	22.3625	73.1628	60.0324	35.0423	63.8404	37.423	Nucleoside Antimetabolite/Analog;Autophagy
MCE.AC.05	A18	HYCPK1228	A09	HY-12481	SAR405	15.8167	16.3766	11.1079	22.598	25.2768	20.3504	41.2897	62.1531	37.0731	PI3K;Autophagy
MCE.AC.05	L09	HYCPK1229	F05	HY-100017	BAY-876	4.56388	14.2172	10.9793	10.1195	11.8876	19.8505	12.8009	16.6993	36.8771	Others
MCE.AC.05	J10	HYCPK1230	E05	HY-10114	TGX-221	-3.73491	13.3017	12.0801	2.62681	17.4245	1.59509	21.676	35.4296	36.5831	PI3K
MCE.AC.05	J06	HYCPK1230	E03	HY-100498	GSK2256098	15.8992	9.10387	7.64832	12.1415	13.6661	15.8223	27.1861	25.0845	36.0372	FAK
MCE.AC.05	C14	HYCPK1228	B07	HY-33353	GSK-4716	0.455701	15.6683	13.4239	0.10618	6.98826	0.0666603	58.0612	61.6929	35.9112	Estrogen Receptor/ERR
MCE.AC.05	B14	HYCPK1230	A07	HY-B1508	Vitamin K4	-12.4596	-10.434	-3.8742	-3.61937	2.54195	10.6942	22.6145	59.5626	35.3933	Others
MCE.AC.05	L16	HYCPK1230	F08	HY-13271	Tubastatin A (Hydrochloride)	-2.33346	-2.33211	5.81844	7.55727	-3.83389	-2.04742	62.7132	56.0006	34.7773	Autophagy;HDAC;HDAC
MCE.AC.05	G04	HYCPK1228	D02	HY-19341	Compound 401	-2.63574	-8.86202	-1.60114	0.244677	-0.746644	-0.190458	18.4451	37.6282	34.5114	DNA-PK;DNA-PK
MCE.AC.05	H13	HYCPK1229	D07	HY-P0023	Cyclo(-RGDfK)	2.09073	19.3651	20.8863	7.80657	11.9044	16.8508	12.7741	22.494	34.3434	Integrin
MCE.AC.05	J04	HYCPK1230	E02	HY-19316	NU2058	-8.03545	11.0559	-2.30164	2.58526	4.25336	-9.30388	10.5889	34.7479	30.9278	CDK
MCE.AC.05	F22	HYCPK1230	C11	HY-13261	A66	6.50118	10.7968	28.4489	4.34416	18.4648	21.8217	21.5688	39.6904	30.6058	PI3K
MCE.AC.05	J08	HYCPK1230	E04	HY-15224	PCI-34051	-9.32698	-3.17858	-13.3095	-2.17901	20.797	8.9801	31.5968	37.7645	30.0459	HDAC;HDAC
MCE.AC.05	I10	HYCPK1228	E05	HY-N0236	Corylin	-23.5339	-8.94839	1.87277	-7.04022	-10.2265	-4.8043	42.9521	48.1267	29.8919	Others
MCE.AC.05	D05	HYCPK1229	B03	HY-15886	Mdivi-1	27.8664	29.2809	11.5797	19.8557	43.6829	20.4647	37.5761	50.2912	29.7799	Dynamin
MCE.AC.05	A17	HYCPK1227	A09	HY-50878A	Crizotinib (hydrochloride)	13.371	3.7141	9.19228	18.8724	16.0487	-0.661842	29.6797	40.7982	29.738	c-Met/HGFR;Autophagy;ALK
MCE.AC.05	A05	HYCPK1227	A03	HY-100984	HA-100	13.8107	8.60289	13.4525	7.33568	10.646	-6.44701	14.7583	21.9997	29.416	PKA;PKA;PKC;PKC;Myosin
MCE.AC.05	F11	HYCPK1229	C06	HY-11004	AZ 628	32.1807	-6.68538	-7.27663	50.0894	1.46812	0.823731	67.7139	26.465	29.304	Raf
MCE.AC.05	E20	HYCPK1228	C10	HY-B1425	Ethoxyquin	-24.5781	3.45498	-13.0808	1.53269	10.3607	-9.01819	27.8296	22.2213	29.15	HSP;HSP
MCE.AC.05	M15	HYCPK1227	G08	HY-30237	Roscovitine	-6.37294	2.81581	-1.0436	2.19747	-9.85738	-2.51881	18.6596	48.1437	28.4361	CDK
MCE.AC.05	L22	HYCPK1230	F11	HY-19959	Mirin	-7.21107	7.4282	2.00143	0.216977	-25.1426	-14.3891	12.9618	5.05894	28.1142	Others
MCE.AC.05	I13	HYCPK1227	E07	HY-103663	EED inhibitor-1	-3.94101	13.2153	-1.68692	-8.28669	10.6963	26.5499	9.46274	33.589	27.5962	Epigenetic Reader Domain
MCE.AC.05	G08	HYCPK1228	D04	HY-10303	PIK-294	7.84767	8.15375	15.4968	6.36621	7.60906	23.5644	77.2191	64.0449	27.1903	PI3K
MCE.AC.05	D06	HYCPK1230	B03	HY-19713	LJI308	95.7407	80.6564	56.5118	52.3331	35.2097	33.9777	44.2659	24.4539	26.8403	Ribosomal S6 Kinase (RSK)
MCE.AC.05	L14	HYCPK1230	F07	HY-50858	Ruxolitinib (phosphate)	-7.60952	15.8756	9.53538	-15.9594	-12.0889	0.166651	-1.73167	31.6972	26.4204	JAK;JAK;JAK;Autophagy;Mitophagy
MCE.AC.05	H06	HYCPK1230	D03	HY-13686	PQ401	-10.8521	27.7953	18.9135	11.0058	22.2399	31.7065	53.6907	16.3585	25.7064	IGF-1R
MCE.AC.05	J16	HYCPK1230	E08	HY-13050	Sapitinib	0.153427	14.2172	0.857756	7.47418	8.80034	-12.4607	17.0642	30.1292	24.8526	EGFR;EGFR
MCE.AC.05	P04	HYCPK1230	H02	HY-18664	PFI-4	4.42648	-5.97711	6.16154	9.10843	0.310403	-13.5606	21.9173	20.3636	24.7126	Epigenetic Reader Domain
MCE.AC.05	N11	HYCPK1229	G06	HY-12649	Y16	-2.82809	-0.829195	-8.0629	5.74297	-9.40436	7.75164	47.3494	47.5813	24.0267	Ras
MCE.AC.05	H09	HYCPK1229	D05	HY-15098	Apoptozole	-3.40516	-1.93479	15.7827	6.57395	18.1124	11.5798	43.113	45.485	23.4667	HSP;HSP
MCE.AC.05	N16	HYCPK1230	G08	HY-101073	Salermide	1.56862	0.155474	-14.1816	-3.91021	2.54195	-3.11875	2.00874	15.1484	22.4029	Sirtuin;Sirtuin
MCE.AC.05	K06	HYCPK1228	F03	HY-14761	AS 602801	6.30882	2.69488	17.3981	10.3687	-5.26007	4.92334	58.1819	24.5732	21.7449	JNK
MCE.AC.05	O15	HYCPK1227	H08	HY-18996	Adjudin	-11.6627	5.28612	14.9821	-14.1728	5.98154	-22.2598	22.5609	24.9311	20.4851	Chloride Channel;Mitochondrial Metabolism
MCE.AC.05	E17	HYCPK1227	C09	HY-B0083	Leflunomide	-8.39268	9.77759	7.79128	6.7263	-11.7701	1.52366	17.5737	18.3355	20.2051	Others
MCE.AC.05	I20	HYCPK1228	E10	HY-15773	PF-4708671	-11.9787	9.72576	0.557541	-1.05719	-2.07215	-20.8742	12.1574	12.8135	19.9811	Ribosomal S6 Kinase (RSK)
MCE.AC.05	C03	HYCPK1227	B02	HY-15338	TG003	11.475	13.9581	9.53538	1.72659	9.43792	10.0514	15.2543	8.65502	19.9672	Others
MCE.AC.05	J03	HYCPK1229	E02	HY-A0261	Pentagastrin	39.5177	26.517	3.65976	8.74834	-9.6896	0.423769	9.22142	4.1727	19.1692	Others
MCE.AC.05	A14	HYCPK1228	A07	HY-100023	LY3177833	13.1787	16.4975	7.97713	3.49934	8.76678	0.666603	28.6608	42.0935	18.4973	CDK
MCE.AC.05	K09	HYCPK1227	F05	HY-15122A	Sinomenine hydrochloride	-15.606	-3.4377	-2.1015	13.2079	5.59564	2.3093	9.86493	13.6145	17.2515	Opioid Receptor;Opioid Receptor;NF-κB
MCE.AC.05	K05	HYCPK1227	F03	HY-14789	Elagolix	3.89063	22.4228	3.68835	4.64885	7.79362	18.2792	6.12452	13.8191	17.2235	GNRH Receptor
MCE.AC.05	D08	HYCPK1230	B04	HY-13983	IDO-IN-7	-1.06941	-1.71021	-12.2945	-1.30648	13.6661	-22.8883	22.6145	38.1736	16.7335	Indoleamine 2,3-Dioxygenase (IDO)
MCE.AC.05	N09	HYCPK1229	G05	HY-18680	PU-WS13	-0.341203	13.6126	7.005	-8.14819	16.7869	8.76583	13.5919	11.7739	16.6356	HSP;HSP
MCE.AC.05	G11	HYCPK1227	D06	HY-18652	Ro 5126766	28.1412	-0.466422	24.0457	40.4917	10.1762	5.38044	47.202	7.63244	16.6356	Raf;MEK
MCE.AC.05	K19	HYCPK1227	F10	HY-A0006	Pentostatin	-5.87831	9.27661	-4.46033	-14.242	-6.77013	-17.5888	-2.79078	3.4569	16.2576	Adenosine Deaminase
MCE.AC.05	L05	HYCPK1229	F03	HY-18377	Bioymifi	4.74249	-0.673721	6.16154	-6.54164	26.3339	14.1082	2.33049	2.62179	15.1377	TNF Receptor
MCE.AC.05	P19	HYCPK1229	H10	HY-12873	RBC8	64.6614	32.5804	3.18799	54.7706	20.1091	9.55147	67.7273	15.1314	14.8018	Ras
MCE.AC.05	G19	HYCPK1227	D10	HY-15437	SL327	1.43122	6.37443	-4.2173	7.75117	-2.4245	11.2942	35.1495	25.5617	14.3118	MEK
MCE.AC.05	A13	HYCPK1227	A07	HY-N0351	p-Coumaric acid	25.146	8.2574	20.9578	6.40776	10.5285	4.43767	3.57729	19.4433	14.2698	Others
MCE.AC.05	D13	HYCPK1229	B07	HY-19737A	DG172 (dihydrochloride)	-8.79113	12.818	11.2509	8.90069	5.72987	3.18065	64.9521	25.5447	14.0459	PPAR
MCE.AC.05	A09	HYCPK1227	A05	HY-100627	APS-2-79	26.0528	4.4051	4.33167	6.85094	-22.844	-17.6459	16.6084	-11.6944	13.8639	MEK
MCE.AC.05	L06	HYCPK1230	F03	HY-10505	Orteronel	1.85715	12.0751	12.1515	8.3744	-6.70302	5.26617	1.25797	-3.01946	13.6119	Cytochrome P450
MCE.AC.05	G14	HYCPK1228	D07	HY-50904	BIBF 1120	-20.3875	-2.03844	13.0951	13.0556	-17.6258	4.1377	46.5853	14.0065	13.4859	VEGFR;PDGFR;FGFR
MCE.AC.05	B20	HYCPK1230	A10	HY-N0679	Retinyl acetate	-1.4816	-11.6951	8.87777	-8.34209	14.4379	-9.50386	27.052	32.822	13.332	Others
MCE.AC.05	A16	HYCPK1228	A08	HY-A0036	Bazedoxifene (acetate)	26.2726	16.342	21.6154	11.0197	12.7936	-17.7316	4.50234	9.18335	12.884	Estrogen Receptor/ERR
MCE.AC.05	H08	HYCPK1230	D04	HY-100792	URB602	-18.6013	3.3686	12.8377	4.62116	4.48826	14.0653	-2.42881	5.0419	12.5901	Others
MCE.AC.05	F08	HYCPK1230	C04	HY-B0486	Lonidamine	-0.0114498	-2.90218	4.203	5.65988	-11.9379	-3.77583	-9.41358	8.67206	11.5682	Hexokinase
MCE.AC.05	G22	HYCPK1228	D11	HY-10517	TSU-68	7.82019	-23.4593	23.3024	1.67119	-8.17953	21.4361	13.0691	8.68911	11.3862	VEGFR;PDGFR;FGFR
MCE.AC.05	N10	HYCPK1230	G05	HY-16060	ARN-509	-17.3647	-22.4574	-0.285919	2.9592	12.6258	-4.74717	5.56145	16.2733	10.8683	Androgen Receptor
MCE.AC.05	I22	HYCPK1228	E11	HY-12028	PD98059	-9.73917	0.0172749	-1.71551	-3.86866	5.22651	-35.7585	5.4542	15.6086	10.4903	Autophagy;MEK
MCE.AC.05	A19	HYCPK1227	A10	HY-12275	FR 180204	18.8532	19.4688	4.76054	7.69577	8.63255	5.19474	10.5755	2.02528	10.0704	ERK;ERK
MCE.AC.05	B19	HYCPK1229	A10	HY-15845	STF-083010	9.57888	6.06349	-10.8363	-6.1123	1.77013	-12.9178	10.8972	5.41684	9.35645	IRE1
MCE.AC.05	P13	HYCPK1229	H07	HY-50901	ONO-AE3-208	-3.4876	2.47031	2.802	-0.904842	2.92785	-10.8323	6.9021	-13.3134	8.83852	Prostaglandin Receptor
MCE.AC.05	A15	HYCPK1227	A08	HY-12286	PI-1840	10.7193	8.77564	13.4382	5.86762	5.84732	-20.0457	14.5438	-2.08209	8.48856	Proteasome
MCE.AC.05	F21	HYCPK1229	C11	HY-16985	ODM-201	1.18391	9.53574	10.8649	3.81788	15.8305	-18.1459	-0.431242	3.8148	7.71865	Androgen Receptor
MCE.AC.05	G09	HYCPK1227	D05	HY-B0022	Flutamide	-1.67396	8.43014	11.8513	4.23337	11.0654	-0.133321	3.52367	4.13862	7.53668	Androgen Receptor
MCE.AC.05	O13	HYCPK1227	H07	HY-13671	LW6	-2.5533	-9.39754	-2.48749	-4.3811	10.8641	-8.96105	1.20435	7.20636	7.11673	HIF/HIF Prolyl-Hydroxylase
MCE.AC.05	K04	HYCPK1228	F02	HY-10578	PD 169316	-2.33346	-15.8411	-5.51823	-1.48653	-59.9581	-48.8001	1.01666	27.4194	6.41681	p38 MAPK;Autophagy
MCE.AC.05	O12	HYCPK1228	H06	HY-100611	CaCCinh-A01	-11.2093	3.645	-17.1265	-8.42518	9.77349	-6.46129	1.28479	8.24599	6.26283	Chloride Channel
MCE.AC.05	N07	HYCPK1229	G04	HY-10959	RG7112	-5.90579	1.45109	-16.4546	3.0146	4.32047	-14.7891	24.411	9.21744	5.49293	MDM-2/p53
MCE.AC.05	P17	HYCPK1229	H09	HY-12023	Andarine	9.96359	15.2883	20.9006	3.23619	12.7768	3.42348	5.77596	26.3116	5.40894	Androgen Receptor
MCE.AC.05	B12	HYCPK1230	A06	HY-101611	MSC2530818	13.8107	-22.4746	-5.14653	13.1387	-5.44463	-31.0447	0.694902	-16.4153	5.32495	CDK
MCE.AC.05	O08	HYCPK1228	H04	HY-100693	SYP-5	-12.3085	-9.20751	-4.10293	2.80686	11.8708	-3.37587	3.3896	-0.156228	5.01698	HIF/HIF Prolyl-Hydroxylase
MCE.AC.05	M04	HYCPK1228	G02	HY-19712	LJH685	4.11047	3.52408	-7.89135	12.4462	5.1594	-25.3881	16.1794	8.94475	4.79301	Ribosomal S6 Kinase (RSK)
MCE.AC.05	N18	HYCPK1230	G09	HY-19960	BCTC	-9.90405	3.9905	-5.08935	-9.58855	-0.629195	8.45158	17.2653	0.866354	4.58304	TRP Channel
MCE.AC.05	N21	HYCPK1229	G11	HY-13541A	ADH-1 trifluoroacetate	5.5394	8.55107	8.84918	-1.22338	11.099	10.3657	-2.25452	-2.11618	4.41506	Others
MCE.AC.05	E08	HYCPK1228	C04	HY-13949	SRPIN340	5.37452	1.05377	2.91637	6.86479	11.3339	-24.5024	9.19461	4.63286	3.93912	SRPK
MCE.AC.05	O21	HYCPK1227	H11	HY-12281	FPH2	-0.135107	3.5068	12.9664	-7.99585	-7.44128	0.766594	3.84542	4.08749	3.88312	Others
MCE.AC.05	B21	HYCPK1229	A11	HY-12758A	YHO-13351 (free base)	3.6021	5.66616	-6.04718	2.76531	0.612416	-18.703	33.3665	17.364	2.67927	BCRP
MCE.AC.05	O16	HYCPK1228	H08	HY-18690	Enasidenib	-11.5666	-43.74	-16.4975	-5.53061	-21.9379	-37.6869	24.049	3.61028	1.99336	Isocitrate Dehydrogenase (IDH)
MCE.AC.05	I18	HYCPK1228	E09	HY-B0733	Fotemustine	-11.3742	10.5722	15.3967	-10.4611	16.5352	-0.433292	-8.01931	15.0462	1.33544	DNA Alkylator/Crosslinker
MCE.AC.05	G10	HYCPK1228	D05	HY-12019	SGX-523	-11.3879	7.51458	10.0357	2.47446	15.5285	8.23731	10.4414	25.9196	1.22345	c-Met/HGFR
MCE.AC.05	N12	HYCPK1230	G06	HY-100360	MS049	-14.6717	-4.78514	-14.8821	1.98973	3.46477	-13.7749	-1.62442	4.71808	1.13946	Histone Methyltransferase
MCE.AC.05	M20	HYCPK1228	G10	HY-103706	ROC-325	31.5762	12.3688	8.14868	6.65705	8.46477	5.9661	30.35	27.4364	0.943484	Autophagy
MCE.AC.05	D19	HYCPK1229	B10	HY-15836	BAY 87-2243	7.76523	9.13842	17.2266	0.286225	16.5856	-7.80402	19.0484	11.2967	0.481541	HIF/HIF Prolyl-Hydroxylase
MCE.AC.05	B17	HYCPK1229	A09	HY-100488	Bay 59-3074	5.01729	6.51263	-7.13367	13.9142	-4.82383	-13.8606	10.6157	-5.61	0.187577	Cannabinoid Receptor
MCE.AC.05	P18	HYCPK1230	H09	HY-15317	RI-1	5.66306	5.78709	7.90565	4.6627	1.88758	11.237	19.5444	21.6248	-0.00839897	RAD51
MCE.AC.05	J18	HYCPK1230	E09	HY-75054	Abiraterone (acetate)	-6.4966	6.32261	17.8127	-3.34237	2.20638	23.393	18.4585	13.785	-0.0223973	Cytochrome P450
MCE.AC.05	N13	HYCPK1229	G07	HY-12365	2-Cl-IB-MECA	-6.44164	7.86007	5.58971	-3.50857	4.77349	-28.4306	17.3055	1.66738	-0.16238	Adenosine Receptor
MCE.AC.05	J05	HYCPK1229	E03	HY-14427	4E1RCat	-10.9757	15.2192	-2.4732	-14.5606	8.91779	-24.3596	0.547431	-11.1319	-0.540334	Eukaryotic Initiation Factor (eIF)
MCE.AC.05	I08	HYCPK1228	E04	HY-19696A	Tauroursodeoxycholate (Sodium)	-3.51508	14.2518	2.73052	-5.37827	4.58893	4.50909	5.62848	10.4275	-1.12826	Caspase;ERK;ERK
[truncated: 67 more rows]

## Sheet: Plate 6
Plate	Well	96-well Plate	Well	Cat. No.	Product Name	MeWo, 0.1 uM	MeWo 2.1, 0.1 uM	MeWo 4.11, 0.1 uM	MeWo, 1 uM	MeWo 2.1, 1 uM	MeWo 4.11, 1 uM	MeWo, 10 uM	MeWo 2.1, 10 uM	MeWo 4.11, 10 uM	Target
[truncated: 124 more rows]
