# Supplementary material for: Targeting SOX10-deficient cells to reduce the dormant-invasive phenotype state in melanoma
Source: Nat Commun. 2022 Mar 16;13:1381. doi: 10.1038/s41467-022-28801-y (PMC8927161; doi:10.1038/s41467-022-28801-y)
Supplement: Supplementary file 4 — Source data [file 41467_2022_28801_MOESM4_ESM.zip › Source Data/Source data.xlsx]

## Sheet: Figure 1C
Figure	TMA2
	1	2	3	4	5	6	7	8	9	10	11	12	13	14
A	0	0	0	0	0	0	0	0	0	0	0	0	0	0
B	0	0	0	no tissue	190=2x95	230=3x70+1x20	230=3x70+1x20	130=3x40+1x10	150=3x50	130=3x40+1x10	130=3x40+1x10	200=2x100	180=3x50+1x30	0
C			0	220+3x70+1x10	210=3x60+1x30	270=3x90	280=3x90+1x10	210=3x60+1x30	260=3x80+2x10	110=2x40+1x30	120=2x60	230=3x70+1x20	230=3x70+1x20	0
D			0	280=3x90+1x10	280=3x90+1x10	230=3x70+1x20	no tissue	260=3x80+2x10	260=3x80+2x10	230=3x70+1x20	200=2x100	60=1x60	100=2x50	0
E			0	0	0	no tumor	230=3x70+1x20	260=3x80+2x10	260=3x80+2x10	130=3x40+1x10	140=2x70	70=1x70	70=1x70	0
F			0	230=3x70+1x20	220+3x70+1x10	120=2x60	110=2x40+1x30	260=3x80+2x10	230=3x70+1x20	230=3x70+1x20	90=2x45	no tissue	no tumor	0
G			0	280=3x90+1x10	280=3x90+1x10	160=2x80	220=3x60+1x40	260=3x80+2x10	260=3x80+2x10	150=2x75	180=2x90	150=2x75	80=1x80	0
H			0	0	0	0	0	0	0	0	0	0	0	0
	Sample 1	Samples 2		Samples 1	Samples 2	Samples 1	Samples 2	Samples 1	Samples 2	Samples 1	Samples 2
			Score	0	0	1	1	2	2	3	3		AVG score	0	1	2	3
WM4552-2MP1 6191	no tissue	190=2x95			5		0		95		0		WM4552-2MP1 6191	5	0	95	0
WM4360MP1 1020	220+3x70+1x10	210=3x60+1x30		20	10	10	30	0	0	70	60		WM4360MP1 1020	15	20	0	65
WM4011-1MP1 6124	280=3x90+1x10	280=3x90+1x10		0	0	10	10	0	0	90	90		WM4011-1MP1 6124	0	10	0	90
WM4011-3MP1 6134	0	0		0	0	0	0	0	0	0	0		WM4011-3MP1 6134	0	0	0	0
WM4174MP1 8315	230=3x70+1x20	220+3x70+1x10		10	20	20	10	0	0	70	70		WM4174MP1 8315	15	15	0	70
WM4018-7MP1 0332	280=3x90+1x10	280=3x90+1x10		0	0	10	10	0	0	90	90		WM4018-7MP1 0332	0	10	0	90
WM4003MP1 8866	230=3x70+1x20	230=3x70+1x20		10	10	20	20	0	0	70	70		WM4003MP1 8866	10	20	0	70
WM4231-1MP2 9919	270=3x90	280=3x90+1x10		10	0	0	10	0	0	90	90		WM4231-1MP2 9919	5	5	0	90
WM4479MP1 6152	230=3x70+1x20	no tissue		10		20		0		70			WM4479MP1 6152	10	20	0	70
WM3935MP1 1752	no tumor	230=3x70+1x20			10		20		0		70		WM3935MP1 1752	10	20	0	70
WM4263MP1 8857	120=2x60	110=2x40+1x30		40	30	0	30	60	40	0	0		WM4263MP1 8857	35	15	50	0
WM4248MP1 8088	160=2x80	220=3x60+1x40		20	0	0	40	80	0	0	60		WM4248MP1 8088	10	20	40	30
WM4023MP1 2770	130=3x40+1x10	150=3x50		50	50	10	0	0	0	40	50		WM4023MP1 2770	50	5	0	45
WM4237-4MP1 1730	210=3x60+1x30	260=3x80+2x10		10	10	30	0	0	10	60	80		WM4237-4MP1 1730	10	15	5	70
WM4233MP1 7646	260=3x80+2x10	260=3x80+2x10		10	10	0	0	10	10	80	80		WM4233MP1 7646	10	0	10	80
WM4254MP1 8792	260=3x80+2x10	260=3x80+2x10		10	10	0	0	10	10	80	80		WM4254MP1 8792	10	0	10	80
WM4298MP1 9018	260=3x80+2x10	230=3x70+1x20		10	10	0	20	10	0	80	70		WM4298MP1 9018	10	10	5	75
WM4304MP1 9658	260=3x80+2x10	260=3x80+2x10		10	10	0	0	10	10	80	80		WM4304MP1 9658	10	0	10	80
WM4237-3MP1 1093	130=3x40+1x10	130=3x40+1x10		50	50	10	10	0	0	40	40		WM4237-3MP1 1093	50	10	0	40
WM4011-1MP1 6128	110=2x40+1x30	120=2x60		30	40	30	0	40	60	0	0		WM4011-1MP1 6128	35	15	50	0

## Sheet: Figure 3C
		2018-12-11	2018-12-18	2018-12-06	SD	AVG		2018-12-11	2018-12-18	2018-12-06	SD	AVG		2018-12-11	2018-12-18	2018-12-06	SD	AVG		2018-12-11	2018-12-18	2018-12-06	SD	AVG		2018-12-11	2018-12-18	2018-12-06	SD	AVG
	Elapsed (h)	MeWo	MeWo	MeWo				MeWo #2.1	MeWo #2.1	MeWo #2.1				MeWo #2.2	MeWo #2.2	MeWo #2.2				MeWo #2.8	MeWo #2.8	MeWo #2.8				MeWo #4.11	MeWo #4.11	MeWo #4.11
	0	0	0	0	0			0	0	0	0			0	0	0	0	0		0	0	0	0	0		0	0	0	0	0
	24	15.4586	29.5186	73.6309	30.3524	39.536		75.787	105.242	83.9258	15.2107	88.3182		99.2847	106.065	217.87	66.5943	141.073		53.5517	126.945	91.1068	36.7	90.5345		205.275	384.61	255.479	92.5165	294.943
	48	97.1607	79.4942	144.236	33.4658	106.964		200.806	206.13	172.239	18.2254	193.058		208.141	191.072	273.689	43.6148	224.301		159.832	206.34	187.39	23.3864	184.521		376.72	476.616	510.648	69.6109	426.668
	72	171.015	139.975	226.507	43.8381	179.166		290.37	294.618	297.406	3.54336	294.132		274.759	271.6	357.133	48.4963	301.164		303.601	345.556	298.014	25.9861	315.723		538.72	508.137	557.443	24.8892	523.429
		MeWo #2.1											MeWo #2.2												MeWo #2.8												MeWo #4.11
			mean difference			pooled		1-confidence			confidence limits				mean difference			pooled		1-confidence			confidence limits				mean difference			pooled		1-confidence			confidence limits				mean difference			pooled		1-confidence			confidence limits
		p-value	(effect size)	N1	N2	Std Dev	std err	level= alpha	Margin	Lower 95%	Upper 95%			p-value	(effect size)	N1	N2	Std Dev	std err	level= alpha	Margin	Lower 95%	Upper 95%			p-value	(effect size)	N1	N2	Std Dev	std err	level= alpha	Margin	Lower 95%	Upper 95%			p-value	(effect size)	N1	N2	Std Dev	std err	level= alpha	Margin	Lower 95%	Upper 95%
	24	0.0901643	-48.7822	3	3	24.0066	19.6013	0.05	54.4219	-103.204	5.63975		24	0.101877	-101.537	3	3	51.7497	42.2535	0.05	117.314	-218.852	15.7772		24	0.139749	-50.9985	3	3	33.6761	27.4964	0.05	76.3423	-127.341	25.3438		24	0.0349517	-242.252	3	3	68.8498	56.2156	0.05	156.079	-398.332	-86.1726
	48	0.0281004	-86.0947	3	3	26.9456	22.001	0.05	61.0845	-147.179	-25.0102		48	0.0234135	-117.337	3	3	38.8729	31.7396	0.05	88.1233	-205.46	-29.2135		48	0.0356252	-77.5573	3	3	28.8694	23.5718	0.05	65.4457	-143.003	-12.1116		48	0.00508367	-347.697	3	3	54.6152	44.5931	0.05	123.81	-471.508	-223.887
	72	0.044392	-114.966	3	3	30.8968	25.2271	0.05	70.0417	-185.008	-44.9242		72	0.0323717	-121.998	3	3	46.2259	37.7433	0.05	104.792	-226.79	-17.2059		72	0.0157549	-136.558	3	3	36.0351	29.4225	0.05	81.69	-218.248	-54.8676		72	0.000903133	-355.601	3	3	35.6458	29.1047	0.05	80.8076	-436.409	-274.793
		MeWo #2.1											MeWo #2.2												MeWo #2.8												MeWo #4.11
			mean difference			pooled		1-confidence			confidence limits				mean difference			pooled		1-confidence			confidence limits				mean difference			pooled		1-confidence			confidence limits				mean difference			pooled		1-confidence			confidence limits
		p-value	(effect size)	N1	N2	Std Dev	std err	level= alpha	Margin	Lower 95%	Upper 95%			p-value	(effect size)	N1	N2	Std Dev	std err	level= alpha	Margin	Lower 95%	Upper 95%			p-value	(effect size)	N1	N2	Std Dev	std err	level= alpha	Margin	Lower 95%	Upper 95%			p-value	(effect size)	N1	N2	Std Dev	std err	level= alpha	Margin	Lower 95%	Upper 95%
	24	0.0901643	48.7822	3	3	24.0066	19.6013	0.05	54.4219	-5.63975	103.204		24	0.101877	101.537	3	3	51.7497	42.2535	0.05	117.314	-15.7772	218.852		24	0.139749	50.9985	3	3	33.6761	27.4964	0.05	76.3423	-25.3438	127.341		24	0.0349517	242.252	3	3	68.8498	56.2156	0.05	156.079	86.1726	398.332
	48	0.0281004	86.0947	3	3	26.9456	22.001	0.05	61.0845	25.0102	147.179		48	0.0234135	117.337	3	3	38.8729	31.7396	0.05	88.1233	29.2135	205.46		48	0.0356252	77.5573	3	3	28.8694	23.5718	0.05	65.4457	12.1116	143.003		48	0.00508367	347.697	3	3	54.6152	44.5931	0.05	123.81	223.887	471.508
	72	0.044392	114.966	3	3	31.0993	25.3925	0.05	70.5008	44.4651	185.467		72	0.0323717	121.998	3	3	46.2259	37.7433	0.05	104.792	17.2059	226.79		72	0.0157549	136.558	3	3	36.0351	29.4225	0.05	81.69	54.8676	218.248		72	0.000903133	355.601	3	3	35.6458	29.1047	0.05	80.8076	274.793	436.409

## Sheet: Figure 3D
Area of outgrow														Spheroid core
Row values														Row values
Exp summary	I	II	III		AVG	STD								Exp summury	I	II	III		AVG	STD
MeWo	301672	6596	6471		104913	170398								MeWo	2.35027e+06	55921	65519		823904	1.32188e+06
MeWo#2.1	1.54132e+06	38149	40527.7		539998	867168								MeWo#2.1	164208	4493	3908.25		57536.3	92380.5
MeWo#2.2	930620	23549	33756.5		329309	520776								MeWo#2.2	291106	5807	5795		100903	164721
MeWo#2.8	900290	15550	12119.5		309320	511798								MeWo#2.8	190428	3075.67	2350.5		65284.7	108378
MeWo#4.11	3.36486e+06	46372.2	78152		1.16313e+06	1.90682e+06								MeWo#4.11	515288	7572	9847.33		177569	292476
MeWo	1	1	1		1	0								MeWo	1	1	1		1	0
MeWo#2.1	5.10925	5.78366	6.26297		5.71863	0.579602								MeWo#2.1	0.0698675	0.0803455	0.0596506		0.0699546	0.0103477
MeWo#2.2	3.08488	3.57019	5.21658		3.95722	1.11731								MeWo#2.2	0.123861	0.103843	0.0884476		0.105384	0.0177568
MeWo#2.8	2.98434	2.35749	1.87289		2.40491	0.557236								MeWo#2.8	0.0810238	0.0550002	0.0358751		0.0572997	0.022662
MeWo#4.11	11.154	7.03035	12.0773		10.0872	2.68727								MeWo#4.11	0.219246	0.135405	0.150297		0.168316	0.0447308
log2 transfromed					AVG	STD								log2 transfromed					AVG	STD
MeWo	18.2026	12.6874	12.6598		14.5166	3.19223								MeWo	21.1644	15.7711	15.9996		17.645	3.04999
MeWo#2.1	20.5557	15.2194	15.3066		17.0272	3.05608								MeWo#2.1	17.3252	12.1335	11.9323		13.797	3.05715
MeWo#2.2	19.8278	14.5234	15.0429		16.4647	2.92412								MeWo#2.2	18.1512	12.5036	12.5006		14.3851	3.26151
MeWo#2.8	19.78	13.9246	13.565		15.7566	3.48906								MeWo#2.8	17.5389	11.5867	11.1988		13.4414	3.55379
MeWo#4.11	21.6821	15.501	16.254		17.8124	3.37239								MeWo#4.11	18.975	12.8865	13.2655		15.0423	3.41108
log2 transfromed with MeWo log2 transfromed subracted				N	AVG (#)	STD		95% confidence interval						log2 transfromed with MeWo log2 transfromed subracted				N	AVG (#)	STD		95% confidence interval
MeWo	0	0	0		0	0	a	Lower Limit	Upper Limit	t-stat	p-value (*)			MeWo	0	0	0		0	0	a	Lower Limit	Upper Limit	t-stat	p-value (*)
MeWo#2.1	2.35311	2.53198	2.64685	3	2.63299	0.148025	0.05	2.26527	3.0007	30.8087	0.00105188			MeWo#2.1	3.83923	3.63764	4.06732	3	3.63605	0.214976	0.05	3.10202	4.17008	29.2955	0.00116316
MeWo#2.2	1.62521	1.836	2.3831	3	2.21108	0.391185	0.05	1.23932	3.18284	9.79001	0.0102731			MeWo#2.2	3.01321	3.26753	3.49903	3	3.19494	0.243001	0.05	2.59129	3.79859	22.7727	0.00192272
MeWo#2.8	1.57741	1.23725	0.90527	3	1.67998	0.336078	0.05	0.845118	2.51485	8.65815	0.0130787			MeWo#2.8	3.62551	4.18442	4.80087	3	3.9027	0.587916	0.05	2.44224	5.36317	11.4977	0.00747972
MeWo#4.11	3.47949	2.8136	3.59422	3	3.22183	0.421497	0.05	2.17477	4.26888	13.2394	0.00565673			MeWo#4.11	2.18937	2.88464	2.73411	3	2.70203	0.365786	0.05	1.79337	3.61069	12.7945	0.00605332
					(#) average of log2 transformed row values normalized by MeWo (log2 of MeWo subtracted)
					(*) testing the null hypothesis that AVG of log2(ratio of MeWo#/Mewo) = 0																			% decrese	% decrese	% decrese
								95% confidence interval														95% confidence interval			95% confidence interval
					Fold change			Lower Limit	Upper Limit										Fold change			Lower Limit	Upper Limit		Lower Limit	Upper Limit
				MeWo#2.1	6.20308			4.80744	8.00388									MeWo#2.1	0.0804342			0.0555497	0.116466	0.919566	0.883534	0.94445
				MeWo#2.2	4.63022			2.36088	9.08091									MeWo#2.2	0.109201			0.0718639	0.165937	0.890799	0.834063	0.928136
				MeWo#2.8	3.20424			1.79641	5.71537									MeWo#2.8	0.0668606			0.0242955	0.183998	0.933139	0.816002	0.975704
				MeWo#4.11	9.32968			4.51514	19.278									MeWo#4.11	0.153676			0.0818602	0.288497	0.846324	0.711503	0.91814

## Sheet: Figure 4A
Day 11 3/12/2019						2019-03-15						2019-03-19						2019-03-22						2019-03-25						2019-03-28						2019-04-01
MeWo	Y	X	Volume			MeWo	Y	X	Volume			MeWo	Y	X	Volume			MeWo	Y	X	Volume			MeWo	Y	X	Volume			MeWo	Y	X	Volume			MeWo	Y	X	Volume
nothing M	4.5	4	37.44			nothing M	4.5	4.4	45.3024			nothing M	5.4	5	70.2			nothing M	6.6	6.5	145.002			nothing M	8.5	8.27	302.297			nothing M	8.5	8.5	319.345			nothing M	11.1	9.2	488.542
right M	4.7	4	39.104			right M	4.9	4.8	58.7059			right M	8	6.5	175.76			right M	8.6	7.7	265.145			right M	9.5	8.6	365.362			right M	11	8.8	442.957			right M	12	9	505.44
left M	4.44	5	57.72			left M	4	5.3	58.4272			left M	7	5.2	98.4256			left M	8.4	7.1	220.191			left M	9.5	8.4	348.566			left M	10.6	8.4	388.927			left M	10.95	9	461.214
nothing F	5.85	5.26	84.1648			nothing F	5.9	5.33	87.1585			nothing F	7.5	7.13	198.264			nothing F	7.44	7	189.571			nothing F	9.6	8.8	386.58			nothing F	10	8.9	411.892			nothing F	11.9	9.2	523.752
right F	5.86	5.3	85.5958			right F	6	5.5	94.38			right F	7.6	7	193.648			right F	8.6	8.3	308.076			right F	10	8.5	375.7			right F	9.97	9	419.936			right F	12	9.5	563.16
2019-03-26						2019-03-29						2019-04-01						2019-04-04						2019-04-08						2019-04-11						2019-04-15							2019-04-18
MeWo						MeWo						MeWo	Y	X	Volume			MeWo	Y	X	Volume			MeWo	Y	X	Volume			MeWo	Y	X	Volume			MeWo	Y	X	Volume				MeWo	Y	X	Volume
nothing M	4.8	4	39.936			nothing M	5.3	4.76	62.4443			nothing M	7.6	5.8	132.945			nothing M	7.8	6.32	162.006			nothing M	10	7.6	300.352			nothing M	11.3	8	376.064			nothing M	11.8	9	497.016				nothing M	12.5	10	650
right M	4	3.6	26.9568			right M	3.9	3.58	25.9917			right M	5.5	4.2	50.4504			right M	7	5.4	106.142			right M	7.7	6	144.144			right M	9.3	7	236.964			right M	9.7	7	247.156				right M	12	9.9	611.582
left M	4.3	3.9	34.0096			left M	4.37	3.8	32.8135			left M	7	4.95	89.1891			left M	7	6.34	146.312			left M	8.6	6.9	212.912			left M	9.7	7.1	254.268			left M	10	8.7	393.588				left M	9.5	10.7	565.581
nothing F	4.7	4	39.104			nothing F	5.1	3.7	36.3059			nothing F	7	4.7	80.4076			nothing F	7.6	5.4	115.24			nothing F	9	5.86	160.709			nothing F	9.5	7.4	270.514			nothing F	12.25	9	515.97				nothing F	12.5	8.5	469.625
right F	5	4.6	55.016			right F	7	4.46	72.4054			right F	9	5.8	157.435			right F	10	7.3	277.108			right F	10.7	7.4	304.685			right F	11.3	7.7	348.388			right F	11.2	7.4	318.922				right F	13.6	10	707.2
AVG			49.9047			AVG			57.3935			AVG			124.673			AVG			193.479			AVG			290.131			AVG			346.926			AVG			451.476				AVG			600.798
#2.1	Y	X	Volume			#2.1	Y	X	Volume			#2.1	Y	X	Volume			#2.1	Y	X	Volume			#2.1	Y	X	Volume			#2.1	Y	X	Volume			#2.1	Y	X	Volume				#2.1	Y	X	Volume
nothing M	0	0	0			nothing M	0	0	0			nothing M	0	0	0			nothing M	0	0	0			nothing M	0	0	0			nothing M	0	0	0			nothing M	0	0	0				nothing M	0	0	0
right M	0	0	0			right M	0	0	0			right M	0	0	0			right M	0	0	0			right M	0	0	0			right M	0	0	0			right M	0	0	0				right M	0	0	0
left M	0	0	0			left M	0	0	0			left M	0	0	0			left M	0	0	0			left M	0	0	0			left M	0	0	0			left M	0	0	0				left M	0	0	0
nothing F	0	0	0			nothing F	0	0	0			nothing F	0	0	0			nothing F	0	0	0			nothing F	0	0	0			nothing F	0	0	0			nothing F	0	0	0				nothing F	0	0	0
right F	0	0	0			right F	0	0	0			right F	0	0	0			right F	0	0	0			right F	0	0	0			right F	0	0	0			right F	0	0	0				right F	0	0	0
#2.1						#2.1	Y	X	Volume			#2.1	Y	X	Volume			#2.1	Y	X	Volume			#2.1	Y	X	Volume			#2.1	Y	X	Volume			#2.1	Y	X	Volume				#2.1	Y	X	Volume
nothing M	0	0	0			nothing M	0	0	0	0		nothing M	0	0	0	0		nothing M	0	0	0	0		nothing M	0	0	0			nothing M	0	0	0			nothing M	0	0	0				nothing M	0	0	0
right M	0	0	0			right M	0	0	0	0		right M	0	0	0	0		right M	0	0	0	0		right M	0	0	0			right M	0	0	0			right M	0	0	0				right M	0	0	0
left M	0	0	0			left M	0	0	0	0		left M	0	0	0	0		left M	0	0	0	0		left M	0	0	0			left M	0	0	0			left M	0	0	0				left M	0	0	0
nothing F	0	0	0			nothing F	0	0	0	0		nothing F	0	0	0	0		nothing F	0	0	0	0		nothing F	0	0	0			nothing F	0	0	0			nothing F	0	0	0				nothing F	0	0	0
right F	0	0	0			right F	0	0	0	0		right F	0	0	0	0		right F	0	0	0	0		right F	0	0	0			right F	0	0	0			right F	0	0	0				right F	0	0	0
AVG			0			AVG			0			AVG			0			AVG			0			AVG			0			AVG			0			AVG			0				AVG			0
Day 0						Day 0						Day 0						Day 0
#4.11	Y	X	Volume			#4.11	Y	X	Volume			#4.11	Y	X	Volume			#4.11	Y	X	Volume			#4.11	Y	X	Volume			#4.11	Y	X	Volume			#4.11	Y	X	Volume				#4.11	Y	X	Volume
nothing M	0	0	0			nothing M	0	0	0	0		nothing M	0	0	0	0		nothing M	0	0	0	0		nothing M	0	0	0			nothing M	0	0	0			nothing M	0	0	0				nothing M	0	0	0
right M	0	0	0			right M	0	0	0	0		right M	0	0	0	0		right M	0	0	0	0		right M	0	0	0			right M	0	0	0			right M	0	0	0				right M	0	0	0
left M	0	0	0			left M	0	0	0	0		left M	0	0	0	0		left M	0	0	0	0		left M	0	0	0			left M	0	0	0			left M	0	0	0				left M	0	0	0
nothing F	0	0	0			nothing F	0	0	0	0		nothing F	0	0	0	0		nothing F	0	0	0	0		nothing F	0	0	0			nothing F	0	0	0			nothing F	0	0	0				nothing F	0	0	0
right F	0	0	0			right F	0	0	0	0		right F	0	0	0	0		right F	0	0	0	0		right F	0	0	0			right F	0	0	0			right F	0	0	0				right F	0	0	0
Day 0						Day 0						Day 0						Day 0
#4.11	Y	X	Volume			#4.11	Y	X	Volume			#4.11	Y	X	Volume			#4.11	Y	X	Volume			#4.11	Y	X	Volume			#4.11	Y	X	Volume			#4.11	Y	X	Volume				#4.11	Y	X	Volume
nothing M	0	0	0			nothing M	0	0	#REF!	0		nothing M	0	0	0	0		nothing M	0	0	#REF!	0		nothing M	0	0	#REF!			nothing M	0	0	#REF!			nothing M	0	0	0				nothing M	0	0	#REF!
right M	0	0	0			right M	0	0	0	0		right M	0	0	0	0		right M	0	0	0	0		right M	0	0	0			right M	0	0	0			right M	0	0	0				right M	0	0	0
left M	0	0	0			left M	0	0	0	0		left M	0	0	0	0		left M	0	0	0	0		left M	0	0	0			left M	0	0	0			left M	0	0	0				left M	0	0	0
nothing F	0	0	0			nothing F	0	0	0	0		nothing F	0	0	0	0		nothing F	0	0	0	0		nothing F	0	0	0			nothing F	0	0	0			nothing F	0	0	0				nothing F	0	0	0
right F	0	0	0			right F	0	0	0	0		right F	0	0	0	0		right F	0	0	0	0		right F	0	0	0			right F	0	0	0			right F	0	0	0				right F	0	0	0
AVG			0			AVG			0			AVG			0			AVG			0			AVG			0			AVG			0			AVG			0				AVG			0
	2019-03-05	2019-03-12	2019-03-15		2019-03-25	2019-03-28	2019-04-01
	2019-03-18	2019-03-26	2019-03-29		2019-04-08	2019-04-11	2019-04-15	2019-04-18
Group	Day 0	Day 7	Day 10		Day 20	Day 23	Day 26	Day 29
CTL	0	49.9047	68.7948		290.131	346.926	451.476	600.798
#2.1	0	0	0		0	0	0	0

## Sheet: Figure 4B
Mice injected 03-18-19	2019-03-19	2019-03-22	2019-03-26	2019-03-29	2019-04-01	2019-04-04	2019-04-08	2019-04-11	2019-04-15	2019-04-18	2019-04-22
	AVG
MeWo	349240	404140	377940	584100	1908200	3736480	4503800	5016600	5160000	8836000	9860000
MeWo #.21	316800	689920	74690	49284	36434	32194	44284	54756	36080	35462	29244
MeWo #4.11	251060	403300	48392	42304	27032	45754	39950	38437.5	35222	32158	27996
	STE
MeWo	47402.3	47400	61995	129184	437830	1.63332e+06	724975	1.37665e+06	188572	1.18093e+06	1.47362e+06
MeWo #.21	31923.3	125764	10106.4	5293.14	7995.45	1040.84	4019.75	6498.61	3652.8	3026.49	1016.11
MeWo #4.11	40388.1	47400	5918.9	5144.1	3140.53	2627.81	3162.89	2011.25	1691.28	1847.79	1950.79
MeWo #.21			74690	49284	36434	32194	44284	54756	36080	35462	29244
MeWo #4.11			48392	42304	27032	45754	39950	38437.5	35222	32158	27996

## Sheet: Figure 4D
	MeWo	MeWo	MeWo	AVG	STD	TTEST		#2.1	#2.1	#4.11	AVG	STD	TTEST
Ki67	54.78	56.13	44.32	51.7433	6.46413			7.36	10.88	12.39	10.21	2.58107	0.00339299
p21	6.56	12.34	4.83	7.91	3.9328			46.08	55.77	75.43	59.0933	14.9546	0.0214881
	MeWo	SOX10 KO
Ki67	51.7433	10.21
p21	7.91	59.0933
							Ki67		mean difference			pooled		1-confidence			confidence limits
							Comparison	p-value	(effect size)	N1	N2	Std Dev	std err	level= alpha	Margin	Lower 95%	Upper 95%
							MeWo vs MeWo SOX10 KO	0.00339299	41.5333	3	3	4.92173	4.01858	0.05	11.1574	30.376	52.6907
							p21		mean difference			pooled		1-confidence			confidence limits
							Comparison	p-value	(effect size)	N1	N2	Std Dev	std err	level= alpha	Margin	Lower 95%	Upper 95%
							MeWo SOX10 KO vs MeWo	0.0214881	51.1833	3	3	10.934	8.9276	0.05	24.787	26.3964	75.9703
							Comparison	p-value	(effect size)	Lower 95%	Upper 95%
							MeWo vs MeWo SOX10 KO	0.00339299	41.5333	30.376	52.6907
							Comparison	p-value	(effect size)	Lower 95%	Upper 95%
							MeWo SOX10 KO vs MeWo	0.0214881	51.1833	26.3964	75.9703

## Sheet: Figure 4E
Scan 2:	2021-01-06
Analysis:	2021-01-18															Img	Label	Area	Mean	Min	Max	IntDen	Median	RawIntDen	MinThr	MaxThr
																1	SUM_2.1 F_4.12.19-A1.tif	11581.9	13159.4	9620	65535	1.5241e+08	12124	813276656	9500	65535
Img	Label	Area	Mean	Min	Max	IntDen	IntDen Norm to cntrl	Median	RawIntDen	MinThr	MaxThr					2	SUM_2.1 F_4.12.19-B1.tif	10283.2	12280.7	9970	65535	1.26285e+08	11217	673867826	9500	65535
1	SUM_2.1 F_4.12.19-A1.tif	11581.9	13159.4	9620	65535	1.5241e+08	32.98	12124	813276656	9500	65535					3	SUM_2.1 F_4.12.19-B2.tif	3558.03	12850.8	9599	65535	4.57234e+07	12201	243984574	9500	65535
2	SUM_2.1 Right F_4.12.19-B1.tif	2460.22	12138.9	10282	65535	2.98644e+07	6.46	10282	159359490	9500	65535					4	SUM_2.1 Right F_4.12.19-A1.tif	168.1	12416.4	9752	65535	2.0872e+06	10835	11137528	9500	65535
3	SUM_2.1 Right F_4.12.19-B2.tif	38.043	14859	9539	65535	565279	0.12	11570	3016383	9500	65535					5	SUM_2.1 Right F_4.12.19-B1.tif	2460.22	12138.9	10282	65535	2.98644e+07	10282	159359490	9500	65535
4	SUM_2.1 Right F_4.12.19-B3.tif	279.418	12140.1	9584	65535	3.39216e+06	0.73	10954	18100927	9500	65535					6	SUM_2.1 Right F_4.12.19-B2.tif	38.043	14859	9539	65535	565279	11570	3016383	9500	65535
5	SUM_2.1 Right F_4.12.19-B4.tif	3447.65	13285.7	9525	65535	4.58043e+07	9.91	12388	244416520	9500	65535					7	SUM_2.1 Right F_4.12.19-B3.tif	279.418	12140.1	9584	65535	3.39216e+06	10954	18100927	9500	65535
6	SUM_4.11 F_4.12.19-B1.tif	7540.9	12333.5	10140	65535	9.30054e+07	20.13	11588	496285996	9500	65535					8	SUM_2.1 Right F_4.12.19-B4.tif	3447.65	13285.7	9525	65535	4.58043e+07	12388	244416520	9500	65535
7	SUM_4.11 F_4.12.19-B2.tif	979.18	12248.2	9759	65535	1.19932e+07	2.6	11690	63996717	9500	65535					9	SUM_4.11 F_4.12.19-A1.tif	498.679	12214.1	9651	65535	6.09093e+06	11135	32501806	9500	65535
	Average=	3761.04	12880.7	9778.43	65535	4.81479e+07	10.42	11513.7	2.56922e+08	9500	65535					10	SUM_4.11 F_4.12.19-A2.tif	335.264	12728.9	9555	65535	4.26755e+06	11557	22772082	9500	65535
																11	SUM_4.11 F_4.12.19-A3.tif	242.874	11533	9582	65535	2.80106e+06	10340	14946714	9500	65535
1	SUM_MeWo Nothing F_4.12.19-B1.tif	2053.18	11163.1	10163	65535	2.29199e+07	4.96	10163	122302625	9500	65535					12	SUM_4.11 F_4.12.19-A4.tif	2679.11	13434.4	9649	65535	3.59923e+07	12160	192058683	9500	65535
2	SUM_MeWo Nothing F_4.12.19-B2.tif	1714.17	13156.8	9508	65535	2.2553e+07	4.88	11157	120345063	9500	65535					13	SUM_4.11 F_4.12.19-B1.tif	7540.9	12333.5	10140	65535	9.30054e+07	11588	496285996	9500	65535
3	SUM_MeWo Nothing F_4.12.19-B3.tif	46.288	24225.3	9667	65535	1.12135e+06	0.24	21614	5983658	9500	65535					14	SUM_4.11 F_4.12.19-B2.tif	979.18	12248.2	9759	65535	1.19932e+07	11690	63996717	9500	65535
4	SUM_MeWo Nothing F_4.12.19-B4.tif	33.358	20709.4	9548	65535	690818	0.15	16011	3686274	9500	65535						Average=	3149.46	12687.4	9729.07	65535	4.00202e+07	11431.5	2.13552e+08	9500	65535
5	SUM_MeWo Nothing M_4.12.19-B1.tif	12.181	18934.4	9530	65535	230643	0.05	13062	1230735	9500	65535
6	SUM_MeWo Nothing M_4.12.19-B2.tif	54.159	26102	9555	65535	1.41367e+06	0.31	22929	7543480	9500	65535					15	SUM_MeWo Nothing F_4.12.19-A1.tif	1727.1	11123.7	10163	65535	1.92118e+07	10163	102516324	9500	65535
7	SUM_MeWo Nothing M_4.12.19-B3.tif	49.662	17574.6	9562	65535	872785	0.19	11518	4657266	9500	65535					16	SUM_MeWo Nothing F_4.12.19-B1.tif	2053.18	11163.1	10163	65535	2.29199e+07	10163	122302625	9500	65535
8	SUM_MeWo Nothing M_4.12.19-B4.tif	31.109	18717.7	9525	65535	582287	0.13	15329	3107142	9500	65535					17	SUM_MeWo Nothing F_4.12.19-B2.tif	1714.17	13156.8	9508	65535	2.2553e+07	11157	120345063	9500	65535
9	SUM_MeWo Right F_4.12.19-B1.tif	75.711	18661.3	10019	65535	1.41286e+06	0.31	16474	7539175	9500	65535					18	SUM_MeWo Nothing F_4.12.19-B3.tif	46.288	24225.3	9667	65535	1.12135e+06	21614	5983658	9500	65535
10	SUM_MeWo Right F_4.12.19-B2.tif	64.467	15265.3	9625	65535	984100	0.21	11576	5251254	9500	65535					19	SUM_MeWo Nothing F_4.12.19-B4.tif	33.358	20709.4	9548	65535	690818	16011	3686274	9500	65535
11	SUM_MeWo Right F_4.12.19-B3.tif	153.108	13742.9	9511	65535	2.10415e+06	0.46	11438	11227977	9500	65535					20	SUM_MeWo Nothing M_4.12.19-A1.tif	19.49	20518.5	9752	65535	399904	16926	2133928	9500	65535
12	SUM_MeWo Right F_4.12.19-B4.tif	23.988	23621.9	9650	65535	566631	0.12	16232	3023601	9500	65535					21	SUM_MeWo Nothing M_4.12.19-B1.tif	12.181	18934.4	9530	65535	230643	13062	1230735	9500	65535
	Average=	359.28	18489.6	9655.25	65535	4.62101e+06	1	14791.9	2.46582e+07	9500	65535					22	SUM_MeWo Nothing M_4.12.19-B2.tif	54.159	26102	9555	65535	1.41367e+06	22929	7543480	9500	65535
																23	SUM_MeWo Nothing M_4.12.19-B3.tif	49.662	17574.6	9562	65535	872785	11518	4657266	9500	65535
																24	SUM_MeWo Nothing M_4.12.19-B4.tif	31.109	18717.7	9525	65535	582287	15329	3107142	9500	65535
	Images for figure:															25	SUM_MeWo Right F_4.12.19-A1.tif	37.293	21189.7	9700	65535	790230	17183	4216747	9500	65535
	2.1 Right F_4.12.19															26	SUM_MeWo Right F_4.12.19-B1.tif	75.711	18661.3	10019	65535	1.41286e+06	16474	7539175	9500	65535
	MeWo Right F_4.12.19															27	SUM_MeWo Right F_4.12.19-B2.tif	64.467	15265.3	9625	65535	984100	11576	5251254	9500	65535
																28	SUM_MeWo Right F_4.12.19-B3.tif	153.108	13742.9	9511	65535	2.10415e+06	11438	11227977	9500	65535
																29	SUM_MeWo Right F_4.12.19-B4.tif	23.988	23621.9	9650	65535	566631	16232	3023601	9500	65535
																	Average=	406.352	18313.8	9698.53	65535	5.05694e+06	14785	2.69843e+07	9500	65535
																	Data was flagged since comes from images which quality was not optimal (e.g. bright round artifacts in specimens)

## Sheet: Figure 5A
MeWo		2019-08-13	2019-08-15	2019-09-10	AVG		2019-08-13	2019-08-15	2019-09-10	AVG		2019-08-13	2019-08-15	2019-09-10	AVG
	Elapsed	A1	A1	A1			A2	A2	A2			A3	A3	A3
	0	7.6968	8.27605	4.20504	6.72596		7.55414	8.41066	3.9618	6.6422		7.80948	8.27745	4.01867	6.70187
	1	14.1983	15.5985	8.06803	12.6216		16.3927	19.2665	9.26429	14.9745		16.4776	18.2969	9.2847	14.6864
	2	24.58	19.7874	11.7597	18.709		20.4422	21.7987	10.3875	17.5428		20.8858	19.7418	9.84451	16.824
	3	31.2734	39.0134	20.7348	30.3405		19.5904	23.0293	10.0587	17.5595		19.8934	19.5545	8.93166	16.1265
	4	40.139	57.7384	29.1141	42.3305		18.5988	23.8801	8.93748	17.1388		17.6265	19.4933	7.43746	14.8524
	5	63.2364	65.0018	49.9493	59.3958		19.2147	21.0199	8.67248	16.3023		17.3671	15.8145	6.6898	13.2905
	6	81.3226	85.1884	69.2328	78.5813		20.13	22.3362	8.7873	17.0845		17.0444	15.344	6.64848	13.0123
	7	87.7301	90.1643	75.7831	84.5592		19.2563	21.0171	8.30962	16.1944		14.5402	12.9795	5.58233	11.034
	8	96.8951	98.1963	91.5124	95.5346		20.1405	21.6195	8.39069	16.7169		14.2379	12.3508	5.67745	10.7554
	9	98.556	99.1647	96.3661	98.0289		18.8737	20.3046	7.78269	15.6537		12.2104	10.5669	4.97343	9.25021
	10	99.7168	99.8284	99.1955	99.5802		19.4878	20.4318	8.09153	16.0037		11.6717	10.4724	5.02286	9.05565
	11						17.9427	18.0071	7.32634	14.4254		10.2396	8.01118	4.45505	7.56862
	12						19.0848	21.6405	7.27397	15.9997		10.1214	9.29564	4.78545	8.06751
	13						17.1235	17.9276	7.4294	14.1602		7.54197	7.30236	4.74062	6.52832
	14						19.258	20.0097	7.69138	15.653		8.52443	8.08351	3.82732	6.81175
MeWo #2.1			-					Tram. 50nM					Tram. 100nM
		2019-08-13	2019-08-15	2019-09-10	AVG		2015-08-13	2019-08-15	2019-09-10	AVG		2019-08-13	2019-08-15	2019-09-10	AVG
	Elapsed	B1	B1	B1			B2	B2	B2			B3	B3	B3
	0	11.5076	7.17498	5.67357	8.1187		12.5404	7.4468	5.59452	8.52725		12.8919	7.77263	5.57082	8.74512
	24	23.4281	15.0292	10.9821	16.4798		23.2842	13.2913	9.17323	15.2496		23.635	13.6307	9.17305	15.4796
	48	34.1328	26.5889	19.3377	26.6865		27.5986	15.8937	10.4947	17.9957		25.0567	14.1738	9.60478	16.2784
	72	58.1034	44.8875	37.4414	46.8108		38.2123	20.7352	13.8825	24.2767		30.0606	16.7804	11.4462	19.4291
	96	80.759	66.1555	61.2683	69.3943		44.77	25.5561	15.5232	28.6164		32.0356	19.9549	11.9688	21.3198
	120	94.7479	86.0229	83.6937	88.1548		51.5515	27.1388	20.2546	32.9817		35.9223	18.9387	15.3234	23.3948
	144	98.8727	95.8262	96.6842	97.1277		58.0498	32.7019	26.8423	39.198		39.1478	22.5732	19.4827	27.0679
	168	99.8067	99.2387	99.7299	99.5918		63.4569	36.1272	29.2965	42.9602		42.0368	23.6077	20.2955	28.6467
	192	99.9096	99.7351	99.9439	99.8629		66.7828	39.9876	33.4687	46.7464		42.4455	24.3431	22.0997	29.6294
	216	99.9547	99.8835	99.9673	99.9352		70.711	41.2335	34.9791	48.9745		42.6376	23.9944	23.3098	29.9806
	240	99.961	99.9213	99.978	99.9534		71.8565	44.5671	37.7172	51.3803		42.6319	24.9593	25.1136	30.9016
	268	99.7534	99.9661	99.9941	99.9045		72.2278	49.119	47.1713	56.1727		41.9517	24.863	27.123	31.3126
	294	99.7455	99.981	99.9949	99.9071		72.2038	50.6902	42.1442	55.0127		41.3618	25.8952	27.6652	31.6407
	318	99.8533	99.5499	99.9958	99.7996		72.8205	46.2075	41.8294	53.6191		42.6627	23.4072	29.1233	31.7311
	342	99.8915	99.9876	95.7486	98.5426		76.3539	53.2585	48.7543	59.4556		44.3678	25.924	28.3408	32.8775
MeWo #4.11			-					Tram. 50nM					Tram. 100nM
		2019-08-13	2019-09-10	2019-09-10	AVG		2019-08-13	2019-09-10	2019-09-10	AVG		2019-08-13	2019-09-10	2019-09-10	AVG
	Elapsed	A1	A1	B1			A2	A2	B2			A3	B3	A3
	0	9.1828	5.29095	5.30814	7.23688		9.67444	5.42594	5.2803	7.55019		10.0006	5.61553	5.20587	7.80807
	24	21.9322	11.9805	12.1035	16.9564		20.9719	10.6366	10.0092	15.8043		20.2427	10.7143	9.80177	15.4785
	48	35.4528	22.1741	22.6304	28.8134		26.1125	15.219	13.8835	20.6658		21.7313	14.6981	12.7505	18.2147
	72	61.8437	41.8057	43.3403	51.8247		37.5366	20.6818	18.5406	29.1092		28.645	18.9305	16.4038	23.7878
	96	85.0853	62.506	66.0377	73.7957		45.3604	24.4785	22.4522	34.9194		33.775	20.9793	17.3885	27.3771
	120	97.139	85.6566	86.2561	91.3978		53.6866	29.5536	26.7284	41.6201		38.2106	23.7303	20.2196	30.9704
	144	99.3977	97.5934	95.6716	98.4955		60.9068	36.5851	35.6938	48.7459		41.6635	30.0457	25.4053	35.8546
	168	99.8792	99.8397	98.2395	99.8595		62.5739	40.7047	40.0973	51.6393		43.4164	31.704	26.9445	37.5602
	192	99.8865	99.9265	98.9313	99.9065		66.9386	44.2674	44.1878	55.603		45.4298	33.5823	28.6894	39.506
	216	99.9495	99.9745	99.3048	99.962		67.4126	44.4087	43.4057	55.9107		42.7302	33.8845	29.3524	38.3073
	240	99.9606	99.9755	99.5266	99.968		69.2426	43.4274	43.8259	56.335		42.9289	35.7167	30.5604	39.3228
	268	99.9737	99.9896	99.7121	99.9817		67.5977	45.4216	45.3629	56.5096		43.4554	36.8939	33.4666	40.1746
	294	99.9798	99.9896	99.8044	99.9847		67.4418	45.6356	45.9252	56.5387		42.9668	38.2305	33.5421	40.5986
	318	99.9872	99.9937	99.805	99.9905		71.6144	46.853	46.2901	59.2337		44.8072	37.9951	34.5037	41.4011
	342	99.9765	97.0445	99.5136	98.5105		71.6817	50.3335	51.197	61.0076		44.5157	37.9046	32.9163	41.2102

## Sheet: Figure 6B
MeWo	Birinipant			-					5nM					10nM					25nM					50nM					100nM				Elapsed	-	Biri. 5nM	Biri. 10nM	Biri. 25nM	Biri. 50nM	Biri. 100nM
		Elapsed	A1	A1	A1	AVG		A2	A2	A2	AVG		A3	A3	A3	AVG		B1	B1	B1	AVG		B2	B2	B2	AVG		B3	B3	B3	AVG		0	7.3516	7.09064	6.74669	7.3677	7.26367	6.99984
		0	4.77988	4.90255	12.3724	7.3516		4.64408	4.67298	11.9549	7.09064		4.23267	4.3859	11.6215	6.74669		4.70971	5.32786	12.0655	7.3677		4.36933	4.99935	12.4223	7.26367		4.14492	4.87639	11.9782	6.99984		1	13.0972	12.203	11.6523	12.7314	12.2313	11.8325
		24	7.22864	7.89939	24.1636	13.0972		6.90848	7.00132	22.6992	12.203		6.23003	6.45231	22.2746	11.6523		6.96857	8.01974	23.2058	12.7314		6.34621	7.42751	22.9202	12.2313		5.67963	7.07923	22.7386	11.8325		2	20.0472	18.1573	17.2505	18.3958	17.3852	16.5753
		48	9.72197	15.5565	34.8632	20.0472		9.0992	14.6083	30.7645	18.1573		8.06828	12.9761	30.7071	17.2505		9.02909	15.9832	30.1751	18.3958		7.95558	14.6697	29.5304	17.3852		7.34319	13.4743	28.9084	16.5753		3	34.1681	29.5222	28.0604	29.2932	28.0035	25.2528
		72	20.4358	24.4038	57.6647	34.1681		18.7195	20.9018	48.9455	29.5222		16.096	18.4494	49.6359	28.0604		17.5018	22.0178	48.3601	29.2932		15.6922	19.6709	48.6473	28.0035		13.6802	16.3094	45.7689	25.2528		4	49.6842	43.0969	40.6403	41.6413	39.4226	34.9048
		96	31.7096	44.028	73.3151	49.6842		27.8517	39.6874	61.7517	43.0969		24.3421	34.8064	62.7724	40.6403		25.3567	40.6277	58.9395	41.6413		22.6312	36.7986	58.8379	39.4226		19.0877	30.9648	54.6619	34.9048		5	66.5693	60.8742	56.7305	56.8198	55.6912	48.2495
		120	52.1551	56.243	91.3097	66.5693		48.141	50.3496	84.1319	60.8742		42.3795	45.1714	82.6406	56.7305		42.7318	47.4863	80.2412	56.8198		40.0464	45.9705	81.0567	55.6912		33.1803	34.6409	76.9274	48.2495		6	81.5477	78.0393	73.1315	73.7879	72.3529	63.8136
		144	71.2123	75.5711	97.8597	81.5477		67.4477	71.2706	95.3996	78.0393		61.645	63.9505	93.799	73.1315		60.194	68.1427	93.0269	73.7879		58.4768	64.5982	93.9838	72.3529		48.5989	51.5919	91.25	63.8136
				-					5nM					10nM					25nM					50nM					100nM
MeWO #2.1	Birinipant	Elapsed	A1	A1	A1	AVG		A2	A2	A2	AVG		A3	A3	A3	AVG		B1	B1	B1	AVG		B2	B2	B2	AVG		B3	B3	B3	AVG		Elapsed	-	Biri. 5nM	Biri. 10nM	Biri. 25nM	Biri. 50nM	Biri. 100nM
		0	14.2533	13.2019	7.819	11.7581		14.161	14.08	8.25076	12.1639		13.7464	13.1958	8.0531	11.6651		14.4691	13.2225	7.68554	11.7924		14.5064	13.9276	8.02144	12.1518		14.5416	13.6906	7.9128	12.0483		0	11.7581	12.1639	11.6651	11.7924	12.1518	12.0483
		24	25.666	23.4885	13.4881	20.8809		21.4737	22.7703	13.5554	19.2664		19.3411	20.31	13.3754	17.6755		19.2844	18.7891	12.32	16.7979		19.8696	20.853	13.0028	17.9085		19.0773	19.8667	12.4938	17.1459		1	20.8809	19.2664	17.6755	16.7979	17.9085	17.1459
		48	37.6822	37.6502	18.7023	31.3449		18.1789	30.8668	15.1431	21.3962		14.4405	24.525	13.0045	17.3233		14.0025	21.0215	11.371	15.465		13.7121	23.7604	13.0092	16.8272		12.4256	23.1424	10.9014	15.4898		2	31.3449	21.3962	17.3233	15.465	16.8272	15.4898
		72	59.3228	54.0262	29.047	47.4654		24.6609	27.8898	17.9826	23.5111		18.4351	24.0832	14.557	19.0251		17.757	17.8905	12.3381	15.9952		16.9544	19.4982	14.271	16.9078		14.8446	20.1501	11.0605	15.3517		3	47.4654	23.5111	19.0251	15.9952	16.9078	15.3517
		96	79.9757	71.7956	46.5905	66.1206		26.7667	31.4688	25.8616	28.0324		20.1142	27.3117	20.029	22.485		19.4384	23.0176	19.9212	20.7924		17.1838	24.4667	20.6452	20.7652		15.1019	24.9345	15.722	18.5861		4	66.1206	28.0324	22.485	20.7924	20.7652	18.5861
		120	93.4274	85.0073	64.948	81.1276		34.7251	36.6222	36.3473	35.8982		25.9162	30.3302	26.2218	27.4894		25.4027	24.8974	25.1982	25.1661		21.946	26.7935	26.6903	25.1433		19.0376	22.6377	19.1443	20.2732		5	81.1276	35.8982	27.4894	25.1661	25.1433	20.2732
		144	98.6386	97.5273	81.182	92.4493		45.7274	53.2538	41.0714	46.6842		34.2586	43.7351	31.1963	36.3967		33.2289	35.9205	32.1565	33.7687		28.3092	38.1153	28.5978	31.6741		24.1824	31.3399	21.2195	25.5806		6	92.4493	46.6842	36.3967	33.7687	31.6741	25.5806
MeWo #4.11	Birinipant			-					5nM					10nM					25nM					50nM					100nM
		Elapsed	A1	A1	A1	AVG		A2	A2	A2	AVG		A3	A3	A3	AVG		B1	B1	B1	AVG		B2	B2	B2	AVG		B3	B3	B3	AVG		Elapsed	-	Biri. 5nM	Biri. 10nM	Biri. 25nM	Biri. 50nM	Biri. 100nM
		0	16.8907	12.9688	7.11017	12.3232		17.151	13.3068	6.62935	12.3624		16.7327	12.2264	6.22799	11.729		17.3344	13.3515	6.58726	12.4244		16.7239	13.4522	7.14332	12.4398		17.181	11.8422	6.18575	11.7363		0	12.3232	12.3624	11.729	12.4244	12.4398	11.7363
		24	32.4481	21.8671	12.1202	22.1451		27.2163	20.3021	10.6882	19.4022		26.2099	18.2136	10.2062	18.2099		25.0513	21.4531	10.0382	18.8475		24.0187	19.3632	11.0568	18.1462		23.4338	16.235	9.73421	16.4677		1	22.1451	19.4022	18.2099	18.8475	18.1462	16.4677
		48	48.9643	34.5508	15.8891	33.1347		30.4085	27.6873	12.1665	23.4208		27.9145	24.0781	10.5387	20.8437		22.6021	28.7351	15.0439	22.1271		20.5006	23.2957	10.6211	18.1391		19.1715	20.2901	7.7832	15.7483		2	33.1347	23.4208	20.8437	22.1271	18.1391	15.7483
		72	74.9061	48.5746	25.3313	49.604		42.8383	33.2269	17.1242	31.0631		37.7684	27.1683	13.9907	26.3091		30.8119	24.9421	23.8897	26.5479		29.5124	22.4309	12.7577	21.567		24.6816	16.614	8.59485	16.6302		3	49.604	31.0631	26.3091	26.5479	21.567	16.6302
		96	94.052	67.8645	40.9368	67.6178		54.9858	44.8831	25.8797	41.9162		46.8635	35.7777	20.5637	34.4017		35.7245	32.2804	25.9008	31.3019		30.9925	28.282	18.6647	25.9797		25.6418	21.2201	12.2538	19.7053		4	67.6178	41.9162	34.4017	31.3019	25.9797	19.7053
		120	99.2091	83.96	61.6746	81.6145		69.8171	59.5747	38.3192	55.9037		59.4855	45.9354	31.5924	45.6711		46.0595	38.9749	25.8609	36.9651		39.5976	31.8564	27.0547	32.8362		33.2535	21.5709	20.0767	24.967		5	81.6145	55.9037	45.6711	36.9651	32.8362	24.967
		144	99.7512	96.6718	81.8572	92.7601		84.6482	77.2252	53.5915	71.8216		74.2318	61.1224	45.1738	60.176		59.5286	52.903	34.8734	49.1016		50.4936	43.4105	35.2497	43.0513		40.8775	28.5986	26.3125	31.9295		6	92.7601	71.8216	60.176	49.1016	43.0513	31.9295

## Sheet: Figure 6F
A375
Tx=Birinipant		Birinipant	Birinipant	Birinipant	Birinipant	Birinipant	Birinipant	Birinipant	Birinipant	Birinipant	Birinipant	Birinipant	Birinipant	Birinipant	Birinipant	Birinipant	Birinipant	Birinipant	Birinipant
Dose	Time	0	0	0	0.05	0.05	0.05	0.1	0.1	0.1	0.5	0.5	0.5	1	1	1	2	2	2
Replcates	Elapsed	R1	R2	R3	R1	R2	R3	R1	R2	R3	R1	R2	R3	R1	R2	R3	R1	R2	R3
	0	0.511257	0.677342	0.521002	0.662147	0.828461	0.521215	0.539954	0.790832	0.42567	0.487617	0.65934	0.44413	0.521747	0.730337	0.607646	0.427753	0.657483	0.703557
	1	1.31434	1.68585	1.44626	1.90567	2.15103	1.60121	1.46138	2.02069	1.42324	1.23685	1.575	1.42659	1.30469	1.90682	1.59722	1.06349	1.74292	1.54341
	2	3.4469	4.67968	3.61959	4.66337	5.61294	3.8814	3.78211	5.4589	3.3729	2.98667	4.11461	3.40773	3.45711	5.19874	3.82624	2.73603	4.73707	3.45922
	3	9.8727	12.9498	9.23913	13.3766	14.7156	9.81486	10.351	13.7644	8.18325	7.61323	11.0374	8.37862	9.37487	12.8853	9.48447	7.23025	11.3412	8.20745
	4	23.4153	32.1334	23.1643	31.7357	36.1975	23.2484	25.1613	31.4385	21.83	16.9773	27.4477	21.6031	22.621	31.3912	22.5588	16.9246	27.1222	20.4752
	5	45.3841	58.7026	43.4798	56.5176	62.4131	44.8758	46.484	55.4167	42.3366	30.4063	51.1852	41.5177	44.9916	55.9271	43.276	34.4784	49.8465	41.2371
	6	70.7718	84.3541	65.033	79.0998	85.9987	68.8635	70.7371	78.7053	65.0271	46.2484	75.5101	62.9107	70.607	79.6216	66.9386	55.4072	74.5008	65.389
CRT 34
Tx=Birinipant		Birinipant	Birinipant	Birinipant	Birinipant	Birinipant	Birinipant	Birinipant	Birinipant	Birinipant	Birinipant	Birinipant	Birinipant	Birinipant	Birinipant	Birinipant	Birinipant	Birinipant	Birinipant
Dose	Time	0	0	0	0.05	0.05	0.05	0.1	0.1	0.1	0.5	0.5	0.5	1	1	1	2	2	2
Replcates	Elapsed	R1	R2	R3	R1	R2	R3	R1	R2	R3	R1	R2	R3	R1	R2	R3	R1	R2	R3
	0	1.39207	1.37445	0.641984	1.48377	1.22058	0.760579	1.40366	1.07216	0.587826	1.39266	1.04217	0.596184	1.39735	1.09008	0.708682	1.36489	1.08131	0.596853
	1	2.81718	2.826	1.42017	2.98002	2.0776	1.52093	2.53727	1.91071	1.1449	2.4761	1.68874	1.15923	2.22199	1.8139	1.44447	2.32221	1.59252	1.06528
	2	5.91959	4.46755	3.0076	6.02258	2.57621	2.72708	4.41861	2.4126	1.73625	3.58919	1.5218	1.7544	3.42634	1.99952	1.7706	3.37283	1.7001	1.36091
	3	14.2933	10.2015	7.14305	13.0339	5.05023	6.02414	8.8049	4.34507	4.01983	6.27152	2.8135	3.98563	5.99936	3.98107	4.2521	5.75015	3.14867	3.17091
	4	29.8747	20.996	17.2622	25.101	9.21444	12.5281	15.4715	6.97672	8.03383	9.78278	4.9937	6.20735	9.22877	7.55163	7.20287	9.20944	5.7506	5.56308
	5	53.1208	28.8812	28.5879	41.8355	11.1351	17.3105	21.3395	7.61199	10.6497	9.14925	7.25501	6.5176	9.23634	5.21804	6.35018	8.94951	4.48663	4.48913
	6	73.5628	47.8125	49.5198	58.8942	21.4495	33.934	34.6601	15.6538	23.6552	20.3956	11.4397	14.4758	20.4129	13.0237	13.7172	22.8713	12.5145	11.1774
CRT35
Tx=Birinipant		Birinipant	Birinipant	Birinipant	Birinipant	Birinipant	Birinipant	Birinipant	Birinipant	Birinipant	Birinipant	Birinipant	Birinipant	Birinipant	Birinipant	Birinipant	Birinipant	Birinipant	Birinipant
Dose	Time	0	0	0	0.05	0.05	0.05	0.1	0.1	0.1	0.5	0.5	0.5	1	1	1	2	2	2
Replcates	Elapsed	R1	R2	R3	R1	R2	R3	R1	R2	R3	R1	R2	R3	R1	R2	R3	R1	R2	R3
	0	0.622399	0.984589	0.614159	0.629362	1.04963	0.609824	0.653022	1.03968	0.632069	0.621247	0.754892	0.780561	0.690037	0.845281	0.700412	0.569615	0.671375	0.583869
	1	1.83552	2.27329	1.40949	2.02393	2.5779	1.26005	1.94601	2.43394	1.37269	1.64354	1.9035	1.58625	1.68656	2.06695	1.66727	1.46338	1.76965	1.31611
	2	2.94095	4.75848	3.33175	2.80154	4.79231	3.06328	2.73561	4.21374	3.13531	2.31422	3.52571	3.61701	2.08945	3.29749	3.9692	1.74777	2.60059	2.93246
	3	6.45607	12.9253	8.19457	5.5691	12.169	7.05124	5.03661	10.5132	6.27392	5.19684	9.20413	7.53062	3.1837	8.97473	6.54346	2.68197	7.69619	5.24161
	4	19.5143	31.8726	20.391	14.4536	27.3515	17.3402	12.142	21.5854	15.2649	10.1978	16.8833	15.0089	7.32942	14.0794	12.3395	6.51068	9.79775	10.293
	5	51.2357	72.6128	55.1145	33.9064	63.2373	43.6725	27.7791	49.7692	37.5127	23.9993	35.7957	31.3884	16.1014	30.1517	26.5202	14.6571	20.9208	20.9088
	6	83.0914	92.4113	92.166	50.3957	85.0079	80.9175	32.6026	65.6863	71.9365	24.633	42.7014	51.0613	15.034	31.7861	47.6851	9.34904	22.1456	37.5463

[truncated: 1 more sheets: Figure 6G & 6H]
